# Supplementary material for: Medwakh smoking induces alterations in salivary proteins and cytokine expression: a clinical exploratory proteomics investigation
Source: Clin Proteomics. 2025 Jan 17;22:2. doi: 10.1186/s12014-024-09520-6 (PMC11740365; doi:10.1186/s12014-024-09520-6)
Supplement: Supplementary file 2 — Supplementary Material 2: Table S1: Protein identification table generated by Maxquant [file 12014_2024_9520_MOESM2_ESM.xlsx]

## Sheet: Supplementary table S1
			Supplementary table S1: Protein identification table generated by Maxquant.

## Sheet: Table_S1A-Readme_First
	Supplementary Table S1A "read me first" Summary of the Proteomics experimental design and introduction to the following tables

## Sheet: Table_S1B_protein_table_IDs
Protein IDs	C01	C02	C03	C04	C05	C07	C08	C09	C10	C11	C12	C13	C14	C15	C16	C17	C18	C19	C20	C21	C22	C23	C24	C25	C26	C27	C28	C29	C30	C31	T'1	T01	T02	T03	T04	T05	T06	T07	T08	T09	T10	T11	T12	T13	T14	T15	T16	T17	T18
Group	Control	Control	Control	Control	Control	Control	Control	Control	Control	Control	Control	Control	Control	Control	Control	Control	Control	Control	Control	Control	Control	Control	Control	Control	Control	Control	Control	Control	Control	Control	Test	Test	Test	Test	Test	Test	Test	Test	Test	Test	Test	Test	Test	Test	Test	Test	Test	Test	Test
A0A024QZX5	386500	583470	353700	525120	736270	967850	377980	430380	439310	368960	382560	0	314670	465290	542540	487330	722100	414700	706430	950470	579510	339640	383140	482770	919900	609900	631000	674090	602660	592720	1671500	606490	437710	675530	290960	439830	461720	460780	671420	698650	473470	432600	347360	609820	415430	578070	619460	580840	474530
A0A087WYX0	162810	68687	145560	67077	197240	194600	0	218000	145470	169400	208320	48723	120260	0	185530	161780	199920	92152	233220	113170	154900	152670	0	69752	102920	0	215080	165750	190620	172740	1963900	173160	160610	200070	0	294270	168580	188760	0	219210	196080	194470	103070	0	0	0	143840	0	185570
A0A7I2V2H3	0	241180	0	0	0	0	268290	0	206360	186320	0	0	0	217920	0	190730	569300	0	0	0	0	0	0	0	0	0	0	0	0	195590	0	0	354920	241280	0	0	0	0	0	148400	0	0	0	0	0	0	0	0	0
A0A075B6H9	860100	243630	852360	287640	214340	189360	0	724030	389950	527320	525070	350720	312730	0	167810	464610	525560	559840	766510	500930	402730	838070	513410	266960	179700	0	407480	228950	315110	364830	732120	893180	668800	0	484530	0	678350	893740	409080	770270	0	461190	0	0	0	0	1846800	344470	465840
A0A075B6I0	1663700	710890	2077900	0	0	830190	973520	1946500	0	1647800	969050	1237900	0	1350300	845690	456820	1467300	0	864980	693300	810900	1463500	0	631450	0	0	878820	0	823500	513870	1328900	801510	1112400	651950	0	719750	0	2817100	1054600	1327800	964700	470210	0	913580	1825500	923110	854190	0	1671600
A0A075B6I9	3877600	1415500	5429400	4248000	2127600	2980000	3723700	3150600	3097400	3539100	3728500	1327900	2685700	0	1881300	3184500	2465900	3411300	2930500	0	1521900	5191300	3005000	1936500	0	5255300	2751700	0	2452200	2822900	3518700	3954700	2573000	4242200	1329900	3673800	2632500	5216700	1571500	6065500	959740	3145400	3336900	1641300	1975600	2165400	2644300	2214000	3378100
A0A075B6J9	473040	0	0	566530	0	0	752400	0	331780	982990	931190	772650	638800	3322300	0	848540	274600	0	0	0	0	531920	620620	1285100	631700	1361000	1233700	0	1272900	612690	0	853340	0	790780	0	0	0	0	524620	919660	0	2821600	0	721170	0	399170	799570	0	3066900
A0A075B6K4	9254200	3564300	6613000	7562900	2921100	4506500	6810400	3825300	5006700	3196400	6260500	4627700	5113800	0	2734500	2043200	2491600	4532200	4383500	5324500	3687100	8266000	7068800	6104800	2799200	11651000	5525800	5274900	5569300	1537200	3481900	3095100	2381400	6499000	6756400	6083600	12076000	8537900	2374800	3917100	6734900	4387600	5802100	0	8950600	4360300	5047600	5315400	6808600
A0A075B6K5	0	7028500	0	3678400	5900100	0	14709000	6930300	3099300	5289600	8625100	5004600	3824800	4391900	5910500	3999800	4108700	0	4616400	5172000	5148500	4942800	5109500	5397900	5485300	6589600	5092100	6056900	3777800	2966200	0	11599000	5029800	6038000	10875000	3723900	10653000	22877000	4341800	8844800	8795800	0	0	0	5928300	0	0	3906300	9123300
A0A075B6Q5	321630	255630	743150	449790	417710	446700	222540	0	0	586930	0	1148300	350750	538670	373990	0	0	0	0	775150	291200	442170	335640	440350	375100	0	0	668180	562760	0	0	0	384230	0	391330	0	1242200	375460	0	0	666610	455000	532540	0	372770	0	0	237710	646790
A0A0C4DH68	4166300	2574600	7510000	12382000	3697700	4619200	2288100	2631900	7674800	3814500	6383100	7254900	10060000	10345000	2546700	6041500	5475400	4834700	3472300	4240700	2279500	8289600	5041500	5212000	2624900	3458200	2758800	7715900	6187300	5348500	4329800	2907200	5098300	3067400	2455100	2951800	9575100	0	3756100	4403500	5549400	5199400	5147200	1670800	4418000	2565400	2747100	1874200	8919600
A0A075B6S2	12126000	8882800	15680000	20313000	8639400	32767000	19499000	19858000	0	23583000	17681000	31157000	15100000	17755000	19855000	10301000	17287000	28478000	17261000	22772000	9006600	16855000	29895000	8868000	25100000	26044000	18841000	13793000	10475000	11067000	0	14449000	14000000	10693000	16627000	18653000	11958000	90230000	12260000	35199000	17762000	15454000	29158000	0	12394000	11585000	21621000	14967000	19485000
A0A075B6S5	0	0	0	0	0	0	0	0	0	0	0	0	0	0	0	0	0	0	0	0	0	0	0	0	0	0	0	0	0	0	0	0	0	0	0	0	0	0	0	0	0	0	0	0	0	0	0	0	0
A0A075B7B8	0	0	0	0	0	0	0	0	0	0	0	0	0	0	0	0	0	0	0	0	0	0	0	0	0	0	0	0	0	0	0	0	0	0	0	0	0	0	0	0	0	0	0	0	0	0	0	0	0
U3KQE2	0	0	0	0	0	0	0	0	0	0	0	0	0	0	0	0	0	0	0	0	0	0	0	0	0	0	0	0	0	0	0	0	0	0	0	0	0	0	0	0	0	0	0	0	0	0	0	0	0
A0A075B7D0	0	0	0	0	0	0	0	7567900	0	0	0	0	0	0	0	0	5006000	0	0	0	0	0	0	0	0	0	0	0	0	0	0	0	14389000	0	0	0	7955100	0	0	0	0	0	0	0	0	0	4457600	0	0
A0A075B7D8	6441000	4974800	0	5927300	7070800	6247500	10551000	4928000	10607000	0	0	4977400	5133300	0	6688000	0	0	0	8333300	0	0	0	0	0	3702300	3811200	0	0	0	0	0	0	0	5894800	8144100	5624500	3778700	14256000	0	0	0	5034000	0	6523200	6732100	3265600	0	0	0
E9PIR7	138090	160640	135340	122750	365220	580480	124380	0	108080	125950	0	0	105800	148950	359480	0	182010	153280	0	169010	0	122790	124630	101260	172240	0	159120	0	0	0	131440	113380	178780	117680	151670	157110	0	0	123610	151740	0	123080	0	138900	0	112490	133850	0	0
A0A087WT59	4360100	3312500	4019400	3508100	3977200	4282300	12705000	4608400	1547500	2364000	3381900	3549100	2740400	3493600	3500400	6485500	3235100	5989400	3238400	2636700	2158700	2570700	5183900	2666100	3112500	1304000	3738700	2135700	2386600	5620000	1340100	2255700	2785400	2066300	6607300	3515300	5991800	2200000	2156100	3182700	2116600	4630000	1360200	2880200	3172600	3514000	6443100	2157000	2645100
A0A087WUZ3	202650	197120	0	0	382920	805300	0	143800	264950	0	0	0	0	0	206600	265440	294240	0	302640	535660	212760	168510	0	119350	128870	0	0	0	0	195160	0	178480	174640	0	0	0	0	237370	197870	0	0	0	0	0	0	0	0	0	0
A0A087WYT0	11473000	16388000	21065000	60257000	811100	1176500	4886800	4723600	15341000	22893000	8677200	14076000	11642000	7862400	6690400	18459000	1011000	15190000	173900	1441100	13238000	17999000	16983000	22347000	12859000	110650000	90851	63372000	36925000	6759900	536850	6728300	18676000	5760100	3291800	1698500	12103000	937190	14313000	24858000	9002500	30677000	52445000	13717000	4212500	8630200	2460300	158560000	43961000
A0A087WVE2	109860	0	99233	111320	166770	144860	125750	100140	263500	147650	143950	130040	132830	157640	128880	105710	118640	0	0	189870	0	130570	164960	138740	212530	0	0	0	0	91493	0	2193400	0	113210	0	139160	130250	241940	0	0	0	294220	0	220120	72918	931170	58442	0	0
A0A087WVQ6	0	0	0	0	0	0	0	0	0	0	0	0	0	0	0	0	0	0	0	0	0	0	0	0	0	0	0	0	0	0	0	0	0	0	0	0	0	0	0	0	0	0	0	0	0	0	0	0	0
A0A7I2V3H3	1002500	1870100	799420	1490200	550210	1182800	952220	1762800	1508200	1249200	1051600	1006700	1308900	1272200	1271300	1001800	1449800	936240	1257300	1012900	1987600	723260	1234400	1744600	1988200	900830	1258300	970530	1018200	1529800	0	704310	1384200	1014500	1143700	1498900	0	0	1664100	747370	996640	1337000	0	1521700	1303300	1676600	0	0	810130
A0A087WW87	3276700	0	6011300	1515500	0	6039900	0	0	0	3832600	0	4019200	4504800	7450400	0	0	4032800	0	3387600	4008800	0	9556600	2930400	3178600	2703200	0	5218700	3395700	0	5082900	10261000	0	4026100	4590900	3248400	3500500	4478800	2085600	0	4017700	3423100	3187900	2998500	1907000	4884200	4792100	0	0	6693800
E9PJ21	0	59441	119990	150640	0	0	0	0	156980	99870	72222	220460	150250	123210	0	0	57492	0	0	0	0	0	98735	171610	75821	0	0	189710	346540	0	0	0	68506	77100	0	72977	137150	0	0	89778	0	0	107320	96848	0	0	0	0	0
A0A087WWU8	1579500	2874800	933810	466800	3080000	4477600	398030	608800	1341000	812820	1492900	625840	579060	2431300	2390900	1721900	4343100	319510	1074900	3720600	3674100	919430	349800	1105000	1558900	125600	1603100	186190	627830	2049400	346830	1317100	2422300	1667300	998490	1818300	1093100	400440	2365100	724980	536840	567310	252310	2161400	1038500	626040	499620	300520	137350
Q9Y6R7	1209500	390220	4417600	5650200	838160	140080	543600	8287200	3512900	10740000	4867300	11162000	4817100	2511100	9631200	1097500	9202600	1622900	674920	44909	451050	4503200	1539800	2742200	4938700	4743300	661260	3196300	3789900	802920	4365200	2146100	1631200	5754300	16557000	3471300	3174000	8385500	991790	1602200	3359200	1829500	18616000	847030	2860800	1450000	18844000	6854900	3377900
O15020	0	79618	0	0	0	0	0	0	0	0	0	0	0	0	0	0	0	0	0	0	0	0	0	0	0	0	0	0	0	0	0	0	0	0	0	0	0	0	0	0	0	0	0	0	0	0	0	0	0
A0A087WZR4	356390	870420	186420	157440	2486000	1815800	134080	83629	183130	205000	799150	104740	103070	135820	271780	303210	798350	584650	0	1605300	2141600	177160	550050	181900	605080	0	145760	197960	161030	562230	0	626220	227990	303430	105720	217850	270600	197190	235240	224230	154090	172590	105430	308040	128250	345360	245840	155290	86372
P09668	0	0	0	0	0	0	0	0	0	0	0	0	0	0	0	0	0	0	0	0	0	0	0	0	0	0	0	0	433260	0	0	0	313620	0	0	0	0	0	0	0	0	0	0	0	0	0	0	0	0
A0A087X0K1	111800	0	103020	0	130570	111630	0	0	122540	114010	0	116140	0	106270	269210	0	281810	140860	0	113050	112920	92598	129380	0	142130	0	0	0	0	129810	0	0	120210	124930	114250	134950	0	0	129880	157870	0	127610	0	181070	135140	142760	0	120890	144810
A0A087X1J7	0	0	299680	371340	149840	151970	0	0	0	0	0	260540	208500	226150	155060	0	0	0	0	0	0	0	241280	237830	156700	0	146450	0	0	0	0	0	134390	0	416740	0	240650	0	0	0	302300	199100	0	296890	0	0	0	215910	313060
P29692	0	139380	0	0	0	0	0	0	0	0	0	0	0	0	0	0	0	0	0	0	145520	0	0	0	0	0	0	0	0	0	0	0	0	0	0	0	0	0	0	0	0	0	0	0	0	0	0	0	0
A0A087X1Z3	446460	343260	309990	476140	445800	368320	203200	0	269020	361150	316710	491280	502920	344520	508750	394850	391470	346010	355140	261800	0	210230	354370	487610	466680	0	439390	317730	285240	393980	0	0	374710	255690	475480	0	0	0	321080	224180	473470	0	185610	0	452050	469270	371480	331470	311660
A0A087X232	247370	584910	0	0	220030	202170	1543500	366510	0	0	0	275160	0	0	0	314760	0	229190	0	263740	305010	0	0	0	170910	0	0	0	0	295780	0	0	174090	255850	294350	224440	174640	0	251690	0	0	268290	0	0	0	0	0	0	0
A0A087X253	0	0	0	204990	307200	0	0	0	0	0	0	0	193030	0	325460	308890	0	0	0	0	0	208560	202870	197510	0	0	344530	0	0	0	0	0	0	0	0	0	0	229300	0	0	0	224350	194450	276000	231530	0	0	0	0
K7ES69	556390	234690	0	0	599810	0	0	0	0	0	477780	0	0	0	0	0	691450	522620	0	288620	0	0	0	0	0	0	0	0	0	0	0	0	0	0	0	0	0	0	461740	0	0	0	0	0	0	0	0	0	0
A0A096LPE2	0	0	0	0	0	0	0	0	0	0	0	0	0	0	0	0	0	0	0	0	0	0	0	0	0	0	0	0	0	0	0	0	0	0	0	0	0	0	0	0	0	0	0	0	0	0	0	0	0
A0A0A0MQW3	0	0	0	0	0	0	0	0	0	0	0	0	0	0	0	0	0	0	0	0	0	0	0	0	0	0	0	0	0	0	0	0	0	0	0	0	0	0	0	0	0	0	0	0	0	0	0	0	0
Q99996	0	0	0	0	0	0	0	0	0	0	0	0	0	0	0	0	0	0	0	0	0	0	0	0	0	0	0	0	0	0	0	0	0	0	0	0	0	0	0	0	0	0	0	0	0	0	0	0	0
F6S8N6	307380	429740	272250	277210	408700	591320	0	0	213530	227380	312560	281430	177320	310350	548660	313980	402770	239860	0	764160	512560	222600	315570	241230	313200	0	0	248590	222620	262790	0	0	0	193730	274670	0	223910	0	259800	299440	265960	259150	0	358720	336150	397360	280210	0	200700
A0A0A0MRZ8	6685300	0	9389800	8026400	6014700	0	9625000	5436200	6635400	6871200	8143000	6694900	7097200	0	5855000	5554300	6949600	9457600	5678700	0	7763900	0	0	4964200	5529600	13422000	6525500	6097600	6407900	5272500	15276000	0	6487100	6531400	5619600	5780200	0	0	4775500	0	0	8042500	9189300	4654600	0	0	6685400	5980700	0
A0A0A0MS09	0	93495	0	77466	370220	104510	0	139350	0	0	91475	75334	79199	0	0	0	0	0	0	124830	113630	0	79621	0	0	0	0	0	0	0	0	0	0	0	108290	0	111990	0	0	0	0	106800	0	0	0	0	0	0	0
A0A0A0MS14	1385000	0	1065800	0	1153600	0	0	0	0	0	0	0	0	328920	346880	0	0	0	0	0	0	691990	382560	0	0	548850	0	0	0	0	0	0	0	0	350640	0	394720	0	0	0	0	383970	0	0	0	0	0	0	483200
A0A0A0MS15	1127700	651730	1338400	660240	533950	1041500	853090	695870	793760	1266400	882000	857270	748980	527640	911490	474730	540280	741310	814840	1282700	762620	1563100	950660	467700	683730	779450	629340	629370	629960	415720	0	1192000	1019900	833490	889350	546750	1166800	1825200	0	1142700	804200	895370	1166000	1199700	1364600	0	750910	700550	727190
A0A0A0MT36	0	0	0	0	0	0	0	0	0	0	0	0	0	0	0	0	0	0	0	0	0	0	0	0	0	0	0	0	0	0	0	0	0	0	0	0	0	0	0	0	0	0	0	0	0	0	0	0	0
A0A0A0MTI5	0	0	0	0	0	442480	0	0	0	0	0	0	0	366100	534280	0	0	0	0	0	0	0	668520	531640	903140	0	731900	0	0	0	0	0	678870	0	448850	0	0	0	0	0	0	395080	0	464860	0	752180	0	0	0
A0A0B4J1U7	1456100	0	5307400	2372700	1005400	571610	1114000	0	1509800	837570	1339300	1686000	1761600	1349300	1482600	1296600	1489500	1623000	0	0	0	5484800	1618300	818550	683970	2197500	1280200	0	1241500	1090600	0	1102400	1964800	0	1196100	1202000	1151800	4663800	832620	1326800	1181400	1465800	1620600	574620	852050	0	1018800	1038300	1229200
A0A0B4J1V0	4079800	1614800	4795400	3510000	0	4145600	2185800	2658900	3390100	2519000	2844100	2550400	2752700	2120400	2579100	4098300	2410600	3368800	3359700	3577300	1900000	7089500	4311300	2499900	0	3850100	2769800	2874300	2339300	2529500	0	3485600	2744700	0	8238100	2087600	2683800	4874500	1611500	2765100	2022400	0	2869100	0	2293500	2588500	4579400	0	2882000
A0A0B4J1X5	397010	243300	716100	0	306900	371390	0	0	465610	491820	607180	570520	0	0	0	446860	302040	361510	424000	0	283900	886300	371450	0	0	0	0	481010	413230	396410	0	586290	412270	0	414030	0	0	0	395350	575740	483100	379550	800570	0	0	0	0	0	474010
A0A0B4J1X8	0	0	0	0	0	0	0	0	0	0	0	0	0	0	0	0	0	0	0	0	0	0	0	0	0	0	0	0	0	0	0	0	0	0	0	0	0	0	0	0	0	0	0	0	0	0	0	0	0
A0A0B4J231	13660000	5739400	14217000	9299100	6263300	5724100	8387900	5141700	7825700	7696100	11104000	10715000	8928600	7645200	5200800	5552300	8794500	8166800	6153500	5797300	7865200	18829000	6857500	7518500	4576300	15894000	9305700	9305400	9807100	5066100	19256000	7527800	9077100	12218000	6592300	8358400	25587000	16360000	9320900	16064000	15755000	7728000	22306000	6788200	10897000	8146500	12825000	10691000	15908000
A0A0B4J2B5	0	0	0	0	0	0	0	0	0	0	0	0	0	0	0	0	0	0	0	0	0	0	0	0	0	0	0	0	0	0	0	0	0	0	0	0	0	0	0	0	0	0	0	0	0	0	0	0	0
Q5W0H4	416680	818950	779530	826870	780570	1137100	402170	669200	1471700	507720	0	826210	877880	946970	1165700	1283700	1390000	801340	2092000	632340	836580	943630	822110	769400	2065400	683030	2977100	796500	1284500	1305100	0	409750	786820	835510	699820	815370	550420	784070	1592500	645710	754310	1049300	1218500	1958800	1189900	1123800	696520	992150	828980
P0DP09	0	0	1070800	0	0	0	0	0	0	0	0	0	0	0	0	0	616150	0	0	0	0	824720	0	0	0	0	0	0	0	0	0	0	0	0	0	0	0	0	0	0	0	0	0	0	0	0	0	0	0
A0A0C4DFZ2	208760	0	196640	187700	0	0	120550	257780	157740	0	169530	168210	0	382580	0	224290	147800	148400	0	179880	103580	133420	124550	581090	135790	200630	239030	503680	489510	0	0	0	162540	178310	0	151260	0	0	0	0	0	158280	173240	0	333960	183700	125360	172950	285040
C9J9K3	174420	226640	153900	0	0	0	0	267610	488040	0	223700	192930	205590	216300	153630	295610	238000	166700	282200	0	163250	164850	207520	0	171550	0	296530	191390	230210	448970	0	0	140090	154940	0	0	0	0	259080	202220	218730	0	0	237240	0	0	153440	0	181200
E9PFG0	0	0	0	717990	0	0	222870	235030	355820	0	0	572240	428840	290340	0	0	0	0	0	0	0	0	0	0	0	0	841680	783580	1577900	0	0	0	0	0	0	0	0	0	0	0	244570	0	201410	0	0	210390	322210	0	780580
O75390	0	0	0	133870	0	176040	183390	0	859350	0	0	0	141150	0	163840	0	223450	0	294340	0	0	0	163910	0	188820	0	0	0	0	285550	0	0	0	170990	444090	0	0	263850	219090	0	0	185630	0	0	299790	138160	159280	0	0
A0A0C4DGN4	124160000	30740000	257000000	210030000	36356000	5841100	39862000	95645000	220770000	139200000	94838000	155550000	193120000	157320000	58207000	89182000	57364000	169030000	62463000	5898800	26453000	276810000	109100000	272030000	88048000	404500000	53968000	339590000	300150000	79230000	15363000	103310000	14922000	27837000	93826000	49538000	139640000	25224000	117770000	73304000	122080000	129220000	157710000	103030000	130460000	169260000	129110000	157310000	320880000
A0A0C4DH24	0	0	1976100	853100	0	645490	0	0	0	0	0	0	0	1218000	0	968160	0	0	0	0	0	2223500	0	761010	0	1083700	835250	0	0	0	0	0	0	1449300	0	0	1002400	0	0	0	0	680510	964150	0	0	0	0	0	1150200
A0A0C4DH25	5548500	2755800	8235300	8097500	2974000	4002000	3749300	3923200	5089400	5185100	5819100	4863100	6099200	3018700	3703600	4423200	3893600	5566800	3958700	4957800	2538400	7343100	4242100	3443600	2144900	6130200	4507000	4982700	4637400	3469900	2521700	4345100	4460800	6846500	4388200	4563300	5893700	11267000	3844700	5985200	3755100	4792600	7099400	3433600	4835200	3216800	4691400	5136500	4280000
A0A0C4DH29	0	0	0	0	0	0	0	0	0	0	0	0	0	0	0	0	0	0	0	0	0	0	0	0	0	0	360860	0	0	0	0	0	0	0	0	0	0	0	0	0	705000	0	0	0	0	0	0	0	0
A0A0C4DH31	1475400	0	0	1207600	0	0	3155700	0	1534800	0	0	3252900	0	2351900	0	1386900	1810700	1240300	1998100	1424900	1618100	0	0	1578500	1554100	0	0	1145200	1331200	1559800	0	1990600	0	1922500	1993100	1558800	1664900	1396900	0	1969600	2918400	2144100	1730600	1315700	2027500	1897900	1924100	1639200	0
A0A0C4DH34	0	1564300	2660300	2241800	1451200	1317900	2074500	1600700	1762600	1166000	2412000	1128600	1877200	2209600	1306700	2168000	0	0	0	1642300	1639100	0	1669000	1339300	1045000	2472000	1874200	0	0	1881200	0	0	2137800	1824900	1746000	1983400	2945200	3421800	0	3108200	3057600	0	2569200	0	3559000	0	1749600	0	1831600
A0A0C4DH35	0	0	0	0	0	0	0	0	0	0	0	0	0	0	0	0	0	0	0	0	0	0	0	0	0	0	0	0	0	0	0	0	0	0	0	0	0	0	0	0	0	0	0	0	0	0	0	0	0
A0A0C4DH36	0	0	0	0	0	0	0	0	0	0	0	0	0	0	0	0	0	0	0	0	0	1490900	0	0	0	852790	0	0	0	0	0	0	0	0	0	0	0	1053100	0	0	0	0	0	0	2012100	0	0	0	911830
A0A0C4DH38	2208300	921830	2155400	1826200	1473000	1953600	2212900	1571200	1136200	1641800	1171500	1183900	1502500	1350900	1374400	1690700	994550	1908000	2042900	2350900	965590	2058800	2337700	918440	1011900	1780500	2188400	1216800	1277800	1349800	0	1637800	1344400	1901100	2253600	1826200	3852100	2661400	946870	2074200	1398100	1822500	2396200	1525300	1654100	1039200	2060400	1146200	2109400
A0A0C4DH43	722340	443380	721890	1572200	256810	403090	507370	506170	0	342710	480630	0	1286500	614570	712880	464930	671670	0	0	0	327200	956550	958460	339300	491300	0	1043600	0	0	361630	0	425900	865680	817430	697830	378170	1414900	0	421820	857700	1350200	278090	699910	599550	1008200	393810	710550	443670	500210
A0A0C4DH90	0	0	0	0	0	0	0	0	0	0	0	0	0	0	0	0	0	0	0	0	0	0	0	0	0	0	0	0	0	0	0	0	0	0	0	0	0	0	0	0	0	0	0	0	0	0	0	0	0
A0A0C4DH72	1901300	776400	1304700	3072300	0	1626500	0	0	1287600	865730	2017800	1288000	0	0	0	1180900	0	3051700	1174200	1710400	768490	0	2212000	1158500	0	0	0	0	0	1032200	1261400	1818500	0	0	1318900	0	2591400	0	0	2545200	0	2499500	2025400	0	0	0	0	0	0
A0A0D9SF54	113930	156520	0	61062	861960	1148500	90483	46534	191690	69798	95101	95721	50452	122550	347780	184590	426600	0	54961	658530	288910	0	104200	109460	118990	0	190370	0	0	240510	0	0	84374	114360	188170	132680	53967	126640	145610	0	78595	65005	0	210550	138230	52372	0	0	0
A0A140TA38	0	165410	0	351140	0	0	0	260840	367240	0	0	328350	274780	0	0	0	0	0	203530	0	0	209060	229760	0	208120	269450	226540	401010	0	0	0	0	0	0	184390	208920	0	0	169370	0	0	0	423270	0	0	269530	273840	0	0
A0A0G2JIW1	4096000	6306100	3364700	4527400	7766400	12479000	4046200	3696100	5298900	4841000	4693100	3034600	3891800	5035900	6944100	5378800	8227500	5101900	4768400	12058000	7168400	3895800	4455300	3453600	8424900	2880000	5091800	2538000	3856700	4963400	1521700	7524100	5058700	5420600	2682200	4559000	2853000	5745800	4888000	5132900	2098300	4250800	2658500	4783400	2026900	2450300	3402800	2745200	2558000
A2ACR1	0	0	0	0	0	0	0	0	0	0	0	0	0	0	0	0	775010	0	0	0	0	0	0	0	0	0	0	0	0	0	0	0	0	0	0	0	0	0	0	0	0	0	0	0	119320	143460	0	0	0
B4DQI1	0	0	0	0	0	0	0	0	0	0	0	0	0	0	0	118540	92758	0	0	0	0	0	0	0	0	0	0	0	0	0	0	0	0	0	0	0	0	0	0	0	102500	0	0	0	0	0	0	0	0
A0A0G2JMZ3	0	200860	0	0	0	0	0	0	0	0	0	0	0	0	71096	0	0	0	0	173210	0	744180	0	328630	0	0	0	0	0	0	0	0	0	0	0	0	0	0	0	0	0	0	0	0	0	0	0	0	0
A0A0G2JMB2	6730200	1260300	50584000	20231000	10263000	8907000	0	9834000	12963000	21396000	7003600	7610200	13726000	7371600	26087000	11183000	7934700	677510	10040000	9109900	19301000	41193000	20892000	7916500	6717000	0	10172000	13689000	7558200	6245100	1985600	0	21928000	21914000	9435100	19271000	19355000	0	8813900	2202400	9504500	12884000	19289000	3601900	14305000	14418000	8226500	22638000	10791000
A0A0G2JPD0	941630	1002300	1232200	4133800	0	0	0	0	0	1740600	0	7316000	0	319650	0	0	0	0	0	0	718570	1353200	0	3615100	428550	2840300	0	6450500	1244400	0	0	0	0	0	191150	0	0	0	0	1233000	0	5335500	0	0	0	299920	0	0	0
A0A0G2JNI0	0	0	0	0	0	0	0	0	321610	0	223380	0	0	0	0	300390	0	0	0	0	0	0	0	0	0	0	0	0	0	320100	0	0	0	0	0	0	0	0	291950	0	342230	0	0	0	1119000	0	0	0	0
A0A0G2JR97	0	0	0	0	0	0	0	0	0	0	0	0	0	0	0	0	0	0	0	0	0	0	0	0	0	0	0	0	0	0	0	0	645010	0	1759300	0	572900	0	0	0	0	0	0	0	0	0	0	0	0
B0QY04	0	410910	196440	249770	352380	860650	216220	156610	193410	188500	278780	0	237190	224860	621980	206090	672490	0	199360	488640	493340	298890	226110	192900	283490	0	0	0	126590	242340	0	240310	205840	195880	237670	187250	0	195300	304150	0	0	209230	0	297000	171410	230390	0	0	113950
A0A0G2JS06	0	0	0	0	0	0	0	0	0	0	0	0	0	0	0	0	0	0	0	0	0	0	0	0	0	0	0	0	0	0	0	0	0	0	0	527140	0	0	0	0	0	833640	0	0	0	0	0	0	0
A0A0J9YX77	0	0	0	0	122310	0	0	0	0	0	0	0	0	0	102210	0	92189	0	0	0	0	0	0	0	0	0	0	0	0	0	0	0	0	0	0	0	0	0	0	0	0	0	0	0	0	0	0	0	0
A0A0J9YX35	0	0	0	0	0	0	0	0	0	0	2274700	0	0	0	0	0	0	0	0	0	772050	0	0	0	0	2193200	0	0	0	0	0	2037300	0	0	0	0	0	0	0	0	0	0	0	0	0	0	0	0	0
A0A0J9YXF8	0	0	0	0	0	0	0	0	0	0	0	0	0	0	0	0	0	0	0	0	0	0	0	0	0	0	0	0	0	0	0	0	0	0	1720600	0	0	0	0	0	0	0	0	0	0	0	0	3543300	0
A0A0J9YY99	0	997940	0	0	0	1465400	709970	331970	1427400	526760	704360	762420	593120	341480	0	237320	305680	1249400	591580	1075500	783650	625890	1116100	0	0	0	0	0	1276000	0	710020	482330	558190	621010	897910	219450	1762800	251620	0	631800	0	321560	1032400	527800	1002700	221620	0	1508900	599960
Q9BTM1	384240	236540	0	0	117080	232160	3091500	580350	142700	753590	242270	0	155420	315960	0	1076600	0	0	8490100	228990	273870	0	175680	0	0	0	8800000	0	98705	5182500	0	0	198290	316080	1002900	3689600	181880	3779300	959750	326980	418150	100660	1875600	1567200	367370	0	150370	0	0
Q5JNW7	0	0	0	0	0	0	0	0	0	550600	0	0	0	0	542970	0	0	0	0	0	0	0	0	0	409670	0	0	0	0	0	0	0	535780	0	0	0	0	0	0	0	0	0	0	0	0	0	0	0	0
H3BR27	0	382560	0	0	348180	727400	0	0	0	0	0	0	0	0	0	317230	332700	0	0	518320	386370	276900	299130	0	326460	0	0	0	0	310120	0	309400	0	0	0	0	0	0	0	0	0	0	0	0	0	0	0	0	0
A0A1B0GUW4	0	348700	0	225280	0	0	0	0	443530	0	0	0	0	0	362390	0	0	0	0	254210	284440	0	0	378260	0	0	0	0	0	0	0	0	0	0	0	0	0	0	0	0	0	0	328420	374050	0	0	0	0	0
A0A1B0GV23	2833600	1457300	2561800	1644500	1622600	767620	1077300	1703300	1287600	2507500	1666500	2025900	1395800	2230400	1496100	1885200	1369700	2474400	1343400	808650	1466800	2575100	2190300	1890400	1433400	3011800	1541600	2378700	2392900	1554900	1451100	1521700	1387100	2235200	1330900	1533400	2630400	1446200	1455700	2580700	1980700	1593900	2880700	1865200	1924300	1938400	1573600	1366600	2155300
C9JEY1	323130	409480	0	201760	264450	0	0	0	161380	229960	363910	0	0	269500	660710	192240	547410	0	0	165940	951330	0	0	219300	209040	0	0	0	219880	0	0	279200	742810	317460	169250	351000	186770	0	546280	181620	0	0	306240	505020	0	342240	0	0	140490
A0A1W2PQS2	0	0	0	0	0	0	0	0	0	0	0	0	0	0	0	0	0	0	0	0	0	0	0	0	0	0	0	0	0	0	0	0	0	0	0	0	0	0	0	0	0	0	0	0	0	0	0	0	0
A0A1W2PQS6	0	0	0	0	0	347230	0	0	0	0	0	0	0	0	231720	0	0	0	0	0	0	0	0	0	181200	0	0	0	0	0	0	0	0	0	0	0	0	0	0	0	0	0	0	0	0	0	0	0	0
A0A286YFJ8	1033400	1989300	9167200	1734800	9377800	18727000	46682000	1779500	1554600	0	6360800	1086000	1735000	2093500	9481600	10028000	4672200	9808500	4680900	20570000	1573500	9698400	15139000	3552000	1928700	1765400	4304500	2431600	2733300	7295100	3140200	11402000	3563500	2646600	9173600	2646400	2256000	2072600	1234400	2142900	2861700	10309000	3320900	1226100	2408600	5482600	7260900	5275700	3301300
G3XAM2	294260	264500	237510	246340	193190	538310	0	0	297960	267860	239600	294960	226720	196560	151840	440100	204980	790120	0	0	210600	367200	275070	180780	162170	0	0	0	0	0	0	0	219400	278070	553330	0	0	0	230080	0	0	254550	0	0	0	0	278530	0	0
A0A2R8Y524	422450	425340	430940	253320	203840	185370	227070	428350	166220	479710	488820	230560	229340	246490	155630	342030	223570	344330	212380	197970	480050	489580	279390	780430	233580	583630	155930	419670	997760	235880	0	240050	193230	514770	149140	193980	362490	194330	412100	319610	347570	190600	0	282580	369500	458000	321470	348010	341000
A0A2R8Y6S3	0	0	0	0	0	0	0	0	0	0	0	0	0	0	0	0	0	0	0	0	0	0	0	0	0	0	0	0	0	0	0	0	0	0	0	0	0	0	0	0	0	0	0	0	0	0	0	0	0
A0A2R8Y7X9	0	0	0	0	0	0	0	0	0	0	0	0	0	0	1147500	0	719880	0	0	0	0	0	0	0	0	0	0	0	0	0	0	0	0	0	0	0	0	0	0	0	0	0	0	0	0	0	802810	0	0
A0A2R8YD45	832130	568020	484550	638030	369050	252230	362880	413840	430250	590930	712720	775670	466330	1157200	424950	397320	433970	679130	0	255800	515140	478730	651050	1015100	420930	615330	0	1054400	1300800	394520	0	409510	393160	588690	682120	377060	481210	0	437340	586270	832320	476130	940760	526550	626300	409450	390460	492450	851460
P17213	312410	0	355190	265280	271170	0	2091300	400970	958990	952340	545970	0	354650	1064900	435300	717490	194670	0	1415600	0	213870	381810	0	366250	442470	297090	1827100	307990	343340	1590500	330970	976230	765360	540680	582930	1808500	561530	813650	777900	402620	469820	188290	0	911930	724690	430180	265340	0	0
A0A3B3IRN5	367240	396530	520720	244620	159830	253180	0	933800	172670	319950	314140	333040	220410	217120	194110	185370	0	322740	201950	119560	408350	617490	285970	256810	0	267660	0	319730	273810	190200	0	218510	365400	238130	398710	0	0	241010	178940	183150	361150	677530	926770	292730	231190	165980	167470	177960	270840
F5H2D0	0	216990	0	0	161100	115870	0	0	138370	159950	0	0	0	0	0	198080	0	0	0	0	0	0	155710	133090	123260	0	176000	0	0	204690	0	0	0	129220	224100	0	0	0	0	0	0	133030	0	0	0	0	0	0	0
A0A494BZU0	456160	0	396010	437760	328930	220960	0	0	0	341010	291640	273140	358060	330860	276810	206900	0	434730	0	144950	0	256550	545680	369390	205920	333830	0	336790	323910	203380	0	0	209350	285350	0	0	372040	0	0	310310	0	233810	233290	0	0	312180	325420	273650	405510
Q9UKU0	0	0	0	0	0	0	0	0	0	0	0	0	0	0	0	0	0	0	0	0	0	0	0	0	0	0	0	0	0	0	0	0	0	0	0	0	0	0	0	0	0	0	0	0	0	0	0	0	0
A0A494C018	332710	230260	340060	604200	151110	0	0	0	293290	308000	284830	316770	476370	306420	232020	183680	307690	297180	0	214400	159820	368550	236840	499830	135310	728400	396670	774040	516280	169980	0	0	194340	287960	222190	252660	289560	294530	200940	286070	326510	301820	489720	0	0	245910	258710	422450	522470
A0A494C0L6	332400	0	390110	381180	0	184280	0	0	0	0	0	272680	0	273360	207750	0	0	0	282330	0	0	0	0	230350	0	0	0	264050	318120	0	0	0	0	0	0	0	0	0	217300	0	0	377280	196830	202330	232120	0	0	0	0
A0A494C194	0	0	0	0	0	0	0	0	0	0	0	0	172830	0	0	0	0	207670	0	0	0	0	110870	0	135620	0	0	0	0	133290	0	0	129180	0	216070	0	0	0	0	0	0	0	0	0	490510	0	349170	0	0
A0A499FI48	0	0	0	0	0	0	0	0	0	0	0	0	0	0	0	0	0	0	0	0	0	0	0	0	0	0	0	0	0	0	0	0	0	0	0	0	0	0	0	0	0	0	0	0	0	0	0	0	0
A0A499FJL1	0	0	0	0	0	0	0	0	0	0	0	0	238210	0	213370	0	0	0	0	191400	0	0	0	0	521630	0	0	0	221250	0	0	0	0	222090	0	0	0	0	0	0	0	0	0	0	0	0	0	0	0
A0A4W8VYG7	0	0	0	140860	0	0	0	0	0	0	0	129920	0	0	0	0	0	0	0	0	0	0	0	0	0	233050	0	209560	0	0	0	0	205980	0	0	0	0	0	0	0	0	145740	1086100	0	0	0	0	276860	0
A0A4W8ZXM2	42365000	22377000	59055000	56864000	29834000	32892000	35464000	37901000	45162000	44906000	43335000	37944000	41569000	39232000	26219000	39096000	23951000	34509000	27847000	38654000	24874000	65308000	37570000	25228000	25314000	55484000	27416000	39534000	30663000	31458000	27616000	57145000	39437000	30122000	25624000	35292000	45036000	69198000	23923000	48358000	27236000	42130000	46302000	26993000	28298000	25539000	31069000	17170000	40560000
A0A4W9A917	8645900	21691000	17106000	10050000	13710000	10122000	50311000	16438000	10016000	11022000	17130000	28452000	9322600	8289400	8723400	14597000	10517000	10641000	13427000	14589000	23046000	20013000	17099000	4100400	15351000	5291100	11014000	4933900	5787200	14697000	5146600	28374000	3078200	13441000	29136000	11040000	15112000	24117000	10622000	12771000	10223000	19088000	5040200	7774000	5902500	8281500	10028000	7557300	7502600
A0A590UJ76	93298000	59170000	69727000	73743000	36736000	9250100	10476000	73673000	57793000	65503000	85837000	64729000	68162000	60548000	50301000	20358000	30024000	41416000	27776000	9188500	70594000	75662000	66194000	62839000	29536000	116740000	25288000	100840000	69034000	17675000	33020000	42029000	60642000	50622000	109580000	53306000	92633000	52840000	24605000	71744000	99719000	93533000	120130000	27805000	109370000	55752000	80630000	92591000	163660000
K7EMV3	712440	0	0	0	785830	0	0	0	0	800680	681340	0	0	0	0	0	0	0	21504000	0	0	550130	0	0	0	0	12045000	0	0	9663200	0	0	0	0	706370	0	0	0	0	0	0	0	0	0	0	0	0	0	0
A0A5F9UP49	0	0	0	0	0	0	0	0	0	0	0	0	0	0	0	0	0	0	0	0	0	0	0	0	0	0	0	0	0	0	0	0	0	0	0	0	0	0	0	0	0	0	0	0	0	0	0	347810	0
A0A5F9ZGZ8	0	0	0	0	0	0	0	0	0	0	0	0	0	0	94639	0	100830	0	301540	96866	83321	0	0	0	187480	0	0	0	0	0	0	0	0	0	0	0	0	0	0	0	0	0	0	0	0	0	0	0	0
A0A5F9ZHM4	1155500	1072800	711320	1056000	1024700	741360	686610	295520	830130	457990	726510	673970	874280	647250	1641100	819890	1825900	510970	632710	445860	1243600	680710	473240	663490	1185800	639120	741010	612340	769250	793280	452350	526750	1135800	721580	565600	1102200	569480	748420	1004600	721560	599680	1002800	725340	1243400	666950	737480	423880	572730	434160
A0A5H1ZRQ7	3253600	222850	2743400	572450	1297400	0	633370	0	607260	1111500	8803200	1887300	784010	1884400	696660	598080	6352600	1859800	0	494820	458020	2505100	1040400	980280	900510	2493900	0	1126900	1234900	436860	0	0	409910	1021800	1249200	522660	694780	3283900	643250	790320	971590	1223500	0	0	529180	1203200	1316400	673920	1342200
A0A5J6DSN8	0	0	0	0	0	0	0	0	0	0	0	0	0	0	0	0	0	0	0	0	0	0	0	0	0	0	0	0	0	0	0	0	0	0	0	0	0	0	0	0	0	0	0	0	0	0	0	0	0
A0A5K1VW95	410800	1264100	1427500	1557600	625550	440740	696740	1023300	941520	449060	628480	1313100	1136900	1348000	2588500	930760	2136500	1051700	1987600	845850	1586800	1176500	953050	1159300	1827200	1192800	1255600	1684500	1120900	1231200	0	257300	1647700	1578100	675960	811550	802910	1279000	1362900	579440	1245800	1572400	1281300	1897600	787780	892790	589380	998080	1573800
A0A669KBJ0	0	0	0	0	0	0	0	0	0	0	0	0	0	0	0	0	0	0	0	0	0	0	0	0	0	0	0	0	0	0	0	0	0	0	725280	0	0	0	0	0	0	0	0	0	0	0	0	0	0
Q5TCI8	0	0	0	0	228070	234510	0	0	307510	184620	198780	0	0	0	0	0	0	166700	418820	0	0	211760	0	241340	0	0	1127100	0	0	291940	486870	0	0	0	226070	252310	0	0	271310	0	221690	253480	0	218650	0	0	0	0	0
I3L3N5	0	0	0	0	0	0	0	0	179040	0	0	0	0	0	313740	0	0	0	0	0	0	196110	0	0	0	0	0	0	0	0	0	0	0	193590	0	0	0	0	0	0	0	0	0	0	0	0	0	0	0
A0A6Q8PG52	1193600	2225700	968660	1173800	1889000	4928200	610540	1162700	1077600	1322400	935600	695930	666110	537370	2888800	1473300	2469400	975140	896140	5232600	2103800	576680	1015600	350520	1519500	444190	568440	407140	720430	1511000	0	1931400	1480000	1241600	608900	1045300	634250	701350	1349900	1585600	499740	642290	680640	1466100	0	1249600	792060	317420	657400
A0A7I2V2D2	1079000	1264200	1269100	876390	786100	1480600	5560600	1049600	563500	446030	848200	743120	567030	680590	733670	1405300	707860	1211800	535220	1230900	1216900	1141500	1173900	378030	732830	0	718280	362600	304880	1151700	540480	612600	297790	430370	1233800	828630	516800	883280	774030	341300	630770	1938400	407460	882090	744970	1044700	799790	509260	168450
A0A7I2YQB2	0	0	0	0	0	0	0	0	377720	226250	0	0	0	0	0	0	0	0	0	0	0	0	0	0	0	0	0	0	0	0	0	0	0	0	0	0	0	0	0	0	0	0	0	0	0	0	0	0	0
P09651	224570	224820	0	0	181640	144610	0	0	0	0	0	0	93844	105910	360100	0	202670	232010	239860	0	0	0	87802	79568	0	0	0	0	0	250020	0	138860	163820	124600	117920	120170	0	0	204830	0	178410	0	0	409110	0	0	0	0	0
A0A7I2YQT5	1767700	1579900	968750	751530	656960	800660	470840	785100	557060	903010	903450	1083900	589480	1220500	716070	627220	973060	909730	623360	571550	1561000	972410	976760	1099500	746260	0	557890	1406100	1651900	690640	0	938770	891680	1293200	649060	848330	826100	0	1312000	1228800	1739000	1037700	806610	635290	1515300	1413800	861690	806390	1143900
A0A7I2V2R5	1222000	606660	713920	1084800	423830	618550	986270	727650	972410	1288200	1329200	963130	843880	651060	749600	334970	925920	774220	379880	677090	734300	883260	619190	1234500	457750	1676000	334110	1707200	1363400	464770	650710	649960	714510	935520	333410	404380	781910	933190	452920	1561600	1574000	1013200	789220	294290	1471700	932360	349280	604700	1746600
D6RG15	166880	0	201420	201710	273440	441570	182640	223030	159890	222260	225240	182650	173710	266410	382180	162350	518890	210120	152280	593610	381200	167010	0	192590	233720	0	0	163410	173060	231280	0	188610	197280	185610	0	237900	213170	0	255520	180990	175830	204350	150270	251740	0	0	113400	0	130250
A0A7I2YQK6	0	0	0	58832	0	0	0	0	125780	0	0	0	52096	49035	0	0	0	0	0	0	0	0	0	42001	51322	0	0	0	0	0	0	0	0	0	0	0	0	0	0	0	0	42418	0	0	0	0	75627	54274	0
A0A7I2V4S4	337730	1322700	212290	232170	1430400	1240500	299410	200720	490620	201950	778970	193010	219030	655310	1009100	560450	1247000	256820	173610	1110700	1287500	213170	280030	260680	491760	0	251300	0	146960	369870	0	155680	711320	528250	505850	445440	130530	248130	346990	144630	76310	139120	150270	929160	164750	209920	105900	0	81212
A6QRJ1	0	0	0	0	0	0	0	0	292190	0	230440	239260	0	0	0	139930	121550	228090	0	0	151020	0	184850	221820	0	0	0	0	403040	0	291720	0	0	0	0	0	0	0	187890	188170	0	243120	772250	0	0	0	0	0	0
P07858	2019900	1170300	2327600	1829800	959530	587920	719760	1222200	1475400	1833100	2009300	3002000	1594000	3193500	643930	1177000	972360	2173500	1490400	483100	800570	1511700	1542900	2235500	1476900	1267200	1545000	3361000	3908600	1105800	955150	357340	1272900	1191800	2389700	1437100	1531300	891070	1799500	2418500	2909100	744800	2090900	2110800	4350300	2533600	1881500	1168300	2612400
A0A7I2V4K5	0	303420	0	0	0	0	0	0	0	0	0	0	0	0	0	0	0	0	0	0	0	0	0	0	0	0	0	0	392340	0	0	0	0	0	0	0	0	0	0	0	0	0	0	0	0	0	0	0	0
A0A7I2V5M3	598960	771690	786490	838680	459960	235840	550810	1633900	351270	522020	614500	540190	830550	1189700	0	578890	453800	584860	0	321180	868040	934530	0	1297000	413670	1542400	486890	1692700	1849700	418840	575780	353070	617410	976020	0	0	1220000	0	436480	479610	800370	0	0	0	0	0	341610	460750	750780
A0A7I2YQ74	730310	1390600	648140	862650	817480	835890	305790	218680	665310	941930	594850	853280	867820	586140	1517200	714990	1749000	944280	560160	599970	1134900	388960	688270	777380	1188500	292810	797580	446230	465200	891440	339720	344830	627700	532990	543740	545170	351910	185250	1205200	533690	401880	606760	239350	1055700	625500	721380	616670	715220	401820
A0A7P0Z4D6	0	0	0	0	0	0	0	0	0	0	0	0	0	0	0	0	0	0	0	0	0	0	0	0	0	0	0	0	0	0	0	0	0	0	0	0	0	0	0	0	0	0	0	0	0	0	0	0	0
P43490	574570	1007800	396300	741230	824670	846520	485910	97229	322090	535540	793550	300170	821310	865890	1593600	715300	1572700	237160	412510	593240	1049600	356210	250880	822560	940970	174400	528020	228030	329620	747390	0	396760	1076000	736410	561200	999510	347500	334600	931780	202880	516450	597100	184030	1119300	728500	776040	140480	128040	136840
A0A7P0TAP4	590060	567380	548070	590640	309850	586230	942780	623420	237030	126260	263740	786750	425760	147100	242270	593010	238840	1147200	184700	306170	100410	339930	774180	129850	356350	0	230940	164550	158370	648810	140510	110040	174910	141200	775510	298700	506290	129310	287830	312220	329560	612530	139860	344710	344680	422990	248450	135170	134290
Q9UBR2	1066900	539800	1013900	952220	1336100	1188000	524340	818420	1088400	1269400	1412500	1061700	873300	1590300	1159400	1283700	1463300	621880	732380	1020200	913760	1008100	732250	1211700	725760	2088600	684180	1474100	1789200	1044100	890100	1525000	1006300	1246500	614820	802090	1246800	1390900	1057500	1096100	960020	685380	1398500	713690	861800	0	889380	1351600	1421200
A0A7P0T8U2	415390	581460	426160	660350	350170	279850	188520	289780	444300	414150	668230	384690	758270	828710	442420	193920	376740	581700	224840	273600	677100	482590	745790	698980	201740	1460500	271010	1036700	1131600	220700	200040	291400	352660	495430	187130	334260	383980	167400	236040	332230	716310	439520	1029100	508690	638000	545910	303950	415450	881430
P07237	2807900	2827500	2566400	3220300	3595100	5086500	1669700	2999800	6156900	3240800	2626900	3224400	3012300	3549300	3764900	3983600	4541000	2831300	5476400	4605200	3047800	2935700	2665700	3628300	5561200	3846900	5973800	3513700	4560200	3607500	3623800	2398900	3599900	5227900	2245100	3823900	1999000	2721000	3581000	1838500	2770100	3243200	2775800	3474000	3062300	3361600	3074000	3447300	3493500
A0A7P0TAQ1	169450	157170	96010	0	180720	60598	0	0	572540	0	0	0	140300	0	220470	160400	126680	0	274750	0	0	0	0	0	0	0	387200	0	0	393160	0	0	117240	0	161320	0	0	0	343440	0	0	105920	0	170840	126710	0	0	0	0
A0A7P0Z497	339260	182790	352960	675280	59893	102120	65819	217030	322680	497100	400300	740750	625440	428120	146400	211340	568270	525160	577470	129390	294430	358720	270950	2398800	860070	2758100	251970	5686100	3439200	260670	631010	392820	1190400	1638200	383530	629560	281420	367670	669050	135850	369200	804980	1874200	333630	352620	1396700	232520	1970000	1398600
A6PVN7	0	0	0	0	0	0	0	0	0	0	0	0	0	0	0	0	0	0	0	0	0	0	0	0	0	0	0	0	0	0	0	0	0	0	0	0	0	0	0	0	0	0	0	0	0	0	0	0	0
P07954	0	152000	0	0	156010	0	194030	0	329880	0	0	156120	0	180920	181220	0	185520	0	265800	176040	0	0	0	0	211330	0	314890	0	0	222910	0	0	0	0	251100	207540	0	0	177700	0	0	0	0	265770	0	0	0	0	0
A0A804HKV8	461120	411870	698940	1095400	388840	290780	285480	498100	815730	836750	721840	761870	826030	1584100	334130	461010	425110	818000	257590	285620	392560	783040	812720	1025100	421920	1059100	312240	1337200	1344300	651890	407660	423660	449610	634850	494280	362020	1086100	435550	711750	506820	769670	491690	1408600	812850	926230	644820	487890	479280	1140900
P12814	1190000	2534200	651280	547780	3309900	3615300	783370	314940	1867500	754520	1409300	340490	558080	792350	2837400	1948000	3733800	492530	768240	4321500	2763400	761150	415050	631920	684630	113130	925520	253710	483340	1904000	1041300	366690	1294500	787330	556530	1480400	439310	588960	2464500	205330	496040	553740	155500	1965700	419630	189100	135120	66291	0
A0A804HKX5	260370	344100	330840	344600	387450	408560	382390	385100	330650	428080	326230	239650	283970	463730	286240	419750	355680	292340	0	419340	340300	454840	267460	362790	282510	415890	302650	380700	505760	389520	365930	340060	437540	374430	281280	293170	376320	280870	285540	298800	283510	302390	644820	338050	256170	266280	265700	296570	261770
A6NC48	359450	319520	311400	264860	692350	670850	181230	359290	247670	0	332740	240980	0	343590	606030	298440	608830	0	0	759260	0	305470	287480	240340	595660	233460	216400	0	0	397270	0	544950	447730	208840	184130	0	250810	324200	285100	0	0	228090	0	0	0	267240	208740	0	0
A6NCQ0	0	0	0	210990	0	326750	0	0	0	0	0	0	185310	0	225310	0	0	0	0	0	0	0	221600	0	339250	0	0	0	0	0	0	0	0	243320	0	0	0	219620	0	0	0	0	0	0	0	0	0	0	0
A8K2U0	2764200	3065000	2088000	3545000	2056900	3702300	2561400	3953500	3680000	2999400	2513400	7255100	3034500	2831100	4863600	4935100	4659400	5291300	5252600	3810700	3199200	2058400	5464400	4085800	9270500	4022200	6008600	6493700	7379700	4652800	11728000	1967100	3343200	8557500	2983600	4343600	2638600	4372500	5698100	10213000	5565600	5351400	5144900	6375800	5416500	4675400	6900900	5978300	6905300
A8MTF8	679240	661100	691430	360980	308720	229310	329480	635920	359200	474140	663430	827620	312520	895490	352320	511010	0	735230	462090	0	645810	674800	1020300	540020	533840	860990	0	1043700	775810	461140	0	0	0	527310	279110	310140	581160	0	583030	789840	528030	551540	1537700	605980	512910	705680	463320	0	697300
E9PQ63	0	0	0	0	0	0	0	0	0	0	0	0	0	0	0	0	0	0	0	0	0	236410	0	245180	0	0	526640	0	0	225150	0	0	0	0	0	0	0	0	0	0	0	0	0	0	0	185630	0	0	0
B0YJC4	368350	986590	93413	130670	177940	1312900	331440	333050	5409000	276530	2270500	184050	139810	734120	154590	985510	286970	469450	1232900	1540000	995420	100430	320140	675440	1016400	126330	979960	105940	343570	3584500	77867	240110	932920	196440	1511700	1043700	102000	723920	2801100	78544	1263000	235700	324470	2146500	988320	19390	138330	0	21741
B1AH78	0	0	500350	815110	462000	0	0	0	0	0	739050	0	583950	505990	0	0	1345700	0	0	786260	0	0	719020	0	0	380680	617810	0	0	0	0	1078000	0	646930	0	1120400	517420	0	762970	0	0	1045100	0	1662000	0	782870	0	0	0
B1AHC9	0	0	0	0	199480	209220	183650	0	0	0	0	0	0	0	197410	192880	0	0	0	257410	0	0	0	0	0	0	0	0	0	0	0	0	0	0	0	0	0	0	0	0	0	0	0	207280	0	0	0	0	0
B2RPK0	0	0	0	0	0	0	0	0	0	0	0	0	0	0	0	0	0	0	0	0	0	0	0	0	0	0	0	0	0	0	0	0	0	0	0	0	0	0	0	0	0	0	0	0	0	0	0	0	0
B3EWG6	462620	277280	211070	2324100	376510	382650	0	458660	3731000	393290	2681100	1090900	612410	2240300	230740	282080	313480	526080	404320	225260	0	0	325070	3464700	835980	562260	414630	727160	577470	478500	0	0	375780	0	2577900	253040	0	353390	0	779420	360530	270100	699210	0	423230	1364200	781520	560650	1920000
B4DQI4	0	0	0	0	0	0	0	0	164510	0	204050	146310	0	0	0	0	0	0	137850	0	0	168010	0	0	0	0	0	182530	180920	0	0	0	0	0	0	0	0	0	165900	0	182930	0	0	0	0	0	0	0	129320
B4DTF2	0	0	0	0	0	0	0	0	0	0	0	111360	0	0	0	0	121310	0	0	0	0	0	0	0	0	0	0	173920	259860	0	0	0	0	0	0	0	0	0	0	0	0	0	0	0	0	0	0	0	0
B4DUC8	158950	187540	128460	173550	0	187600	0	0	145500	0	142270	231730	204450	0	169060	166770	202110	170910	0	0	0	0	159580	193770	182850	0	0	0	162260	0	0	0	182170	133170	159400	167130	0	0	183280	151010	0	172480	0	0	0	0	0	0	0
P0CG48	3490200	3111000	3076100	4245200	2945500	5729500	3108900	4316000	5325100	3350000	3836800	2710300	3699900	2205500	5133100	6056700	6425000	3710700	5349300	8808300	4801100	4450500	3322400	2984200	5043600	1859800	4176700	3632900	3812600	5857600	9438400	5151000	3976700	4472900	3293600	2847000	2686500	5003000	4559500	3771900	639400	1808100	1740700	2551800	4304100	4490600	4581100	4724400	4052300
B4DXW1	726350	596840	395330	374310	594140	194950	244670	300180	739950	464460	742630	574500	537640	412350	1178900	556970	1209400	492310	605750	251380	895430	555180	264350	512540	333870	0	529680	277410	478540	655540	0	580930	1150900	389040	436820	980270	496900	524490	1171600	376070	733930	471310	0	921320	863990	489840	0	278820	275120
B4E0K5	174750	0	194210	0	0	0	0	0	0	0	187320	0	0	0	0	207080	254790	193290	0	256740	224770	0	0	0	0	0	0	0	0	0	0	177530	0	0	0	0	0	0	247080	0	0	0	0	0	0	0	0	0	0
B4E1Z4	1311600	2354400	1394800	1085900	1181600	1472900	5932700	1228200	1171600	903140	533600	775120	930680	1392100	909210	1174400	612740	2554900	864730	2079600	2045500	2192700	2532100	434390	1203200	647150	976850	393570	325530	1301700	654520	1060200	502650	703580	2774000	999990	552000	1802500	286080	493410	464520	1860000	930050	699750	750430	874790	1366400	579070	0
B4E3S0	124470	0	0	0	0	0	0	0	0	0	0	0	0	0	355480	0	298330	0	0	0	171230	0	0	0	0	0	0	0	0	0	0	0	210150	0	0	0	132120	166100	0	0	0	0	0	0	0	0	0	0	0
B5MBZ8	80570	155920	0	0	92352	91463	0	0	0	92721	95084	80217	0	0	0	0	117500	0	0	0	0	0	0	0	101460	0	0	0	0	93152	0	0	0	111350	0	0	79953	0	107680	0	0	0	0	0	0	0	0	0	0
B5MDF5	0	404940	350380	407230	142670	0	286740	132630	622070	168600	371580	295910	306610	0	359420	295540	470770	330470	463140	0	369120	354700	257250	249170	271670	0	394510	129120	260080	323500	0	0	308950	241530	285280	316170	0	0	361990	0	248090	257730	157010	297060	171770	212020	187660	157270	0
F8W1R7	626990	698420	283720	359580	1697900	1865800	328500	368750	783700	476750	484450	402320	347760	337360	842950	1098700	832770	318960	762780	979280	437520	321350	315760	552730	352060	0	1217000	205420	334160	1242700	0	0	1491800	280540	1175100	864030	553810	0	810230	287570	444680	238180	198500	665210	554870	0	536680	271850	242300
Q14624	474480	938340	847030	437630	781110	1393400	4826000	1863600	458310	306010	427960	283090	333590	688550	147230	926120	486860	796990	369660	1006100	738910	542670	833110	196610	520580	276870	511040	188930	185720	691290	525610	619760	220150	415360	831370	371200	421920	831210	321150	281430	234860	1054200	326810	261550	252960	604410	428050	158390	162980
C9JFR7	0	230640	0	0	0	0	0	221150	245740	0	0	0	270890	0	0	824540	0	0	492020	184740	95948	124490	0	0	249170	0	380530	0	307320	0	0	0	0	143270	923150	366760	0	0	358280	471350	399070	0	0	0	0	0	385570	0	0
C9JIF9	0	179200	0	197220	213920	143070	162690	0	176990	0	0	0	0	0	266390	178150	216120	0	225180	0	193500	0	151920	0	0	0	201870	0	0	0	0	0	160650	147780	0	0	0	160200	0	0	0	146830	0	0	0	126090	0	0	0
C9JIZ6	2209400	351630	2240000	944310	203180	88638	126610	1358000	1718000	2319100	1354200	2323800	1193700	1546200	1028700	570090	589000	2740800	720800	90865	298190	2018700	2216600	3198300	1247500	2627800	639880	3734500	2593800	312750	121960	180990	1770100	783120	1153400	1216900	3078500	133730	1537100	1879700	2488300	1923700	4147000	1364000	1710100	1572400	2271800	3300600	2950100
C9JQ42	1024700	2210000	473800	534740	1804200	2797800	416410	334980	912100	751290	780520	373750	373910	392250	1336500	1017700	1890100	578190	334680	2742800	2675000	505690	594960	366160	623430	289530	355160	0	351140	659380	0	1072700	535530	441470	308370	348690	328650	475920	640350	1213300	736960	356170	0	693120	184050	378240	322800	347160	227340
C9JTH1	238300	229740	0	0	0	0	0	422990	461620	296640	378000	359240	0	0	0	737330	409830	372350	1182300	384650	242010	0	0	0	0	0	0	898560	545140	1811700	0	0	308240	537700	0	0	0	0	579200	284810	400410	0	546600	0	0	0	457590	582310	629160
C9JV77	513500	1064700	869290	1209200	187330	694840	4108400	1193800	1979100	539860	407280	880770	704060	291300	732720	786380	566070	278480	434920	1019400	1200400	781950	573200	286530	773370	311070	0	526580	382210	767040	328580	427950	963980	834830	1382500	843510	1076900	618160	514520	786620	454900	2534100	543450	411120	671900	1021000	1267900	988590	648970
D6R9A6	0	0	0	0	0	176220	0	0	0	0	0	0	155010	0	168380	164900	0	0	0	0	0	0	0	0	169060	0	252130	0	0	0	0	0	1457100	209420	0	206610	199810	234460	0	0	0	116580	0	0	0	0	0	152420	0
D6RAY7	0	0	0	0	0	0	0	0	0	0	0	0	0	0	0	0	0	0	0	0	0	0	0	0	0	0	0	0	0	0	0	0	0	0	0	0	0	0	0	0	0	0	0	0	0	0	0	0	0
D6RAF8	228510	272740	0	183560	0	0	0	0	0	225160	232120	206330	214990	0	0	210950	272800	0	0	0	559170	254610	230870	220860	248010	0	0	195620	220050	220490	0	0	0	0	0	0	0	0	0	0	0	0	0	294730	0	0	194440	0	220950
Q9H173	239060	116400	404650	388180	0	0	163230	170870	461600	169220	151430	234280	312450	347110	96190	82272	106530	137010	102990	0	93836	284640	121000	227670	100650	326010	126370	583380	596020	113130	0	0	153510	160810	100250	64681	367700	0	192760	0	350680	316510	336780	212260	269870	228940	76310	157390	535590
D6RF35	1625400	1775300	1925400	1362200	1840800	2483300	2417000	3733300	1289400	1209900	1639700	1964700	1296600	1403300	1120200	1880400	1186000	3356300	1840500	2895100	1920800	2177300	3174100	1277400	1769600	1218900	1151600	1270000	1237100	1734800	2942800	2501200	1221900	1774000	2638100	1843600	2532700	2101700	1521800	2033000	1842000	2651600	1634800	1547900	2275400	2116400	2196900	1156200	1397300
D6RHI9	1005300	586560	803390	717350	534580	545240	247370	611430	573530	878620	726130	832890	666990	1166800	660870	781500	607310	969840	437370	553360	716950	873520	731830	1047700	540030	0	468560	1262500	1147700	507910	268520	918420	612670	912150	597930	913700	958240	827480	984490	946740	1283400	854980	1346600	695640	1130800	727890	600140	353230	359490
D6RHX1	0	93819	0	352790	0	0	0	0	208800	0	0	111740	236480	69980	176250	123300	153060	275410	80195	0	0	243980	635310	5032800	0	0	0	9106600	3539700	0	0	200070	388560	0	0	220840	327780	118200	0	0	336690	486000	0	0	0	2119800	340070	113220	9686800
E5RJD2	0	0	0	0	0	0	0	0	0	0	0	0	0	0	0	136370	0	0	0	132320	0	0	0	0	0	0	0	0	0	0	0	0	0	0	0	0	0	0	0	0	0	0	0	0	0	0	0	147420	0
E5RIW3	0	0	0	0	0	0	0	0	0	0	0	0	0	0	0	0	0	0	0	0	0	0	0	0	0	0	0	0	0	0	0	0	0	0	0	0	0	0	0	0	0	0	0	0	0	0	0	0	0
G3V2V8	553970	271720	503240	1615800	374930	461350	236420	289720	639710	0	0	985220	1002300	343630	2027800	525720	0	0	0	666030	0	525770	390090	414970	0	644750	0	708360	0	0	0	0	1470900	1163700	1268800	989110	1012200	0	666060	685840	1388700	985750	2235600	0	778960	495750	0	0	639880
E7EN77	0	0	0	0	0	0	0	0	0	0	0	0	0	0	0	0	0	0	0	0	0	0	0	0	0	0	0	0	0	0	0	0	0	0	0	0	0	0	0	0	0	0	0	0	0	0	0	0	0
E7EQR4	502170	967190	510810	1762300	286090	143530	841750	277370	1529600	1231100	689420	1628000	1800200	1430500	1081100	961290	929340	1157400	795600	219520	790930	360940	1210400	1285500	3088400	396000	610050	1718400	1270200	628800	351050	472860	1503600	2148600	3124700	1244600	448990	459680	1538300	1384700	1486900	1304200	1120900	2054400	1694400	2349800	659410	2057500	1454900
E7ER44	16426000	33876000	31088000	25670000	14975000	8317700	16320000	6941300	7744100	30760000	4769300	15898000	20988000	8098400	13111000	6237300	9076900	6636000	27935000	10147000	40751000	36652000	7985800	13891000	12982000	15684000	22749000	15216000	14437000	10485000	13508000	37941000	8453000	12163000	80327000	11909000	13093000	25053000	5310400	23582000	10559000	10251000	9165000	5715100	8538600	19069000	4318300	18582000	18731000
E9PEF1	0	0	0	0	0	0	0	0	0	0	0	0	0	0	0	0	0	0	0	0	0	0	0	0	0	0	0	0	0	0	0	0	0	0	0	0	0	0	0	0	0	0	0	0	0	0	0	0	0
E9PGA6	220370	624590	254450	67455	0	0	151100	0	140410	132470	148650	158580	101830	72005	53511	54902	251340	72336	0	60343	421580	133540	53016	327870	0	521100	0	1188000	3287300	68986	0	0	0	68003	0	0	0	0	87048	68721	99967	164500	0	0	0	0	0	0	1654600
E9PGT1	290420	365750	257590	204530	709870	667050	247510	219120	195740	319160	358410	0	227580	289960	544450	278940	643460	256970	322470	448380	641590	261070	207470	270920	344150	0	319620	217180	257350	234070	0	275170	238940	270060	224480	258500	198980	274160	276490	0	222300	198510	0	295580	212860	172540	199840	0	0
E9PHK0	0	0	0	0	0	0	0	0	0	0	0	0	0	0	0	0	0	248330	0	0	0	0	0	0	0	0	0	0	0	179310	0	0	0	0	0	0	0	0	0	0	0	0	0	0	0	0	0	0	0
E9PJ29	0	0	0	0	0	0	0	0	0	0	0	0	0	0	0	0	0	0	0	0	0	0	0	0	0	0	0	0	0	0	0	0	0	0	0	0	0	0	0	0	0	0	0	0	0	0	0	0	0
E9PJF5	0	0	0	0	0	0	0	0	0	0	0	0	0	0	0	0	0	0	0	0	0	0	0	0	0	0	0	0	0	0	0	0	0	0	0	0	0	0	0	0	0	0	0	0	0	0	0	0	0
E9PKL7	0	454270	0	0	0	252410	0	0	0	0	0	0	0	0	0	0	0	0	0	0	0	0	0	0	0	0	0	0	0	0	0	0	0	0	0	0	0	0	0	0	0	0	0	0	0	0	0	0	0
E9PLD0	470440	515030	405280	0	500620	776430	0	488000	639070	459930	596090	0	0	0	434330	377420	336900	473310	583070	961170	388980	0	0	0	0	428440	464960	389430	396800	571910	0	949380	499280	413110	0	741400	0	345450	586970	0	465060	0	0	0	0	0	0	0	0
E9PLK3	444500	324670	592040	962650	246230	121750	697960	339680	809310	350520	538650	1215800	832350	535980	556590	190940	612890	630920	1309400	221620	243490	609200	580550	625590	779200	526410	1447800	802360	802440	275610	212300	335460	631150	451320	369310	630070	375680	303300	873700	262940	439350	595450	523730	725020	546900	600300	288690	552870	944370
E9PNF7	614160	337770	618140	475700	457810	309970	218300	426750	424220	332590	430400	276310	594500	488610	425560	541400	453280	415770	0	412260	397340	469000	355160	552740	359310	0	0	465300	321700	511370	0	0	641270	515080	366290	448840	486050	0	393340	338460	401830	328080	0	299840	517130	520710	569650	414320	0
E9PR22	696740	0	606200	2021400	588370	410970	545980	401470	1984700	0	0	0	1700700	1157600	0	1189400	0	0	0	556170	0	548000	0	1504900	626980	321250	0	1654900	1927700	714800	419610	0	0	0	0	0	0	0	0	618800	2056900	692280	0	0	1959900	0	0	0	2532500
F5GZG1	0	0	0	0	0	0	0	0	0	0	0	0	0	0	0	0	0	0	0	0	0	0	0	0	0	0	0	0	0	0	0	0	0	0	0	0	0	0	0	0	0	0	0	0	0	0	0	0	0
P09104	0	0	0	0	0	0	0	0	0	0	0	0	0	0	0	0	0	0	0	0	0	0	0	0	0	0	0	0	0	0	0	0	0	0	0	0	0	0	0	0	0	0	0	0	0	0	0	0	0
F5H7V9	0	0	0	0	0	0	0	0	0	0	0	0	0	0	0	0	0	0	0	0	0	0	0	0	0	0	0	0	0	0	0	0	0	0	0	0	0	0	0	0	0	0	0	0	0	0	0	0	0
F6TLX2	306620	563660	305440	347090	688200	710200	273960	310730	278930	369130	316270	267880	318020	281720	413330	370360	649390	339740	433060	719360	533880	280130	290300	390420	718350	300390	430730	320150	496940	309170	0	341310	311490	525920	249500	331890	257280	240490	426990	485350	375590	285290	235340	402960	0	0	360930	364280	398490
F8VSL7	0	0	0	0	0	0	0	0	0	0	0	0	0	0	0	0	0	0	0	0	0	0	0	0	0	0	0	0	0	144620	0	550340	173100	0	0	0	0	0	0	0	0	0	0	0	0	0	0	0	0
F8VUJ3	0	0	0	0	0	0	0	0	0	0	0	0	0	234620	0	0	0	0	0	0	0	0	0	202090	0	0	0	0	359380	146280	0	0	0	0	0	0	0	0	0	156600	185120	0	0	0	0	0	0	158590	0
F8W1A4	413440	428090	0	0	626940	859530	0	0	853030	0	0	0	441890	537810	0	701510	437060	0	0	0	494250	0	0	0	406170	0	0	0	0	0	0	0	0	0	0	0	0	0	450370	0	0	0	0	0	0	0	0	0	0
F8WCF6	533690	1791800	372190	358440	293240	482470	610380	323010	816010	585000	803270	275800	313190	420270	1118100	529910	1423400	314560	524170	538860	1947700	522450	308120	611470	1025800	387640	526650	329510	356010	399170	0	375830	651580	361330	503740	774030	206300	294900	1097400	374280	420270	672180	0	1304300	692850	772290	160440	105410	140290
G3V1D3	346080	233370	348830	321710	468650	467670	0	260280	306480	246780	181660	287480	326590	419950	420800	330310	468040	327460	0	288860	244730	380530	382100	347520	471630	374450	535340	281800	355760	377450	0	314640	362110	387200	247930	276800	294580	0	277560	245000	250400	232500	317910	295690	195170	0	253870	409340	417850
G3V3U4	0	0	0	0	0	0	0	0	0	0	0	0	0	0	0	0	929490	0	0	0	0	0	0	0	0	0	0	0	0	0	0	0	0	0	0	0	0	0	0	0	0	0	0	0	0	0	0	0	0
H0Y5J4	0	83134	0	0	0	0	0	0	0	0	0	0	0	0	0	0	0	0	0	0	104700	0	0	0	0	0	0	0	0	0	0	0	83734	0	0	0	0	0	0	0	0	0	0	0	0	0	0	0	0
H0YKT8	0	0	0	0	0	0	0	63267	0	84477	0	76006	0	0	454950	0	0	0	0	0	0	0	41808	0	0	0	91238	62748	0	0	0	0	0	0	0	0	0	0	0	0	0	0	0	0	0	0	0	0	0
H0YKU1	237780	375130	0	250860	366000	692310	249960	239780	0	0	243970	184360	0	0	289120	0	431070	0	286230	487830	386240	0	278040	0	202680	0	0	0	0	318680	0	282260	224370	0	286500	216110	0	0	300190	0	0	0	0	370090	0	0	0	0	146020
P07355	280110	0	0	0	0	0	0	406290	0	0	0	102670	0	0	238580	0	0	0	0	0	0	0	0	0	0	309510	0	404420	0	0	328780	0	0	0	0	815230	0	383740	0	0	339380	0	0	110290	0	0	0	0	0
H0YN26	0	0	0	0	401040	542760	0	0	0	0	0	0	0	0	0	0	0	0	0	0	0	0	0	0	0	0	0	0	0	0	0	0	0	0	0	0	0	0	0	0	0	0	0	0	0	0	0	0	0
H3BLU7	0	489650	0	0	353560	475580	0	0	0	0	0	0	0	0	0	0	0	0	0	0	0	0	321400	0	0	0	0	0	0	0	0	0	0	0	0	0	0	0	0	0	0	0	0	354980	0	0	0	0	0
H3BMA1	0	0	0	0	284700	0	0	0	0	0	0	0	259780	3146700	0	0	0	0	0	0	0	0	274680	0	0	0	0	0	0	0	0	0	0	0	0	0	0	0	0	0	0	0	0	0	0	303670	0	0	0
H3BUD9	0	0	0	0	0	0	0	0	0	0	0	0	0	0	0	0	0	0	0	0	0	0	0	0	0	0	0	0	0	0	0	0	0	0	0	0	0	0	0	0	0	0	0	0	0	0	0	0	0
H3BSW3	204040	180780	213210	206670	0	271650	155570	0	149950	0	141360	166340	166370	167840	152440	180240	0	0	0	270530	186860	183530	176940	0	312200	0	0	0	230450	225660	0	155140	153600	0	0	0	0	0	223660	191650	180400	0	0	0	0	295400	169600	0	195620
H3BQX5	150120	607090	192920	281020	184600	127010	0	129290	0	122780	156910	151240	202880	219930	187040	174460	162140	0	0	80038	588740	164580	0	233130	105110	0	0	206250	232050	148080	0	0	183730	0	0	0	0	0	248000	0	229280	0	0	0	0	0	0	0	0
H3BRM6	0	313730	0	0	701130	469820	0	0	0	0	513780	213110	0	0	0	663430	0	0	0	300190	220910	0	0	0	268970	0	0	0	0	453020	0	0	232380	261660	0	292910	0	0	289620	0	0	0	0	356740	0	0	0	0	0
H3BUM9	0	162160	0	0	0	395660	0	127550	0	0	0	0	0	0	0	0	0	0	0	180080	155900	0	0	0	0	0	0	0	0	0	0	0	0	0	0	0	0	0	0	0	0	0	0	0	0	0	0	0	0
H7C2Z6	0	0	0	5259400	0	0	0	0	0	0	0	0	4379200	0	0	0	0	0	0	0	0	0	0	0	0	0	0	0	0	0	0	0	0	0	0	2373900	0	7055800	0	0	0	0	0	0	0	0	0	0	0
H7BY35	0	0	0	0	0	0	0	0	0	0	0	0	0	0	0	0	0	0	0	0	0	0	0	0	0	0	0	0	0	0	0	0	0	0	0	0	0	0	0	0	0	0	0	0	0	0	0	0	0
H7C0X7	18278000	5246900	18521000	0	0	13329000	0	11047000	0	0	0	7488200	11404000	7731300	6404100	10520000	8963700	14264000	3354200	15441000	0	16469000	12806000	1702100	8414400	0	9983800	2695300	7932500	10109000	9797800	8855100	13028000	9783400	0	0	12361000	0	9334900	17027000	18815000	10864000	9523600	0	0	0	32398000	11477000	10481000
I3L0A0	0	504580	252050	251540	285690	444300	272130	247170	299990	0	291580	214900	0	304320	369020	353050	0	0	0	462010	514450	258800	210330	223220	442380	0	0	353140	339140	363780	0	0	297600	313170	0	281910	183250	0	0	342230	286860	236490	0	470430	338380	0	282410	232190	336050
I3L4N8	41194000	60056000	39292000	42679000	47034000	53283000	31053000	33823000	54884000	38638000	44943000	33614000	36915000	34198000	43963000	44504000	51846000	48688000	47897000	57838000	67735000	40629000	49389000	28401000	42390000	22311000	45749000	20089000	27134000	56051000	8632600	37769000	53174000	27483000	32403000	41471000	28466000	23749000	50391000	53251000	44632000	46211000	25284000	45177000	38687000	50992000	38422000	19736000	19905000
J3KN67	0	0	0	0	0	0	0	0	0	0	0	0	0	0	0	0	0	0	0	0	0	0	0	0	0	0	0	0	0	0	0	0	0	0	0	0	0	0	0	0	0	0	0	0	0	0	0	0	0
J3KNB4	625900	1224500	274980	236380	1088000	1234500	1429400	604200	659070	518600	504940	175900	174310	337530	2575100	673290	1044500	889440	539900	2386800	1325900	263520	681990	199030	1154100	0	544110	348320	299320	1086200	399920	1718600	520290	473560	0	855350	184910	1097000	887240	595470	182980	584060	0	1061600	374710	302120	155270	220250	232820
J3KPA1	15715000	9806500	34203000	22346000	25384000	8570400	10629000	12701000	21395000	28440000	18123000	22106000	33443000	64947000	7830000	18991000	19617000	20425000	12483000	8190000	11535000	37707000	28085000	27047000	12905000	28632000	14412000	26352000	31440000	16540000	13378000	19112000	19916000	20996000	4961200	15357000	22151000	5895100	22564000	16593000	29400000	16967000	18670000	13916000	28282000	29059000	31674000	29747000	49331000
J3KTF8	1473400	3300400	1551000	1758000	2581100	5110400	752940	1088500	1473500	1883500	1234300	1261200	1893400	1537200	2795000	2296400	3482300	1852900	1437100	4382300	3426200	1932900	2013500	1651400	3059400	979890	1501200	1011200	1164800	1735100	1186500	2792300	1921400	1825100	865280	1464400	939870	1825100	1858200	1655300	963440	1720100	712190	2008900	984600	2002300	1171200	1233000	1427800
J3QRS3	0	209690	0	0	0	1715700	0	235150	0	0	264240	155860	0	0	0	213000	184910	0	345410	373500	291740	0	0	0	0	0	0	0	0	375840	0	392730	0	0	0	0	0	0	340100	0	225170	0	0	0	0	0	0	0	0
O60437	0	0	0	0	0	0	0	139170	887550	0	0	0	0	0	0	77772	58161	98042	0	101260	0	0	0	0	0	0	0	0	97010	160250	85612	0	0	0	257440	104300	0	0	0	0	0	0	0	0	0	0	0	0	0
K7EL50	547840	491100	531190	666340	1766800	3585000	362040	892490	527090	411070	428950	407890	362920	582510	1873200	1327600	1841600	328570	1671500	3513400	532970	536720	0	834770	1312400	416530	2333700	384720	516140	1739900	473620	1730000	2240500	1465800	598570	2444300	634040	686780	1239400	376230	0	547980	512360	459800	0	313170	761480	329250	184590
K7ELL7	0	384180	400850	0	0	477410	0	0	810090	0	0	0	0	0	246810	329310	310460	232490	275440	360780	689000	0	300650	417670	0	0	0	0	312710	777300	0	0	365850	460770	277550	0	427350	0	0	0	0	428400	0	0	0	429320	0	219970	0
K7EQH6	0	0	0	0	0	0	0	0	0	0	0	0	0	0	0	0	0	0	0	0	0	0	0	0	0	0	0	0	0	0	0	0	0	0	0	0	0	0	0	0	0	0	0	0	0	0	0	0	0
K7ERG9	0	0	0	0	79582	0	0	75672	0	0	0	0	75797	0	88524	0	87192	89893	81799	0	0	130490	90372	82002	0	0	102390	96337	86033	0	0	0	80245	0	1994700	92875	0	0	0	0	106540	113790	0	81551	89489	92426	0	0	0
K7ERI9	0	0	0	0	0	0	0	0	0	0	0	0	0	0	0	0	0	0	0	0	0	0	0	0	0	0	0	0	0	0	0	0	0	0	0	0	0	0	0	0	0	0	0	0	0	0	0	0	0
M0QXF7	500090	839490	0	427460	0	0	444210	0	560830	378450	441230	390590	0	0	355370	878800	0	387640	518260	821660	0	0	0	468420	562510	0	0	343590	414330	499080	0	0	325480	508520	0	446130	0	323060	0	0	630030	0	0	0	0	0	0	503740	433940
O00299	859260	1176800	831110	1014500	997750	403340	936480	454900	983770	740050	916510	985120	693410	734010	1342600	489200	989280	561450	959390	414520	630840	839200	690040	788850	527180	397460	1254600	746550	799760	615290	0	324800	933420	534900	747850	883750	685620	253750	1398200	0	0	0	763780	641150	553610	800670	499430	343490	0
O00391	784810	717290	945250	1120300	488440	219620	464260	929800	1013400	1059300	955190	827540	992050	1395100	638620	619120	754910	712080	392380	242340	749220	1055000	887420	1212800	600480	780420	579600	1414000	1297900	521700	341730	368790	628270	539930	1449100	564420	954750	180120	813020	922080	1730800	729610	2720800	1064700	1339500	729640	513350	784790	1094700
O00560	488800	277600	357950	652600	0	187510	1347500	613640	232970	680890	795520	360620	526420	238660	785360	0	327040	273580	145360	226890	226780	361540	423360	310820	259730	751500	0	762690	406070	131600	0	368030	404360	440770	648080	290350	291630	362350	133230	513990	405130	476690	260180	0	345130	500980	0	448170	380250
O00748	495480	513190	505510	1369900	155230	449300	403070	733590	1413900	717560	554200	1353500	957390	648760	618540	660340	1112000	949570	1570400	710110	589700	445890	894580	652130	576460	494900	1440300	1201600	1466000	612680	335590	172510	309620	971460	343050	503200	330900	242940	1091000	773320	1283100	762580	757250	982100	1294500	1275300	1223900	1421300	1032800
O00754	0	0	0	0	0	213360	0	0	0	0	0	0	0	0	98668	0	0	0	0	0	0	0	0	0	0	0	0	0	0	0	0	0	0	0	0	0	0	0	0	0	0	0	0	0	0	0	0	0	0
O00764	365970	688520	242980	176150	1128000	486980	154930	95057	121930	196150	324870	163900	227020	274890	611680	523530	629260	302340	216330	451450	842960	127780	393940	235470	343470	0	188250	115200	132110	285870	172310	209800	446530	200270	209120	335140	135950	268860	364670	150790	0	138880	0	401270	133250	213600	236740	0	102500
O14745	0	0	0	0	0	0	0	0	0	0	0	0	241650	0	0	0	0	0	0	0	0	0	0	0	244830	0	0	0	215080	0	0	0	279130	0	543380	196450	0	0	0	0	0	234130	0	0	0	0	0	0	0
O14818	328020	433530	290980	0	0	300280	0	0	401540	0	396080	283830	0	0	1080900	358500	634910	0	0	0	682840	0	0	382290	329160	0	509660	297640	504330	0	0	435740	0	0	0	288850	279160	0	424690	266390	0	0	0	331340	0	0	0	0	0
O14907	0	0	0	164680	0	0	0	0	175430	0	152960	0	0	0	0	138060	0	0	0	0	0	0	0	0	186860	0	0	0	158620	0	0	0	0	0	0	0	0	0	160030	0	0	0	0	189570	0	0	0	0	0
O15144	1071400	2400200	648120	393260	1136200	1549200	936920	563350	1900700	674540	1180100	401480	620770	694460	2220300	1289700	2269500	766510	1389100	1027400	2507100	664430	608710	658880	1265400	320750	1430700	407260	663460	1551700	0	959260	1344600	938620	1169400	1215500	654420	690160	1770700	751730	1071600	864810	378910	1612000	930650	900030	255310	322400	367790
O15145	340840	1006100	331360	358780	674330	560640	390040	233090	616330	316960	360920	230150	259380	231450	1962400	558060	1752800	296290	445150	247440	1045200	337090	172040	373730	370900	236440	649580	260230	301070	591720	71345	290820	1008600	340340	253780	469290	226990	244620	825140	319540	326580	686980	0	1193500	227050	414680	206240	0	165580
O15335	0	0	0	0	0	0	0	0	0	0	0	0	0	0	0	0	0	0	0	0	0	0	0	0	0	0	0	0	0	0	0	0	0	0	0	0	0	0	0	0	0	0	0	0	0	0	0	0	0
O15400	0	367800	0	0	431080	973760	0	401930	0	0	0	0	0	0	0	0	0	0	0	0	0	0	0	0	0	0	0	0	0	0	0	0	0	0	0	0	0	0	0	0	0	0	0	0	0	0	0	0	0
O15511	1330400	2612500	717660	964240	1428700	1250300	468230	350280	1952100	1115700	1560300	565510	607290	758370	1786100	1542400	2266500	776530	577020	2107700	2595500	640960	701000	783090	1294500	261180	495380	423110	531180	1875700	0	374170	1267800	871640	638330	1022700	413160	212080	1656200	547360	744390	670900	294270	1715300	452220	1326900	360070	442750	306910
O43240	617330	270400	0	345140	263990	204200	168570	474600	283760	296100	449930	374270	262960	296920	1045500	331550	944100	585570	1050100	290390	313500	435290	406160	762440	314660	417640	740610	933610	1354600	340760	286000	0	194690	208580	208350	442790	0	0	999020	387120	1187900	373760	670390	1207000	1550400	907440	195910	0	1404400
O43490	735870	245780	502570	601910	188510	249550	308920	424860	591320	720600	538970	766200	683000	257820	356830	196160	368690	441120	319260	87686	128170	247070	254400	426970	256790	394910	431520	696920	464850	179310	0	246480	459130	464440	1151400	345690	385470	256510	274860	656930	519040	268970	0	0	378550	428700	0	292770	483620
O43505	172250	150950	192410	156930	0	0	126610	157890	129270	185260	0	207750	218830	206740	0	145850	117020	0	105540	0	144940	0	131330	558760	147520	0	155480	250830	250970	0	0	0	0	0	140820	0	167190	0	0	0	0	0	0	0	0	0	0	0	0
O43707	2126400	2963800	1373800	1731200	4126800	4727700	2113100	1225100	3967300	1862700	2607900	1739900	1544100	2154800	3738200	3314200	3790500	1455400	4036300	4856100	3114400	1248700	1522400	1323100	2312400	395070	4020900	751970	1861800	3243200	5785900	1012800	2141500	2292400	2060700	2482900	1151500	2384600	3247800	926170	1518100	1297600	995000	3895300	1794600	722540	684660	365540	476930
O43852	138100	144790	206600	189550	52510	80219	0	376160	258780	410840	264970	296900	220150	133670	106540	0	0	0	0	0	0	0	190510	220000	101470	220110	0	453240	244520	0	0	592070	693030	231980	126630	196250	1767100	0	134190	0	123390	1102500	266570	0	0	381560	0	296630	283000
O60218	0	675110	1418500	400490	208130	187410	304710	279010	268250	239860	308960	264420	270240	286070	250160	663290	249520	272930	1048300	375850	0	1269200	221970	230620	852370	381810	724540	351040	536110	683860	381590	0	224230	332850	118800	227900	292300	407740	376210	384940	320220	269660	646340	540110	341180	316760	867950	805010	410650
O60235	477030	282100	347250	316270	902650	894050	372530	523720	478690	0	640500	437630	344820	799470	1143500	1032200	1062600	679970	529230	661030	280170	290450	654970	429410	647300	768870	784730	598690	940410	1427600	933960	0	1213900	1238300	817420	400350	1928300	862220	715950	618400	744020	288850	813220	578010	870970	2013900	775420	320060	918880
O60293	0	0	0	0	0	0	0	0	0	0	0	0	0	0	0	0	0	0	0	0	0	0	0	0	0	0	0	0	0	0	0	0	0	0	0	0	0	0	0	0	0	0	0	0	0	0	0	0	0
O60664	838710	1420300	825750	1386800	1007600	1407100	722080	833260	1443000	952430	959760	1170900	835350	662670	1071600	1021400	2154000	1393100	1178600	997420	1504300	987980	1099500	819680	1280600	787160	1182600	1159900	1030700	1066700	0	1109200	859170	882580	1084400	561520	579290	1084900	962040	1194600	1031500	933090	589260	1329800	825000	1476700	954500	1293900	822570
Q99880	792430	0	222870	222740	552460	360150	5563700	1127400	424850	1103200	2059700	152700	127110	734800	126810	3694300	0	262370	32143000	409100	298020	363410	234960	229990	181540	0	26279000	290310	274030	11751000	0	317870	533360	280600	5149900	10363000	228060	3673700	4408800	177040	2800400	0	655830	3091900	0	0	323320	263130	188230
O60888	0	0	0	0	0	0	0	0	0	0	205320	0	0	0	0	0	0	816070	207620	0	164680	0	215880	0	164220	0	0	260970	0	0	0	0	188910	0	456150	0	0	0	0	0	276270	0	0	0	712320	0	783380	462810	0
O75083	1269400	1556300	1237000	1113800	1679000	1906500	962670	323200	782270	801880	1476100	835160	949430	1514800	2167900	1343400	2374300	549120	426930	1763000	1710000	1310600	617670	1428400	1208000	901760	477270	785110	1090000	1284400	334280	458580	1671200	737090	787790	2278900	1241000	692730	1995800	493910	1125300	896710	657680	2742400	1200200	873380	590820	255460	542900
O75223	162330	0	0	394840	274510	606020	0	298220	234090	283350	211340	290710	216150	0	351210	290660	253420	249640	434610	563390	229800	0	273810	0	447490	0	381110	284740	273810	0	805970	357250	0	653870	244960	312030	0	559580	311940	448080	348060	322330	0	0	361360	600640	374680	335370	329010
O75367	0	0	0	0	0	0	195410	0	0	0	0	0	0	0	0	0	0	0	322830	0	0	0	0	0	0	0	411140	0	0	246770	0	0	0	0	0	0	0	0	122650	0	0	0	0	0	0	0	0	0	0
O75368	945140	1627000	787190	888300	2221700	2568300	391080	594690	667500	919960	1170300	0	755860	551140	1883700	1633600	1622800	811570	1174400	2394300	1467600	646470	962530	708030	1569400	415950	1167300	577020	648800	1416600	775610	1212400	1248500	1128400	755680	1436000	714560	743660	1142200	1582400	696860	855420	649420	1096500	1025400	1028700	0	0	0
O75556	0	2189.5	0	0	0	0	0	0	0	0	0	0	0	0	0	0	0	1698.7	0	0	0	0	0	0	11095	0	0	0	0	0	0	0	0	2524.7	42244000	13890	1309.7	3136	0	7048.8	0	0	0	0	0	0	0	66419	0
O75594	682890	2022800	550280	1135700	2278600	2475100	403950	0	486710	273650	633670	544750	578200	1117000	3887800	857630	1685800	455850	294610	3222500	2111900	637280	1201000	280590	1509800	0	0	242580	268500	540960	628420	2679600	1466200	691100	352860	544970	711900	891190	444040	1059900	268310	558890	163860	1237200	319450	511760	464830	739250	376290
O75636	0	0	0	0	139090	181010	1626700	0	0	0	0	0	0	0	108500	0	0	0	0	0	0	0	0	0	0	0	0	0	0	0	0	0	0	0	0	0	0	181130	0	0	0	0	0	0	0	0	0	0	0
O75874	355890	667030	461900	725710	586890	362810	0	0	396080	217050	460020	555220	697260	0	380210	471490	0	284960	535940	161310	642490	412750	276220	418930	521660	629430	791300	448400	649060	356710	0	355920	485220	354370	363950	676390	411660	443900	501870	363940	0	511790	367390	665030	0	0	317540	292910	0
O75882	323420	334480	354440	378470	396450	455820	782510	0	242820	392210	394620	271170	320870	563260	294950	358780	306540	434800	269760	413790	408820	389670	557450	387560	271450	0	329660	0	357210	294770	282500	307250	307850	320460	376630	302530	610580	390550	302720	482220	380890	388420	818110	0	350660	0	428150	347400	615560
O75976	141180	0	184110	516540	0	0	0	224650	512150	210950	0	182620	348690	827540	209520	178780	138810	238370	0	0	228660	183670	243580	268170	185450	347660	0	291230	325550	0	0	248940	120730	178830	118210	137300	230550	303700	255110	228390	241610	197500	1834200	212260	0	438800	239330	152680	234930
O95274	375450	240650	345340	381400	529890	387790	0	674700	384100	464850	453540	316250	453160	461080	671620	429670	326490	302880	1560100	419350	278930	463500	715280	314890	930610	0	1365000	586640	404590	278410	709120	278270	590310	514160	284680	660900	806810	698820	742360	1267500	764210	552660	1171100	776290	845670	1190200	1150600	542770	754800
O95336	336960	418210	303250	360280	482490	245360	286290	257790	318910	300740	369780	419100	279040	352290	533690	423380	522860	381880	362510	261870	455250	320790	320920	372800	313450	338770	524770	295120	432190	382990	324580	253090	337520	336550	322130	280650	263020	310530	489660	245680	352020	364010	220030	436640	365390	355000	243590	405100	317500
O95479	120220	132620	116460	116070	0	0	0	0	0	0	148530	165580	0	0	0	0	160790	0	0	0	195830	0	125520	155270	0	0	0	358620	0	0	0	0	0	0	0	0	0	0	96391	0	120480	0	0	0	0	0	0	0	148920
O95747	0	0	0	0	0	0	0	0	0	0	0	0	0	0	0	0	0	0	0	0	0	0	0	0	0	0	0	0	0	0	0	0	0	0	0	0	0	0	0	0	0	0	0	0	0	0	0	0	0
O95968	0	0	0	0	4158.1	0	0	0	0	8206.4	5903.2	0	0	4132.2	0	0	0	0	0	0	0	0	0	0	0	0	0	0	0	0	8854.2	0	0	0	12125000	0	0	0	0	0	0	0	0	0	0	0	0	16952	0
O95994	0	0	0	0	0	0	0	591170	0	0	0	0	0	0	0	309640	0	0	667810	0	230510	0	0	0	0	0	584690	0	359320	0	0	0	0	0	705300	0	0	0	0	0	0	0	2064100	0	0	0	0	0	0
P00338	3382700	2798000	2075900	3735000	1664100	1467400	1465200	1038700	2396700	1963500	1898800	2467200	2953800	1781400	5588700	1999100	5136900	2440400	2069100	1769400	3154000	2194500	2073800	1940300	3877300	1249100	2193900	2575100	2012400	2054900	377580	3683100	3584000	2223000	1020800	2980200	1444800	1498500	3159400	2279200	1723600	3502000	1863500	3446300	1506100	1943100	953040	1870900	1685900
P00352	0	422130	0	359770	416860	0	494400	0	0	0	0	0	423160	561560	419300	0	0	0	0	0	0	0	0	264510	0	0	0	0	0	0	0	0	452460	412710	785760	488300	572610	0	701770	0	0	490000	1590300	619140	701100	513240	0	0	446530
P00390	0	337900	239410	0	0	196960	0	191260	219080	0	0	0	0	0	598490	165690	246460	0	0	216370	216070	253200	195700	0	0	0	0	174180	0	0	0	0	199500	0	0	0	0	0	168170	0	216040	150210	0	0	0	0	0	0	0
P00491	655050	696490	913910	1152700	1505700	1006200	715840	308450	746370	479670	1044900	803980	821840	1380000	3180600	930920	2927000	569270	1376300	838540	869030	979240	476430	803820	668870	561020	1615300	746390	953690	1020500	235680	256360	722980	574810	604330	1107600	779060	1387300	1298000	632700	712040	581400	533470	1653900	614310	602680	524410	401450	660060
P00492	149460	442790	162820	182940	452490	766380	113590	100220	134710	144930	157740	93450	140790	112940	522000	181100	459810	136790	108970	609630	444700	137420	83466	128660	378190	0	115850	102660	101510	146550	0	0	330340	128690	99636	165820	125470	0	190960	169810	112240	155650	0	413120	115940	322910	100270	90070	56042
P00505	0	0	0	0	0	0	0	0	0	0	0	0	0	0	0	226620	176610	0	425840	0	0	0	0	0	0	0	0	0	173260	0	0	0	0	0	0	0	0	0	0	0	0	0	0	0	0	0	0	0	0
P00558	2365200	3641600	2602000	2805400	1702500	1189600	1426400	675130	1965900	1926500	2186700	2062600	2628800	1715000	5346300	2130600	6177200	1302600	3289500	1180000	3903200	2653800	980170	1619700	2221500	938480	3167200	2446200	2190400	2512500	180740	387350	2420200	2182900	1153500	1673300	1297000	262600	2620600	1043900	1671400	1917400	1958300	2713700	1610200	2141200	2533700	1188600	2542300
P00738	9868700	17161000	10548000	6686000	7342300	15317000	38537000	31874000	7739000	6619600	7856400	6014900	5764400	8797800	11101000	22190000	11321000	9378100	9335600	19481000	15067000	12904000	9490300	2620800	9435700	3507200	8688700	1904800	2744300	19212000	12206000	16949000	4455400	7752600	15889000	8470400	9057700	26682000	5417700	6708200	2537100	13437000	6120100	6585300	2329500	6250300	9357000	3773400	2504800
P00739	0	470020	256830	0	164770	967380	4622400	0	0	0	0	0	0	185710	142280	0	0	0	0	563560	0	278720	243550	211420	0	0	0	0	164820	0	0	0	0	171900	0	216710	250470	210820	271240	0	0	240700	179920	0	0	0	0	0	0
P00747	544670	494800	405300	278310	193050	284380	1597300	0	0	304970	380780	367380	0	0	0	573010	0	672480	321430	381700	488350	485740	461890	0	244840	0	343440	0	0	485360	0	479440	432610	0	649500	481150	257400	0	0	0	514890	0	664550	602640	529350	519990	424530	0	0
P00915	29271	134610	19373	6472.4	6922900	15442000	6766300	9540.6	8158.8	55338	22236	10148	8809.9	12705	730640	141170	1105600	19735	100330	14444000	110800	30610	20232	9326.7	330040	0	79492	224110	7117.3	168390	88142	52219	7380.6	14612	24599	42357	58315	240760	7696.4	0	94290	175220	15127	17320	73431	41596	1698800	0	16212
P00918	88866	134950	0	123680	231090	780900	173920	0	95829	155610	100640	0	95820	0	167090	141290	139190	76749	142810	526340	80012	96439	65976	91189	127080	0	91339	0	0	131990	0	0	68376	65536	79869	76459	0	202940	0	85713	81324	80923	66336	0	110540	69969	120370	70635	68935
P01008	1667900	907940	1194100	1124000	540970	610060	1453600	819400	528380	397820	529840	926080	893020	645950	494490	754240	532300	1038100	447580	528300	601590	787500	1198600	526010	696150	606000	573120	595300	647350	838470	427560	373210	565070	516840	849000	516050	1350100	240780	430560	648500	620780	1655600	608130	481030	589160	608960	866960	370240	498030
P01009	9425700	11173000	10843000	10970000	9731300	11352000	33542000	16624000	7113900	6983400	7844600	8840200	8447300	5793400	7135900	11591000	7188000	11743000	6820000	10594000	9713300	10223000	10684000	6339900	9599600	6776500	8180600	7020200	6441700	9598500	12975000	12987000	6142200	8864600	12772000	9056400	15317000	12612000	3811900	8416300	6860700	11956000	8342300	4850300	8558500	10919000	8322400	5215200	5513900
P01011	4657800	6893000	6910100	3753400	3655800	2649300	15665000	4368500	3325400	4104000	3750900	3815200	4063300	4254100	1103300	3726600	1968000	4396700	4261700	2551100	6526200	7817200	4227800	3645700	2319600	5493000	4341300	4395200	4603600	3399100	6624300	3528200	1560600	3051300	7710200	1913300	3062500	3247900	2603500	2637400	3437200	3772600	4053300	2330100	3692400	3887600	2807900	2735700	5148800
P01023	4083400	5777400	4750700	5369000	7745900	6179600	27416000	9468000	3352200	3286800	3616900	5317800	3960200	3777500	3077000	9156500	2736900	7735600	3934900	5529200	5256100	4401500	7212600	3089500	5310000	2671000	4148400	2421000	3001900	7159300	7997800	6286500	3530500	4040800	3317300	5761000	11009000	8563700	3467800	5691300	2344900	8355300	3805400	3778000	2695300	4687000	8080700	2718300	2166500
P01024	4096600	5650700	5101900	3498200	5464600	7164900	25652000	9473400	2873200	3138200	2888600	3445900	2872700	3562200	3089000	5092200	3707500	6513500	4315200	6997300	5837000	4894600	6161800	2587000	3995600	2555500	5034700	2254900	2511000	4329500	5464200	5134100	2649500	3439600	5763300	3906400	4878200	5877200	2641400	3684500	2418300	6442600	2181900	2698300	2557500	3356400	3387100	1876900	2020500
P01031	134020	0	0	0	0	0	0	0	0	0	0	0	0	0	0	0	0	0	0	0	0	0	0	0	0	0	0	0	0	0	0	0	0	0	0	0	0	0	0	0	0	109900	0	0	0	0	0	0	0
Q5H9A7	3313300	2878000	4029800	9244300	1851800	1220600	2610400	2360400	4212700	3499800	3941200	5612200	7171900	6533200	5787400	2674900	1901400	1142200	1702800	1997600	3842900	4858000	4695000	4157100	2888200	3690500	1406800	5515200	4002600	1667300	812880	2205000	6103900	4289300	6400300	3777600	4523700	2346900	3410900	5460300	7267200	5340100	18425000	4355800	5067000	4586800	3875800	4445300	5355500
P01034	9791900	17016000	17836000	22895000	6284700	7347400	7661500	15475000	15237000	17320000	16530000	19454000	22894000	44530000	13559000	17503000	11600000	17696000	2583400	10028000	20541000	24739000	22183000	21598000	14255000	39730000	2108900	29979000	25062000	16144000	3602200	17968000	11432000	15766000	11847000	7346400	19223000	4767600	12897000	17547000	23837000	20607000	39349000	14781000	17998000	22014000	8123300	30851000	26804000
P01036	53551000	101410000	208810000	138010000	62453000	67534000	52268000	146900000	152710000	209830000	99223000	90496000	161700000	185540000	57967000	60600000	44095000	137700000	43434000	99662000	117070000	252960000	143520000	79914000	57990000	148900000	33871000	154950000	88366000	76295000	93519000	245610000	169640000	160170000	19675000	58711000	197830000	90252000	68757000	79176000	151200000	148640000	97607000	57052000	111120000	155770000	52402000	482640000	159250000
P01037	39540000	63313000	167020000	111710000	68126000	36936000	54573000	90077000	144180000	157960000	119770000	75568000	139770000	178130000	47326000	64882000	72890000	119920000	50969000	50422000	64508000	177180000	98652000	72712000	44650000	66019000	38791000	111020000	87195000	68168000	57162000	106880000	93464000	126190000	22184000	36828000	48736000	22601000	69182000	38997000	110200000	92886000	52023000	55737000	96940000	115630000	48098000	251700000	91262000
P01040	483490	406500	620260	3267500	262860	2052500	942140	1870000	2846700	1417900	1319400	2411700	1779700	820970	2581800	2085400	2251800	2762900	4635100	2131300	735650	835560	3232800	2510500	5317900	1549900	4726300	2150800	1209800	1562500	3158900	3394200	3865800	4459500	3176900	2686300	2842700	1361100	3082400	1989400	988270	1391000	1305600	2015900	5108600	6595800	6916900	10553000	3653000
P01042	815240	1346100	618080	569550	741280	1363100	3613300	1759500	674110	504920	348110	1062600	654050	534070	735640	905460	304740	731370	755580	3045500	1482000	893210	1810100	277470	635200	364360	561810	347520	251760	455640	1449100	897270	437600	523520	1599400	793910	828930	2546000	614870	682120	562660	1698200	562290	332290	377260	483230	409660	366380	622320
P01591	21633000	10634000	36135000	27140000	12597000	10258000	5033100	17457000	19415000	16702000	22819000	20268000	20727000	15413000	23718000	9488900	10347000	12286000	23450000	17456000	13422000	37464000	23478000	12061000	8868300	27329000	14627000	19531000	13843000	5787100	10656000	12506000	31953000	34076000	17997000	21598000	33662000	35103000	15463000	29049000	22812000	18524000	44174000	17873000	21995000	20083000	16357000	17235000	25168000
P01619	0	0	0	0	0	0	0	0	0	0	0	0	0	0	0	0	0	0	0	0	0	0	0	0	0	0	0	0	0	0	0	0	0	0	0	0	0	0	0	0	0	0	0	0	0	0	0	0	0
P01700	1222000	3207500	6992600	3358700	1981500	2130400	4104900	3627900	2288800	4536100	5069600	4410700	3100900	1571100	0	3329500	2512500	4887600	4282900	2629700	3643600	9745400	4501000	2607400	0	6195600	4148100	4657100	3643000	2107500	0	5065100	3863800	5198100	3577200	2237700	9922300	7696100	5090900	4341200	7117500	3185600	3934600	5952000	7258800	0	3523600	6395800	4125500
P01701	4729000	2963400	6898900	3596000	1745800	1975500	4679200	2102500	2814600	1870000	5216900	2685300	2349400	625000	2199400	3842700	1959600	1119000	0	1120700	3248400	6695100	1481700	2174300	1103400	3459200	2518500	4502300	2337400	2419200	550320	2515100	2550300	2966500	2425400	1666300	2341200	6768000	2715600	5463600	7576800	4106600	2054700	3621000	8253900	1928000	3031800	1595400	2255100
P01706	4994300	0	8654200	6660000	1409400	2261300	3050000	4644500	0	6837400	4573100	0	3976600	2874400	2388100	5824600	688010	6030000	2347100	5006400	4418000	9390900	5060400	1853900	0	5604000	0	0	2652000	3131100	3659300	9445200	3459300	4038200	3030600	2910300	5686700	13255000	5104700	11134000	12509000	4679900	4287300	0	7465600	1780700	0	0	2494400
P01709	0	0	2393700	0	0	807780	0	0	0	887820	792250	0	1239200	0	0	0	727460	0	0	0	0	1750000	704440	731030	0	1151000	0	0	883490	670170	0	0	0	609780	0	759030	803360	0	0	0	933010	782580	0	0	1001900	0	725020	0	976890
P01714	3068000	1641600	4747300	3572300	0	0	3734800	3361000	2548600	2541900	2362000	2407200	2990500	3265500	2944200	2169200	0	2732700	2369600	2454800	1794600	6300100	5843500	0	0	1997500	1868200	1417900	0	986960	2486900	0	3504100	3579700	1997800	3237200	6231100	7485600	3262900	3960400	4125600	3000400	2920200	4189300	3735600	2466000	2749800	2464200	1947300
P01717	0	0	0	1249900	0	1222400	0	0	0	0	0	784350	0	0	0	0	0	0	0	0	0	0	0	0	0	0	0	0	0	0	0	0	0	0	0	0	0	0	0	1782800	2336300	0	0	0	1521000	0	0	0	0
P01742	0	1099900	0	2844400	1312800	2118600	0	0	1549900	1976300	1378700	2073100	1189600	972730	0	1539100	696480	871100	0	2367400	992680	1483300	1111700	891230	1105800	3101000	0	1301000	1150000	1648100	912320	0	2198800	3087000	1333800	1316500	952630	0	918180	2011000	5646200	1742700	0	2329000	4698500	1391800	2345800	1307900	1642700
P01743	0	0	0	0	0	0	0	0	0	0	0	0	0	0	0	0	0	0	0	0	0	0	0	0	0	0	0	0	0	0	0	0	0	0	0	0	0	0	0	0	0	0	0	0	0	0	0	0	0
P01763	0	0	0	0	0	0	0	0	0	0	0	0	0	0	0	0	0	0	0	0	0	0	0	0	0	0	0	0	0	0	0	0	0	0	0	0	0	0	0	0	0	0	0	0	0	0	0	0	0
P01764	14084000	7373600	15393000	5413000	6909600	9914600	8968300	7767800	7934900	13317000	10226000	11886000	9382000	9968500	4174100	6256000	9146900	7361300	9591200	11152000	8348700	17642000	8452200	7328800	5503100	11649000	8932500	8821100	9222300	7300000	5101300	9680100	6699200	10659000	8749900	8161700	11993000	10259000	7540900	15010000	11235000	6770200	9645700	7088400	8597300	5860200	8959200	5100700	12688000
P01766	0	0	0	0	0	0	0	0	582050	0	0	0	0	0	0	0	378450	0	0	0	525480	0	0	0	0	0	0	0	0	0	0	749250	0	0	0	0	0	0	0	0	0	0	0	0	0	0	0	0	0
P01780	14239000	7294200	23934000	22771000	5668200	10429000	12592000	11883000	14945000	12928000	10457000	8822400	14601000	6451200	10163000	14102000	7648500	8738400	7014600	15778000	8990000	26172000	9332500	9881700	7910800	24768000	4415700	14183000	11869000	11802000	7753200	20120000	10973000	11166000	9207400	9912300	14012000	19203000	9374100	18912000	13988000	10824000	19111000	9533200	11136000	6127400	9786000	4969900	12271000
P01817	460540	0	0	0	0	0	0	0	591730	0	0	0	0	0	0	0	0	0	0	0	0	0	0	0	0	0	0	0	0	0	0	0	0	0	0	0	0	0	0	411410	528150	0	0	0	0	0	0	0	0
P01833	86581000	43612000	125350000	123940000	64041000	37775000	22669000	58923000	92866000	103770000	83486000	98433000	111770000	79358000	77842000	45665000	46313000	74126000	61804000	49255000	47228000	143070000	93134000	79434000	39252000	156240000	54420000	126120000	83668000	37752000	36190000	64692000	107160000	107030000	85360000	80900000	145190000	128280000	50839000	115950000	130460000	88365000	126760000	54749000	116940000	104490000	100840000	82778000	156030000
P01834	112440000	68743000	201600000	137670000	75920000	88158000	85468000	88517000	106460000	110660000	129570000	109170000	120250000	99341000	85681000	52380000	67093000	108370000	88289000	96591000	80511000	200000000	93311000	80711000	58756000	55463000	90621000	124460000	100380000	50691000	55265000	50148000	124800000	157730000	91388000	102150000	136260000	44557000	69348000	145200000	95802000	102510000	160100000	76044000	94011000	102100000	87671000	107010000	136510000
P01857	21769000	53339000	43286000	25944000	31900000	33610000	94133000	28606000	17215000	15252000	21140000	38239000	20801000	16361000	28044000	24835000	22401000	26767000	11949000	51512000	57628000	46122000	38354000	11012000	50697000	6956200	9247800	10827000	12530000	19851000	12141000	33074000	24120000	28405000	43715000	22337000	25988000	22591000	20447000	26885000	16447000	31467000	15979000	21949000	16047000	21291000	30102000	14494000	12650000
P01859	13137000	9245400	23291000	19708000	12447000	23400000	39819000	20013000	8555300	10792000	13785000	17664000	13671000	8121900	16451000	12248000	11569000	12236000	7052000	21712000	8985200	25948000	13730000	10944000	22469000	4754800	8103900	9201500	8274000	8970100	5983300	10174000	8675100	10754000	20371000	15341000	16172000	10132000	9314300	14034000	3755700	16798000	7067600	8741300	3921900	9586900	10005000	6124500	10217000
P01871	9239300	5799200	13697000	4710300	12025000	3946600	9874500	12056000	3437500	54023000	16557000	14280000	4220700	17585000	10552000	8982200	10251000	8148500	6050800	4380100	6267100	15998000	8713300	12335000	6947200	21954000	5509800	18850000	14663000	7682600	5300800	35549000	16167000	19917000	3407900	10160000	10349000	14652000	5936700	4216000	4552900	6323100	8928900	6299100	4053700	5058400	2155500	3295100	20035000
P01876	223460000	119640000	310520000	226800000	167600000	95645000	111340000	156600000	181920000	182890000	266330000	196450000	187240000	202140000	148970000	117350000	141120000	166270000	230520000	141740000	141170000	342180000	218520000	150780000	90521000	279430000	187630000	206720000	156970000	104290000	228450000	108080000	195990000	284710000	185260000	184990000	294320000	175680000	153540000	242990000	238090000	153540000	290750000	136550000	197270000	176810000	200620000	195760000	271880000
P01877	140990000	39989000	140590000	153570000	45037000	86706000	27508000	49443000	104750000	104720000	63841000	88788000	121540000	80749000	100380000	46322000	31750000	45551000	58658000	146120000	39161000	115590000	70773000	75698000	21466000	64379000	48990000	98780000	61716000	32468000	41102000	30056000	123630000	128510000	40596000	94598000	94583000	18229000	26263000	106260000	58582000	40830000	140260000	34547000	61154000	89146000	135480000	114030000	127920000
P02042	83206	191650	390890	0	1425800	6646400	585740	0	0	0	0	0	0	0	2166000	252660	265010	0	0	5955700	165960	0	0	0	239630	0	0	0	0	218660	624810	224640	0	102790	0	0	146650	0	0	0	0	328470	0	0	0	681620	2793100	106610	0
P02647	7399100	10296000	10016000	4770100	2806800	7148000	48655000	36132000	10150000	2327300	5237400	8007200	3297300	4980500	4013300	7483800	4513400	10419000	3884300	6973500	10405000	11358000	10323000	2132300	4299500	3073600	4648000	1975500	2062300	5295800	2019400	6804100	2746700	3991900	11393000	3786200	6263400	8322800	3626100	3493000	2770000	11276000	3491800	2909700	2449100	5315300	5415200	2719500	2848500
P02649	214950	342640	0	167530	0	103070	2112900	366870	843990	99212	163870	161490	102940	183820	0	198930	83367	147420	0	0	114070	125900	0	150250	0	128470	0	215480	140810	122000	0	106890	0	144300	155020	0	195320	0	112200	0	0	147330	122670	0	0	173060	91446	0	159250
V9GYE3	1209900	731160	709130	326680	0	549950	8839300	0	932060	0	600620	519270	188690	366080	252970	0	301340	584180	0	453250	0	766310	618040	209250	323430	418660	587500	0	0	314980	0	629120	335930	319890	1277300	0	688860	818840	0	0	0	1077500	369450	0	0	697490	447610	0	0
P02671	3224800	5981800	3380100	2977200	2529000	3396800	11853000	7269200	2446300	1633900	2370500	2346800	2258500	3685900	1913900	2431100	2702600	5000500	2361800	3796700	6891400	3500600	4368900	615770	2470200	899380	1606200	800440	790160	2193200	1069000	3328800	1258700	1719500	1737700	2286700	940040	1102100	2581000	1116500	1471700	4220100	462450	1740400	1113200	2463100	803750	454840	598900
P02675	4670600	7675200	3867600	3595600	3582100	5567700	15127000	9654000	3300600	3022300	3347300	3335700	2968500	4626800	3480700	3796300	3398300	6881000	3410800	5625400	8403900	3868400	6541600	1232400	3578100	959800	3381100	895590	1203900	3657200	2281100	9390100	2325400	2999800	2941900	3718300	2358400	2660700	2839100	1896900	2319600	4905500	682520	3129500	2311400	3268900	1940800	650230	773270
P02679	4414100	8623800	4344100	4382500	4399100	6030300	15664000	9712100	3366100	2761100	3421300	3058100	3230600	4873900	3896100	3624200	3682500	6865500	3590800	5570600	9808600	4407300	6734800	1661500	3997200	988890	3785700	1217300	1647700	3561000	1967700	4665900	2402100	2872800	2931100	3547400	2410000	1708400	2979100	1995200	2407300	5393600	832680	3224400	2447300	3782400	2136300	1105400	1063700
P02730	0	0	0	0	0	0	0	0	0	0	0	0	0	0	0	0	0	0	0	0	0	0	0	0	0	0	0	0	0	0	0	0	0	0	0	0	0	0	0	0	0	0	0	0	0	0	0	0	0
P02743	211320	621030	0	94951	172740	181340	3705100	314880	200760	0	176940	92039	0	0	147120	460870	323770	189160	0	184670	216170	223790	135770	117750	0	0	182470	0	109420	208380	122010	270790	0	154290	0	286310	198300	246360	149940	153560	0	97353	140810	96261	247960	160890	88156	140140	105060
P02748	0	0	0	0	0	0	0	0	0	0	0	0	0	0	0	0	0	0	0	0	0	0	0	0	0	0	0	0	0	0	0	0	0	0	0	0	0	0	0	0	0	0	0	0	0	0	0	0	0
P02749	648090	946400	1103000	757710	430640	985240	2395800	421100	555400	387590	564290	1009600	449210	366500	1111700	874940	353560	576910	359450	2066700	1012800	1595200	1883500	261560	941750	476290	229300	379350	177970	522990	471980	802190	1179300	1028200	1677800	895870	1502000	706540	220780	989420	612720	2029100	1464300	395380	380070	1190500	439680	617760	690770
P02750	906960	940110	1120300	1065400	896060	826010	592080	1171600	713500	1087200	792240	1080500	899330	842030	485600	817870	504540	1165300	689170	738350	848070	1033600	1249400	797630	682240	1669800	790450	960610	825860	590330	924020	1147600	757770	892420	1144000	689900	1155300	910810	787900	1066900	1030100	810270	1014000	827730	889280	843360	755620	853100	974000
P02751	339060	873420	482230	307490	558150	766290	4651900	545160	306430	283860	321740	580240	300020	307800	475780	840520	474950	763120	391090	787380	873400	437940	695120	442040	355030	257050	349830	218010	230330	744390	811480	522050	292580	265150	1164300	618540	741450	525120	256240	355640	162400	636050	149480	231470	167640	299560	421660	35171	136870
Q5VY30	211100	485880	415270	426520	271160	902800	4482800	851770	0	346480	0	280330	204050	196200	467450	444190	501680	529430	367700	753910	576310	521050	476990	194850	240880	329150	462220	223500	0	348010	851480	615170	264020	304120	811570	255530	491680	705060	221680	407240	0	1126300	320440	328130	290160	483500	387940	343070	275250
P02760	692280	360270	450790	172080	0	449750	1214600	329780	0	0	276740	400880	0	0	0	90228	143440	285630	0	234600	351380	240490	0	0	0	0	0	0	111810	159430	0	358280	0	0	324840	0	238970	0	0	0	0	230340	271370	275500	192330	178730	252980	0	0
P02763	636390	3720000	1199200	428880	449310	1857600	2674600	876440	924210	496910	371120	276700	479180	480880	323090	1122200	771730	1094600	1104800	1772300	1210200	853100	1386100	591850	568400	0	1097600	256990	305260	1087100	768350	937710	726370	508710	1119500	1281600	1386700	2140400	546870	523650	430060	1991000	1033400	684620	980830	392470	880300	960740	0
P02787	7485200	9646900	9556400	10334000	8661000	14816000	36256000	23883000	6607400	4680200	7616700	9899500	7854000	6504300	8547600	9619200	5375300	10485000	8039200	20705000	11209000	10784000	13324000	3508900	9877200	5150800	6527700	3918900	4016500	7131700	11825000	16797000	7002500	8909300	11214000	8298800	12047000	20013000	5413600	12310000	5027600	12807000	6805200	6004600	4325200	7298600	10784000	4633400	4583900
P02790	3123800	5547200	4322700	3976500	3889400	6058900	17356000	7186600	2503400	2178100	2531000	4109400	2818300	2687200	2829400	4243900	2439000	5134600	2998600	7953300	5578500	4870800	6098900	1067900	3637400	1243500	2868300	1139500	1497700	3625000	4148600	4668000	2102900	2616900	5995000	3084700	3666600	5068900	2099200	3686300	2441200	5543900	2351400	2370200	1956300	2912100	4469000	1992900	1552700
P02814	644360	0	1513700	4617100	0	0	0	0	464790	877140	345360	411190	1458100	734320	451000	131530	86023	79156	0	40144	175400	354930	0	0	0	85073	0	831330	0	2437100	0	131090	81146	0	0	0	0	0	164810	604610	0	865280	0	0	0	0	1601100	0	1573300
P03973	227940	54217	1126900	2928900	80787	0	117270	695080	878570	749560	136040	326070	2015800	787020	96786	117900	56971	60382	2533600	132540	165390	942120	145240	971840	0	1543500	1777000	2473700	1257100	100730	0	304180	1477000	224330	8693200	824940	231620	397810	175990	205280	1402400	1528500	1011700	361610	1532300	1664100	186240	119990	10318000
P04003	0	0	0	0	0	0	2673500	0	0	0	0	0	0	0	51602	0	0	0	115350	0	0	0	0	0	0	0	0	0	0	0	0	115790	0	77449	0	0	0	109210	0	0	0	64258	0	0	0	0	0	0	0
P04004	871380	499370	921420	633070	441690	335890	2612700	1058200	857500	475270	399870	700550	755830	509030	407820	686480	434060	760020	830330	358890	294200	860180	691160	572290	226190	379900	861910	563090	620680	785190	195640	268070	551450	552080	891860	600670	794890	232990	560580	505470	741090	465890	518930	277230	0	428840	578520	298280	606870
P04040	2472900	4108000	1446600	1601100	4983100	7588000	1892600	1127700	1136900	2798500	2333000	965850	1356800	2137000	3695100	3059800	4051000	2212300	1725200	7734800	4682000	1568300	2320400	1556900	2389300	961220	1663400	637200	825200	2780400	3276200	5136100	2245800	1829400	1225200	2494600	1640100	3029200	2273800	3442100	1067900	1934300	855260	2066900	974610	2513300	2329300	848810	616760
P04075	5536900	9235300	5354800	7022900	9516400	13094000	4141800	3887700	6659200	6345000	5295600	6402800	6283200	5799200	8516600	7148300	10555000	5437900	7201200	11991000	10541000	6419800	5722200	4871000	11499000	3034100	7909700	6251200	5614400	6585700	836510	7149500	4985600	5125500	3688200	5570700	2813300	5357200	7343500	6821500	4506700	5837700	3572400	7927400	4126800	6580700	4554900	5521900	5770500
P04080	22154000	23886000	29711000	78266000	13074000	26707000	21579000	51367000	66915000	44680000	45108000	56811000	52970000	50228000	38065000	46575000	39956000	54635000	80557000	40719000	33996000	36473000	51591000	38719000	81788000	21590000	60695000	64800000	65899000	44605000	60201000	15790000	30155000	62299000	25912000	31265000	30562000	19188000	61336000	64382000	49073000	51400000	50551000	59113000	65319000	58316000	53517000	63873000	64000000
P04083	5204800	1667700	1188600	2406900	1700500	1071000	1644300	5572600	3035600	1766300	2745400	2512300	3463900	3259300	1731100	3761700	1593900	1121500	1755400	1074000	1557500	927430	867910	3501100	1861600	1465000	2509700	7295600	9205900	3004500	2950800	1208500	2427900	2634800	2345300	5622000	952720	5555100	2949300	2618700	2403200	2160700	839720	3460200	3413200	2922500	390160	662350	7195000
P04114	177550	81966	125730	91236	14433	246770	20524000	940950	155640	32564	63009	36214	19359	49925	56863	79906	61316	174800	30222	145160	55182	95728	296830	0	29955	18450	54179	0	0	109700	35196	111460	29979	28834	0	222110	69628	68933	61010	18957	14566	765950	42519	86554	16912	51457	0	18811	8171.7
P04179	596110	553980	0	688230	783490	1107100	354600	819760	1446800	668550	456100	350000	646470	0	795340	2016500	1142800	758470	579520	666510	377760	353610	685460	659590	0	381960	0	512820	0	1881900	0	0	0	635150	768760	0	0	0	730750	691420	454910	508570	0	498000	419840	0	536930	565800	0
P04196	121020	931930	863130	315740	640660	475000	3424000	351740	378160	165210	236020	644510	258480	225910	397880	1058900	265590	361440	0	729990	577470	440140	376360	182230	477960	95706	185970	129990	171730	605370	194960	201430	256510	523440	1027300	226060	177020	465890	628650	130290	183580	231270	285810	507650	202470	71458	155770	0	166730
P04217	2466300	2530700	2880100	2142000	3939700	3138400	7906800	4878500	1407100	1369300	1661700	2323200	2309100	1860000	959540	2246500	1258400	4424000	1579100	2940200	2271500	2680900	3653500	993900	1503400	899400	1537600	1227900	1090300	1715500	1034900	3114700	881780	1746800	2991900	1930700	2468000	3974100	1267300	1720700	795070	3147400	347140	935270	378750	1759300	3100700	1281300	1288500
P04259	0	0	0	0	0	0	0	0	0	0	0	0	0	0	0	0	0	0	0	0	0	0	0	0	0	0	0	0	0	0	5031300	0	0	0	0	0	0	0	0	0	0	0	0	0	0	0	0	0	0
P04406	10131000	9837700	7541100	9566200	1572000	2321300	4462400	3638700	7710400	3959000	6472600	6094300	8170400	5460100	8479200	6262300	8026600	1979800	3820900	2525100	10607000	6848600	1778600	8065300	5477400	5829700	4028900	7642200	7769800	6644500	1349100	5300500	25544000	10997000	3965800	10492000	7404400	3106600	16264000	3478000	7035300	5566700	7432300	13088000	5177000	3754900	7747600	10727000	5338100
P04792	1378400	334830	1522000	3099300	271610	653340	531030	2078100	7518300	712200	2641300	2985600	3348300	4391300	956600	1492100	1499200	1297300	1206100	526380	480060	1707200	1409800	2352700	2411700	736130	902610	2158100	2527500	2422400	3537900	209710	1769700	644070	4658100	1786100	741950	453990	2656200	931900	2358100	1092100	1039700	2405700	1964300	843910	890610	417230	1410200
P04839	138690	124750	122700	114730	0	286180	0	0	914390	173890	385870	120460	0	0	86893	394910	198620	0	146260	403560	203020	178120	191080	109020	114160	0	0	0	93305	307950	0	363800	307050	145980	233130	146270	0	469280	0	0	0	70137	0	409670	0	0	69297	0	0
P04899	337550	248610	0	0	0	0	0	0	265630	269050	0	0	315950	0	0	0	282720	0	0	0	282160	0	0	0	0	0	0	0	0	0	0	407440	428630	0	0	0	0	0	363050	0	0	0	0	0	0	0	0	0	282630
Q93077	0	0	0	0	0	0	0	0	0	0	0	0	0	0	0	0	0	0	0	0	0	0	0	0	0	0	0	0	0	0	0	0	0	0	0	0	0	0	0	0	0	0	0	0	0	0	0	0	0
P05089	4614600	7766200	5383400	5551700	12329000	3293600	3150300	2300800	3445300	2127300	3186300	1781700	4278000	6018100	18228000	7634500	15065000	2913300	0	1816500	6197500	4021800	3763200	4443200	5535600	2722000	2698800	2723800	3018900	3247200	0	3840100	8814900	4740300	2642600	5645600	3278200	1664800	4967100	3339300	3001000	4975300	0	7100900	2908400	6654200	2071100	1578100	0
P05109	29562000	102030000	26738000	12421000	102430000	12911000	20796000	6579900	10716000	27440000	34154000	25241000	6663600	30642000	89978000	41470000	88659000	19770000	44033000	18810000	140960000	28936000	22683000	12572000	15635000	14100000	32909000	10190000	12768000	31433000	34617000	120030000	53706000	13092000	25405000	33855000	20757000	80466000	26796000	8522000	19965000	12395000	8978900	29284000	22983000	16666000	7204600	4237300	10423000
P05120	133030	204150	122810	0	0	194080	185040	259190	850910	0	0	692620	730700	309660	249360	151780	254090	681860	275070	241670	204610	315640	237840	591570	782820	0	227600	1087600	788510	222920	0	307730	170130	636400	339270	0	342600	0	270990	376090	380250	183720	0	480850	484420	367190	344190	1393500	991020
P05154	0	0	0	0	0	335590	0	0	0	0	0	0	0	0	0	0	0	0	0	0	0	0	0	432670	0	609980	0	617430	506090	0	0	0	0	0	0	0	0	0	0	834770	304620	0	0	0	0	0	0	328350	481510
P05164	2384100	4319800	1711500	2130300	3005600	2214500	5917900	1496900	695080	5087600	904760	1000400	1782400	1268800	1762900	2045500	1667000	492830	8827600	2052100	4723200	1713600	424130	1840300	1690600	1631000	9355600	3231900	1248600	4753600	1594500	2647300	1774000	1562800	3271100	3663600	1115500	5136400	1417800	1503600	1149700	1504400	1119600	1318800	1086300	2429500	543010	356100	1138400
P05546	0	0	0	0	0	0	399970	0	215550	0	0	0	0	0	0	0	0	0	0	0	0	0	0	0	0	0	0	0	0	0	0	0	0	0	0	0	0	0	0	0	0	262090	0	0	0	0	0	0	0
P05976	0	0	0	0	0	0	0	0	0	0	328590	0	0	0	0	0	0	0	0	0	0	0	0	271360	0	0	548670	0	316320	372820	0	0	0	0	0	0	0	0	338170	0	0	0	0	0	0	0	0	0	0
P06310	2330500	1013000	1406000	2261100	1904800	2508700	1194500	1011100	4297000	2546200	2607000	1729200	5476300	5920800	781900	2110800	3616800	1195000	0	1799700	1021200	2669500	1756100	2898400	1890800	2962400	1257800	2299500	2758900	2323700	2305300	2361500	1827000	762750	2081400	1715000	1980400	0	1453000	1180400	1686900	1252400	627760	963900	2551500	1795800	3398800	983730	4229100
P06312	5335000	2095800	9080400	7307500	2289800	5368400	6118800	2823600	3105000	3170100	5114500	3754600	4020000	3137300	4831600	3958600	4400200	4759400	3036800	5132800	2273900	9443500	5746400	3381100	3392000	9195600	3832100	7283400	7115500	1864900	4879700	5466300	4658600	6163100	3471800	3977700	8235000	7829000	3237500	7717700	3575600	4983600	8388900	4058200	3628200	3706100	4037200	4781100	6610300
P06331	3586100	3298600	7113100	3534300	2396100	1572600	2327000	2844700	4833200	3972200	2493000	2817600	3066300	4152800	2921900	2345800	1872000	1719200	0	2742600	3396200	7156100	4175900	0	1146000	4818700	0	2104000	2864100	1529400	0	4972900	3568200	3125400	3200700	2556400	5119900	3450700	2606800	7200200	5499700	2293900	5002500	0	5199400	1704000	3019500	1536100	3914200
P06576	54031	6734.9	17390	22037	0	27998	18074	602060	2277300	63380	23197	8114.2	22316	22686	7695.8	58992	8305.2	56030	949430	21852	0	0	34464	15266	12243	0	1207100	18082	25497	1578900	21447	13357	12422	16624	2182700	119050	11973	0	50230	128710	813420	16266	12375	37833	534260	52109	51087	0	18985
P06702	62713000	135440000	45646000	18262000	117520000	22022000	23456000	11096000	16327000	60331000	48450000	36402000	10446000	39568000	101270000	68929000	163190000	38720000	69209000	26364000	187990000	43087000	38632000	25200000	22306000	26921000	59512000	17264000	23514000	51323000	68965000	113710000	97390000	20096000	32599000	50208000	34503000	80416000	46931000	10463000	29650000	18076000	15292000	28937000	33944000	26384000	17700000	8510000	18810000
R4GN98	1513200	5639100	2475800	2384800	2657500	7178300	1009400	1610000	2922200	1398700	3392400	2751200	892190	2291100	3625300	2660700	10660000	0	1683300	8497000	6986300	3774400	4154900	2289300	4683000	1441700	1436200	2107400	2440200	2993800	2762400	2298600	1455200	760830	2246700	2047700	1324800	4182700	0	1516000	1309000	4236100	749820	1920000	1431400	1556800	3053400	2334100	2038900
P06727	235750	80496	122230	768910	0	0	420360	0	0	107480	159980	233030	173520	185180	115820	95977	72431	157500	0	56064	69491	298710	0	157520	113120	127470	0	512360	92373	124520	0	0	198720	0	4084900	89436	226300	0	0	93879	109460	188310	276860	0	111790	180960	177030	216720	394490
P06733	7209800	7432200	6544700	9749800	8611000	6001900	4809100	2837700	7476200	7852400	4862600	9365100	9635100	9477500	9836400	6632100	10781000	9067600	10635000	6064600	7523300	6505300	6829600	7694900	10488000	5329100	11200000	8353600	8295100	8251000	1198600	6349800	9986300	5993900	5082700	8959800	6207500	2869600	9486600	8571700	10015000	7973200	5377500	7248200	8315400	10309000	11271000	9971400	7884800
P06737	789370	1007700	501010	905120	678950	666880	817960	317650	594760	585260	583320	592690	676090	419490	1651200	352860	1714900	231530	579930	673430	993530	606240	234690	790220	343450	170830	789860	707980	1031500	429200	36001	473260	2814400	896720	238660	1669700	593030	246710	1171500	137200	566230	593590	410730	1526300	677160	76370	272130	322570	165650
P06744	7268500	8704200	4384100	4212400	9942200	9204800	2191800	1340900	2732400	4725100	7562800	3433800	3817700	4159400	7952200	6529100	10053000	6619600	5107100	10503000	8483800	4345900	4835400	3970200	7278800	1670000	4951200	3290300	3253400	6895600	1036000	4077000	4365600	3840400	2523900	5910000	2895200	4418800	7210800	4601600	4792200	4014600	2031800	5863600	4037200	6122600	2846300	2437300	2263500
P06870	18437000	8287300	33394000	9248200	14159000	15553000	3011000	17975000	7379300	30886000	12847000	26624000	9068000	15121000	16268000	11642000	13627000	31231000	12067000	13606000	12025000	46553000	30975000	6909900	16917000	15161000	10650000	9642800	12065000	9006700	20499000	13973000	9161900	41010000	10920000	19157000	18113000	17960000	23362000	29862000	29022000	33103000	40338000	28999000	29118000	23625000	31418000	17972000	13598000
P07384	460570	634440	342800	400570	794700	724500	283470	367660	824600	367100	412980	650040	488410	425980	683520	635460	695590	729320	835830	919590	812780	409710	469700	437100	661290	499790	1246200	362670	385110	862840	780630	401230	459140	564580	503860	534970	332780	608710	749020	407270	562600	429020	386330	741910	861230	686270	339250	398000	351210
P07437	704780	311880	617010	886720	174170	0	876770	475910	527780	468840	547280	480300	824620	788880	286170	149940	418680	396010	0	0	0	615780	377810	778930	192870	626080	529810	361000	834680	374750	0	0	716240	268470	709810	844380	719940	447220	796910	382740	989570	712630	358470	783120	581000	445420	309160	0	357160
P07476	56939	0	24375	114750	36442	22716	23750	157810	729230	114770	47588	178880	126760	91576	68275	47861	91961	705870	0	0	32394	36502	773160	106860	618890	82948	0	124330	147210	44655	0	99995	890000	153870	142710	158350	227760	118020	125920	126550	167520	522690	282840	80967	111670	410990	56165	6562900	291320
Q5URX0	409990	343330	0	370370	444580	345360	0	353670	337960	0	395840	330300	434280	751960	342340	422390	346750	309430	0	353290	320990	230820	411940	1107600	412440	0	0	467430	532160	424940	0	0	938130	542880	584830	386290	435070	0	350650	0	0	0	0	0	571570	605830	419630	0	0
P07737	14085000	33131000	13625000	12647000	33487000	42062000	6667300	5860000	8327500	16975000	16195000	8330500	10331000	10535000	25705000	22049000	30014000	10051000	6450900	46317000	33520000	13122000	10092000	10227000	19659000	5328100	6326300	5792300	7789700	18377000	347880	26047000	10633000	11513000	6542900	9315200	6622100	10696000	15395000	18062000	6043500	12767000	5322100	17111000	6579700	18707000	8430900	3419300	5627700
P07738	0	0	0	0	0	0	0	0	0	0	0	0	0	0	0	0	0	0	0	0	0	0	0	93166	0	0	0	0	135230	0	0	0	0	0	0	0	0	0	0	0	111390	105900	0	0	0	0	0	0	353320
P07900	214070	0	0	135040	0	234240	234330	171200	237390	163290	164510	0	189500	264130	321350	231220	287380	0	0	161800	171870	0	0	187290	0	0	0	0	0	258840	0	0	1366300	530950	0	276090	0	0	0	0	0	0	0	0	0	0	0	0	0
P07998	0	0	0	0	0	0	0	0	0	0	0	0	0	53460	0	0	0	0	0	0	20919	0	0	0	0	0	0	0	0	0	0	0	0	0	1947500	60865	50923	0	0	0	51070	0	43629	13695	27334	0	0	0	0
P08185	0	0	0	0	0	309720	1215000	269110	0	157400	0	162650	0	0	203770	444960	121080	206040	0	227140	189360	200100	256000	64677	0	0	172720	0	0	185550	0	0	0	0	0	248980	0	0	0	0	128350	0	0	0	142300	0	0	140190	0
P08238	417890	470940	238740	414430	377900	477540	412080	687210	904070	401000	317690	344510	353130	449400	1536100	594460	1263900	148040	640110	492190	561110	197260	0	435020	456800	0	915700	238880	328900	504160	0	481690	5549700	2093900	297660	647220	405670	222690	448820	144590	205380	160220	124760	0	334330	144920	156380	589010	149040
P08246	2265200	3249200	1290400	967060	2314800	2679900	11001000	1405000	1159200	1449500	2479100	956830	871080	1176700	1494200	3520800	2089700	1597400	3660800	2237200	3688300	1456300	1702200	1219500	4379700	943870	3610700	1400000	958420	4549200	0	4028400	914330	1961000	1492900	2010800	737090	10423000	1734400	1025900	1079000	1568000	600390	1917600	1078800	1783800	740830	388270	588770
P08294	0	0	0	0	0	0	0	0	0	0	0	0	0	0	0	0	0	0	0	0	0	0	0	0	0	0	0	0	0	0	0	0	0	0	0	0	0	0	0	0	0	0	0	0	0	0	0	0	0
P08311	498800	155940	69387	96156	478910	115970	480670	505180	889410	935140	286900	75007	58948	54355	64077	553250	59172	72155	3013300	209660	189000	91005	47101	43464	83629	69739	2065600	0	59856	1466900	3529300	1423200	661380	772180	858790	304250	49662	3381400	731450	150030	111630	78644	91785	224290	0	30836	182710	0	0
P08493	0	0	0	0	0	0	0	0	0	0	0	0	0	0	0	0	0	0	0	0	0	0	0	0	0	0	0	0	0	0	0	0	0	0	0	0	0	0	0	0	0	0	0	0	0	0	0	0	0
P08571	933090	861730	1288500	1207700	517970	226430	253160	695630	814710	823870	756330	1164300	1166000	1375100	526420	350630	493080	1253400	253500	240390	678900	775630	1115400	1433100	332410	1254800	402490	1943100	1838000	303680	0	0	708000	503450	385360	348350	1005700	312320	593210	958840	1154600	985160	959800	652760	1075100	1157700	810600	1659300	2278000
P08582	0	0	0	0	187890	311250	0	0	0	0	386550	0	0	259760	283380	0	0	0	0	0	0	0	432260	217440	0	0	316350	0	0	0	0	0	212540	462260	0	0	0	0	0	0	0	0	0	0	0	0	0	0	0
P08603	596140	1494300	705850	663130	256730	204410	9113200	962520	673840	472950	448010	511990	489740	516830	616150	957210	559500	985830	578010	507470	1372200	717770	974760	271390	600920	254800	852790	245940	192770	690670	240960	585600	462480	403980	935720	711390	472070	351850	325730	157800	296500	1016600	716870	221070	193690	206470	394240	253540	188800
P08697	866680	310140	418440	454860	367940	266170	771870	0	295990	239690	304780	824270	418020	323950	339170	456270	439110	1436700	480810	0	115150	386490	768290	281210	272010	0	306560	278690	0	445180	0	0	0	247680	856220	537430	479620	0	284040	0	279740	449910	187800	0	0	284430	0	268300	290470
P08758	0	0	0	0	0	0	0	0	108500	0	0	0	0	0	0	230950	0	0	0	0	0	0	0	0	0	0	0	0	0	0	0	0	0	0	0	0	0	0	96957	0	0	0	0	0	0	0	0	0	0
P09211	6766400	10586000	6211100	8325400	7687200	10154000	3950900	6295800	8424300	9494600	8480500	9822100	8340800	8287100	9161600	10731000	11548000	11695000	10698000	12751000	10538000	4334200	9394900	8249700	16458000	5107500	10633000	11558000	11984000	10849000	2573400	3627700	6384700	11826000	5702300	6818800	4159800	3292700	10257000	13536000	9584100	6059600	4872800	9495400	6608500	8580900	9336000	11782000	9542300
P09228	10458000	36144000	51336000	39416000	33384000	18016000	5254500	38463000	35352000	73117000	22690000	5130600	36987000	56799000	15539000	15234000	10389000	24254000	10856000	28784000	37903000	49899000	28220000	15508000	12705000	27968000	8643900	41212000	16369000	11232000	6535400	26708000	59838000	19254000	2469600	7100300	44039000	3272500	6699800	17139000	25936000	20065000	8593100	6348200	17813000	30573000	13006000	82005000	26300000
P09237	183090	296790	0	0	0	0	0	0	0	0	0	152130	165320	0	0	0	0	315580	0	0	232320	287660	321070	393910	0	250070	0	461080	452510	0	0	0	0	0	0	0	0	0	0	0	0	277960	0	0	0	196520	0	0	350410
P09238	0	0	0	0	0	0	0	0	0	0	0	0	0	0	0	0	0	0	0	0	0	0	0	0	0	0	0	0	0	0	0	0	0	0	834630	0	0	0	0	0	0	0	0	0	0	0	0	0	0
P09382	0	0	0	0	0	0	0	0	0	0	0	0	0	0	0	0	0	0	0	0	0	0	0	0	0	0	0	0	0	0	0	0	0	0	0	0	0	0	0	0	0	0	0	0	0	0	0	0	0
P09960	1740500	2228700	1736500	2255100	1555800	2074400	1666100	558610	1289400	1248900	1851300	1111200	1724800	1673000	1727800	1444100	2328300	968210	1508000	2271700	2129900	1871100	849770	1318700	1235900	632020	1448200	1123900	1196200	1451700	0	1210300	2038200	1557100	1043300	1967500	1922400	2096100	2350100	1110500	1440300	1699600	1126900	2266100	1310800	1163300	734000	717510	976660
P09972	624500	1418300	474940	507230	1367500	1633700	299840	330310	543790	405590	401630	577240	648760	366700	1019200	738630	1107200	430590	897450	1465600	1202300	366310	528880	289070	1257400	0	717070	501600	395170	710780	0	463750	599930	527690	413850	644920	254240	264700	814790	539280	288090	447550	270480	692290	324910	591940	311710	223500	304430
P0C0L5	1635800	2194800	1154000	757450	1055100	1593600	4731400	2258600	789830	926780	1218600	832570	1017500	979690	875570	1269000	773950	2102900	1716300	1448700	2119200	956920	1618200	767510	671920	511250	2039700	518270	641970	1301500	663940	551650	451510	671550	1225700	764830	570670	1247600	740860	472810	539710	1258200	1467000	834640	702580	776480	830220	655330	560340
P0DJI8	352730	1236500	0	0	0	0	0	1239900	827020	384640	0	0	0	0	0	171480	0	275490	0	100140	159050	0	315770	0	0	0	0	0	0	147350	0	0	0	0	0	0	0	0	0	123140	133700	0	0	0	0	0	0	0	426100
P0DOY3	116860000	102150000	179740000	81081000	158980000	83270000	144580000	68123000	87852000	82429000	125890000	122470000	137530000	327040000	59242000	39011000	130680000	68193000	94941000	74145000	120630000	308260000	88846000	92622000	41397000	90712000	132210000	70133000	76587000	81899000	299530000	53784000	62726000	75532000	122370000	91196000	113780000	71688000	75419000	64639000	126810000	56180000	86461000	35300000	127020000	144440000	147740000	94384000	257950000
P0DP01	0	0	0	0	0	0	0	0	0	0	0	0	0	0	0	0	0	0	0	0	0	0	0	0	0	0	0	0	0	0	0	0	0	0	0	0	0	0	0	0	0	0	0	0	0	0	0	0	0
P0DP25	231290	378750	0	0	139320	809500	0	287820	0	0	0	0	0	154210	238600	357740	305310	0	397340	823920	446410	260160	0	220650	463700	416150	366920	0	344440	293780	600670	761330	243490	606630	141400	574800	0	1033900	307660	350920	0	333880	0	381630	263320	196210	226490	233410	131140
P0DUB6	230310000	28130000	193130000	163060000	35627000	59066000	102780000	108070000	92903000	192600000	194250000	229770000	152920000	124330000	61919000	76906000	62034000	88761000	24425000	61141000	26853000	195420000	77056000	177190000	121720000	111890000	26402000	427230000	249210000	83623000	111590000	19810000	33754000	181330000	31026000	148350000	154790000	27709000	209690000	139410000	163940000	247000000	235180000	163270000	162290000	190000000	42904000	142240000	191940000
P10153	1175700	842960	0	413920	627510	344800	292140	384270	374570	648370	623260	0	318630	0	975970	366540	1226600	0	0	598150	1084500	466460	816540	431340	411090	356370	377410	0	0	336830	317660	513400	662610	651490	218060	453750	0	567290	503690	439510	0	404290	0	749600	0	0	613180	0	0
P10253	0	0	0	0	0	385440	251020	0	0	0	543440	0	0	0	0	0	0	626180	0	0	0	0	0	0	0	445470	0	0	0	384270	0	0	0	0	0	0	0	0	0	0	0	0	0	0	0	0	0	0	0
P10586	0	0	117970	0	89764	0	766690	130970	0	0	0	0	101520	0	0	0	0	0	0	0	0	0	0	138440	0	0	0	152350	0	0	0	0	0	0	0	0	0	0	0	0	0	106120	136130	109270	122280	104100	0	0	0
P10599	7266100	12587000	8204000	16367000	6231300	16842000	8037200	14533000	16970000	15689000	13910000	16222000	13623000	9737600	11060000	14771000	15932000	19025000	22353000	22187000	14439000	9732000	15720000	13316000	34339000	11549000	18409000	23097000	22137000	12466000	15064000	6915500	9995200	24146000	6301900	8735800	13675000	9526100	20438000	19172000	16475000	16501000	11174000	17081000	15072000	12528000	24679000	25355000	18997000
P10643	0	0	0	0	0	0	301760	0	0	0	0	0	0	0	0	0	0	0	0	0	0	0	0	0	0	0	0	0	0	101150	0	0	0	0	155520	0	0	0	0	0	0	0	0	0	0	0	0	0	0
P10644	183640	507080	0	0	0	310430	0	0	192280	197200	199110	0	0	0	252190	171210	0	230300	0	346460	317180	223460	0	0	0	0	0	0	159230	0	0	0	0	0	0	0	0	0	206940	0	182900	0	0	0	0	0	0	0	0
P10909	5870400	4651500	5859000	1565600	1983400	2913700	4892300	4416600	1704500	6318400	3540800	8030400	1375800	3024700	1762300	1955100	2152800	5980100	1740200	2162400	4703000	5604700	5879400	4290800	2935500	5008100	2313400	5539900	5381400	1870200	964920	1541500	939420	2881500	11726000	2173300	4325900	1018200	1683900	1983200	2731200	5055100	5180900	1948200	2500500	2224100	1770000	7113100	6715500
P11021	1080400	1067100	927070	1266500	1351800	2089100	994800	1478100	2375300	1312500	1036200	1431700	1194400	1459200	1390600	1624200	1580100	1073000	1946200	1918700	1174800	1089300	1045600	1378000	2108400	1632800	2105100	1876600	2049200	1621000	1501400	1884600	1325500	2292400	943410	1271800	1093600	1369200	1841100	1733900	1289200	1510100	1460700	1790100	1365900	1712300	1575300	2064500	1202700
P11142	1972100	2850600	1648900	2460900	3577100	5639000	1944700	2606000	3331700	2658600	2451900	2026600	2289300	3001500	3032300	3024200	3977200	2542800	2990600	5336100	3531300	1839100	2438400	1776800	4236200	1580700	3490500	1685500	2444100	3008400	2021000	3376200	2942200	3219800	2004600	2234700	1586700	4006000	3409200	3222800	2677400	2604500	2416600	3465800	3058900	2856600	2646700	2428000	1910300
P11215	411270	387540	197600	138930	397190	412160	157890	155240	184000	442170	282420	94542	87126	111060	296660	373490	186090	267450	167750	222700	320660	107200	277570	95941	166450	0	172880	0	83615	358380	116030	239980	390610	140300	159230	490110	159320	230970	176400	238370	157950	97707	0	175070	150240	557500	87047	0	0
P11413	1099200	2995100	1051900	1320900	2956400	2975900	1023200	470760	873460	934820	1581200	747130	1005000	965840	2919700	1538900	2872600	1083700	940950	2611000	3036000	1027500	961730	1102100	1216600	365970	1083400	389590	601300	1389800	15012	1603300	1330000	1285000	693350	1195700	769510	856840	1568800	1022000	834400	932050	629010	1866500	904830	1562800	413920	373450	284170
P11684	8537.9	0	27475	0	7731.5	0	0	0	0	0	0	25274	0	0	0	2673.4	134950	23614	1344800	4379.8	5866	28292	1327.4	38321	9322.9	0	520450	0	0	1512.4	414100	0	13231	0	94034000	670990	854630	3499.3	4812.6	0	0	12419	1757.2	0	11383	4578.3	28327	2849600	8998.3
P12109	418610	499690	238690	375360	154110	252870	171160	326170	259220	376340	321150	539780	298260	301980	162360	237510	364090	496150	131370	207720	278640	422040	365040	746240	265930	1318600	108180	1262700	1199900	238300	0	187530	0	152000	384170	136740	121860	220320	213790	370430	372290	437860	213510	183690	316980	276490	328640	437520	815720
P12110	300710	176920	334300	339550	0	0	185930	267350	142170	303470	127320	152460	187140	233380	0	0	263200	0	0	0	180380	0	0	435010	0	955110	0	1503800	1432800	236230	0	0	186170	279860	0	0	0	0	162510	0	0	286280	0	0	0	232810	0	227650	585190
P12273	100830000	52837000	208750000	254710000	93922000	46877000	74085000	78335000	311950000	173740000	138440000	116120000	231470000	243040000	144020000	139040000	124820000	99904000	69900000	49951000	52349000	204610000	94651000	260200000	90506000	277870000	63928000	319840000	302680000	115190000	35656000	105160000	185010000	164820000	102730000	67397000	170330000	69125000	119230000	93089000	222570000	122910000	203860000	116480000	226750000	99067000	117960000	227070000	213450000
P12429	911520	714260	341420	887610	1119700	1061000	831840	365730	338190	1106000	762100	648280	727190	906730	525990	1079900	751080	300500	88489	968460	709620	321480	230180	1238200	375060	867290	153440	1150100	1282700	393050	562340	666150	522400	367420	0	409750	0	680660	322570	596480	459860	874990	120060	673770	737390	335520	40364	0	746160
P12532	0	0	0	0	0	0	0	0	0	0	0	0	0	0	0	0	0	0	0	190970	0	0	0	0	0	0	0	0	0	0	0	0	0	0	0	0	0	0	0	0	0	0	0	0	0	0	0	0	0
P12830	220580	196700	194010	0	130580	0	0	0	0	168300	0	228090	0	0	305120	0	237710	209640	262950	195230	162170	0	0	0	168290	179450	0	0	171450	210230	218960	183740	0	200700	0	217550	307740	225460	215600	242110	0	333300	260340	239900	188300	0	198280	198340	0
P13489	0	0	451680	428700	325980	0	0	0	394670	0	0	426770	342590	0	300950	0	0	0	0	0	0	500140	0	0	0	0	0	397030	0	0	0	0	0	0	0	0	0	0	370920	421700	0	461820	0	0	0	0	474750	0	421840
P13639	376890	758900	403840	446350	296910	0	514970	427280	427890	262140	559040	373580	428520	586540	731170	398330	1176700	290840	664560	346410	636750	0	255820	760060	315640	0	640710	0	0	534390	0	348950	502770	665070	384820	396740	508040	0	588940	281310	423400	428650	0	587380	465570	570810	0	0	469380
P13671	0	0	192670	0	0	0	0	0	0	0	0	177420	180820	184650	0	0	0	0	0	0	0	0	194560	0	0	0	0	0	0	193280	0	0	133480	173960	287260	0	158710	0	0	0	0	0	0	0	0	0	0	0	0
P13716	0	0	0	0	0	279490	0	0	0	0	0	0	0	0	263020	0	0	0	0	307000	0	0	0	0	0	215180	0	0	0	0	0	0	0	0	0	0	0	0	0	0	0	0	294000	0	0	166480	0	0	0
P13796	4355900	9138100	4362100	4413200	9758500	11504000	2665500	2110700	2756800	4917600	4625700	2254800	3473900	3130300	11031000	6388400	7442700	5292600	2457800	11984000	10180000	4093000	4657300	3966500	4737300	1961500	2915700	1770100	2122300	4759400	942460	5625800	5974100	4824400	3124300	4507000	3249300	4936300	5603500	5634300	2639600	4319700	1740600	6868700	3204600	5437500	2318200	2127100	1212700
P13797	251120	399130	325230	1135000	159190	425930	390970	379300	706440	347860	369890	1265200	585760	449520	744090	458140	483770	794690	2031700	415730	427790	275070	583720	520560	1676300	377790	1762100	1118000	1015800	606840	0	0	392120	679600	373650	481380	245590	515350	1215300	550860	763690	710800	498820	826630	752700	602680	316690	1124300	596400
P14174	413070	952060	534740	621880	1554600	1458800	545520	0	0	0	0	889770	0	407810	1635800	687440	1400500	406660	2399100	2906000	1172100	617180	1161200	240960	1544700	0	1465300	431370	0	346770	0	966940	0	1541000	0	825100	1221200	851140	0	1931100	283080	1288300	1850500	902580	254590	1067000	0	757790	729310
P14550	217840	462150	235850	380130	528830	209460	211810	178060	275440	137890	221690	304370	365810	486770	556720	237080	637130	345440	600760	188630	533740	235060	258280	339380	857430	176900	525610	198180	361280	208220	0	0	278030	348000	238100	402690	118710	0	366970	91074	192370	557710	307590	370070	354190	210700	185250	160060	153710
P14598	346490	1148800	284230	341730	591870	956180	226150	135160	264480	238540	309780	171830	280610	281950	874360	255120	461240	385100	265520	974330	797510	168560	298640	397260	0	0	369620	0	0	178460	0	190020	638960	213390	0	0	270100	98783	357120	133200	199790	393520	116850	736350	241670	282570	0	0	133860
P14618	2469900	3229000	2112500	2877200	1729000	917220	1849000	727510	2232500	2586400	2098300	1881600	2850200	1950200	2713500	1821900	2816300	1928400	2930100	1015000	3224400	1645000	1661600	2400800	1478600	999280	3785600	1699000	2165300	2486000	436920	2108600	4156200	1353600	1294300	2482700	1621800	826450	2958300	1149800	2132000	2207500	1457200	2318400	2080000	3166300	3043400	2866900	1900200
P14780	2720300	4788700	2188800	2780400	4709300	5643500	4045600	776710	2362100	3576500	2931800	1521400	2547500	2881100	7894000	3272200	6907400	2195100	1767300	6913100	5778600	2661800	2689900	1790500	4099900	1330100	1959100	1150100	1342500	3035700	464290	8398400	3729800	3036200	1464800	3071100	2283900	3635900	2691700	4021100	1173100	1780900	966220	2938300	1219700	2026800	2216900	1250000	949910
P14923	0	0	0	0	0	0	0	0	0	0	0	0	0	0	0	0	0	0	0	0	0	0	0	0	0	0	0	0	0	0	0	0	0	0	0	0	0	0	0	0	0	0	0	0	0	0	0	0	0
P15104	0	0	0	0	0	0	0	0	0	0	0	0	0	0	0	0	0	0	0	0	0	0	0	0	0	0	0	0	0	0	0	0	0	0	0	0	0	0	0	0	0	0	0	0	0	0	0	0	0
P15144	197000	187190	0	0	0	129710	0	200350	0	0	0	131820	0	0	194950	0	202060	0	0	0	0	0	128460	0	105050	0	0	0	0	0	0	0	0	157530	277070	127100	0	0	0	0	0	0	0	138120	0	106680	0	0	0
P15291	0	87283	223380	267200	0	0	0	0	134340	0	146080	245620	361330	419430	245890	128350	0	339290	0	0	59232	0	369800	609090	0	0	0	370900	0	129690	0	0	0	0	0	123410	0	0	158190	0	0	0	0	0	211820	0	0	0	217010
P15309	0	0	0	0	0	0	0	0	0	178830	194480	0	0	0	0	241930	457260	245970	0	0	153800	0	0	0	0	0	0	0	314970	0	0	0	0	0	0	0	0	0	0	0	262000	0	0	0	0	0	0	0	0
P15328	0	0	0	0	0	0	0	0	0	0	0	0	0	0	0	0	0	0	0	0	0	0	0	0	0	0	0	0	0	0	0	0	0	0	0	0	0	0	0	0	0	0	0	0	0	0	0	0	0
P15814	1310200	0	0	0	0	0	0	0	0	1005900	1596000	0	0	0	0	0	0	1321700	0	0	0	0	0	0	0	0	0	0	0	0	1295600	0	0	0	0	0	1817400	0	0	1346700	0	0	0	0	0	833450	0	0	0
P15924	66554	48775	58177	0	55432	67454	74685	118670	359540	51556	64851	21651	47581	0	44812	66550	50108	61219	88085	81467	27393	0	20898	39747	0	0	48007	0	30976	178530	104980	94181	80832	95144	289340	324100	0	151690	85084	57845	0	24937	41000	88248	0	56407	0	63972	0
Q5TD07	211710	218830	263050	0	1341000	2010900	198960	235540	0	499320	320830	116450	196560	108530	1240700	411200	864720	0	268790	1501600	167380	0	198930	254340	503480	0	268360	0	384520	367860	0	259350	0	263860	183770	264730	464090	0	404000	0	0	0	110430	354740	0	0	0	0	367230
P16870	326820	464050	936930	1190000	471220	324830	723450	1469300	746250	907180	899370	865670	1215600	2633900	421400	1073100	565360	858450	361560	328770	585660	1160900	1057000	2143100	634540	1776900	514520	1863300	1958600	1024800	100550	338510	874880	925380	372750	309660	1069600	313890	1239500	526630	1010600	637770	3950900	1369900	1043800	821600	867620	901690	1197400
P16930	172340	218340	121280	0	687210	585510	111760	0	0	160720	216060	186630	126600	125470	128050	155690	148710	154050	372240	263400	207130	0	167110	133820	178020	0	0	0	0	0	0	0	0	0	0	153690	0	0	159250	215520	223670	0	0	0	0	153810	176400	0	104680
P17066	0	0	0	0	0	0	0	0	0	0	0	0	0	0	0	0	0	0	0	0	0	0	0	0	0	0	0	0	0	0	0	0	0	0	0	0	0	0	0	0	0	0	0	0	0	0	0	0	0
P17174	386840	367530	269270	512740	560710	336450	116150	249860	311030	442010	349120	522950	859350	330810	685670	715250	684980	641450	878860	264710	368650	201270	480020	532180	762660	549900	942450	475430	569510	742310	383970	143820	249460	625990	358440	546260	318310	662230	551860	713090	896460	356940	178320	571910	976380	500680	545530	689240	613130
P17858	0	381290	0	415600	0	0	0	0	0	0	0	0	301860	205050	267250	0	0	0	347390	0	295260	278370	0	0	208400	0	0	0	0	0	0	233920	0	0	0	0	0	406940	565330	0	0	0	0	484880	0	0	0	0	0
P17900	227090	0	197630	0	283420	0	0	0	204960	248220	225510	288290	288660	305160	199170	345830	148670	256440	0	0	0	157360	220830	327910	196370	0	0	276370	234580	313060	0	0	206490	193460	0	0	0	0	197940	268390	265570	0	0	186700	318900	350760	386950	297890	0
P17931	730710	605810	1115200	795940	1542600	1401500	1132100	1564200	3228600	1049600	1390900	806790	684710	1504800	1456600	733240	1532000	662220	1381400	1366400	671150	1160800	707340	1362200	1528800	1223700	2099900	1544500	2422500	739760	1117700	648050	2069800	2502500	1516000	1883100	729730	1403900	3120800	995340	3301200	1274600	2833600	3042000	2889800	575020	441330	1130200	1613200
P18206	854970	1734200	748090	679740	2005400	2788800	630600	337900	751860	918270	857060	740190	777010	1147600	2316300	1136100	2071700	1041400	692930	2509500	2172800	676980	746380	769830	1208800	338180	759090	344760	483170	1083200	820950	1145100	1152900	767340	548610	920500	627720	388690	1320600	863130	680730	860740	242980	1480600	805200	1463000	955080	362920	260720
P18510	1726000	2894900	2855100	7585200	1519500	4571000	2428900	4005200	5597300	3527900	4205500	4308100	5548100	4024100	3706400	3979100	3604500	6130300	5341000	4289100	2981900	2819900	6149000	3879000	13002000	3349300	6530800	5870000	4730200	3915700	1625300	1886500	3776200	9736400	2506400	4054400	5094000	1760200	6031000	9330400	7787200	6008700	6152700	6653300	7636800	6091400	6335700	6855800	3772600
P18669	2207300	2380700	2404600	3324600	5125500	730700	2158400	803210	2899600	1658500	4285400	3037000	3078200	4408400	5400300	2820900	7415100	2321000	5057100	738520	2603300	2829600	2077100	3263900	3160400	618000	5277200	2433100	3240100	3265100	662920	518140	2721300	1971000	1923000	3129900	1552100	1243100	4944400	582000	2785800	2521700	1978000	4056400	2595500	1889900	1733100	683380	2105900
P19652	332280	717330	289650	0	194050	399970	467550	302520	139010	255010	152930	251750	172870	235180	0	365530	173980	268180	371300	606070	577430	182030	209620	0	178130	0	382340	145690	231890	511760	0	0	0	0	335180	0	0	352890	315340	250430	339340	0	0	0	284330	300830	155080	0	145730
Q5T985	415780	452730	466480	288050	269740	275800	4561000	742890	508750	121920	292210	404840	491790	710380	182470	940500	270720	741260	384730	596850	426480	398230	626240	161650	255500	131950	488140	0	0	828940	137130	184190	253850	267340	878550	366630	398530	489600	238130	0	197240	956990	205270	137950	253960	248810	575340	0	101900
P19827	408150	677410	634890	405990	294510	530950	3988300	622530	378700	154290	340330	495170	260520	481240	269540	631030	345060	520750	337470	526750	690940	593200	506140	149810	332040	137530	518330	53268	68837	523280	0	251300	213770	242940	765610	355500	377310	452630	317800	136260	153810	691160	242160	391650	160020	235720	313830	131780	153670
P19878	203320	520410	159610	0	511300	0	0	0	0	0	234870	0	236930	193640	429970	0	423320	308000	0	0	180410	196100	204840	210420	253600	0	0	0	144270	0	0	0	432050	0	254420	211420	0	0	264800	0	0	181490	0	0	0	0	0	0	0
P20061	10469000	5602500	12668000	17406000	7941100	3311800	2053200	7298100	9000500	12772000	12575000	10144000	14880000	13323000	7332300	10872000	4586600	14721000	6329800	2456100	3394500	8534000	11182000	15733000	7743400	9496600	6134600	16328000	15469000	8481300	342150	2792800	6623500	8690900	8717800	6115200	15271000	2404500	7158300	15593000	15758000	9870100	9713600	6556400	13098000	8495000	12040000	17157000	13254000
P20160	0	471500	0	153590	278760	1149700	2540800	326970	0	226850	0	0	231630	190230	176750	245620	0	0	2042000	0	905140	198620	193440	193530	233910	0	1579500	0	0	1667800	0	1788800	268880	179320	668770	716730	254680	2261100	0	247880	0	368610	0	168520	0	234310	0	0	256050
P20618	0	294290	0	0	0	0	0	0	377680	353010	322380	300730	0	0	357780	380650	593780	0	496030	295680	420330	0	0	0	0	0	0	0	0	386740	0	0	338270	371130	0	0	0	0	477320	0	0	0	0	0	0	0	0	0	0
P20700	0	0	0	0	0	0	0	0	0	0	0	0	0	0	0	0	0	0	0	0	0	0	0	0	0	0	0	0	0	0	0	0	0	0	0	165360	0	0	0	0	0	0	0	0	0	0	0	0	0
P21128	447570	497240	266420	732960	302670	892690	529010	454610	1128000	778810	578370	1113700	732590	913810	715850	958910	535220	1018700	2237400	811510	562730	349390	1254200	659880	1026900	573020	2268700	969720	979860	770990	420500	0	671700	1697600	562110	985840	607620	711400	1278100	1128900	958960	918410	704780	1601700	1549200	826390	614650	1189600	1055000
Q60FE5	1081400	1947600	530060	560810	1906600	3614400	805600	222820	1299300	488710	1180700	318070	447370	532940	2512100	1047700	2559200	451670	460850	3092400	1596700	642970	331920	596950	709560	217040	516920	272720	477010	1288600	1040000	947590	1434400	1019600	650300	1171800	390950	1485500	2081400	242520	269220	354500	131700	1537400	194950	156330	157530	32101	171200
P22079	9262800	8551900	9977300	10406000	4073300	2654700	2744100	8414900	7348800	9059000	8219200	11055000	8857300	11273000	5010800	4500500	5274500	8299100	3047900	2754000	9373500	10471000	7497100	16152000	5462800	15382000	3003000	27391000	20420000	4741200	3376100	3118000	3971700	5451500	4898000	5374700	8877400	1208400	7079900	9278100	10383000	10952000	10956000	7322100	10237000	10839000	3900100	10868000	13519000
P22314	725810	1208800	670050	640440	1434500	832740	248960	229320	711030	460210	621990	664190	812110	1081000	1221700	630370	1085900	480340	492100	783030	891930	521690	504280	595970	1291900	152360	890380	224420	264600	720870	0	172820	604640	701730	490780	513750	342990	242060	778510	265740	232030	367950	237830	890820	272440	614160	390900	143890	245010
P22528	0	0	0	0	0	0	0	0	0	0	0	0	0	0	0	0	0	0	0	0	0	0	0	0	0	0	0	0	0	0	0	0	0	0	0	0	0	0	0	0	0	0	0	0	0	0	0	0	0
P22894	1437000	2942100	1070800	1008800	2336000	2860700	1001500	1073800	608580	1781600	1768500	1118700	1053700	1273300	1220500	1468000	2579400	1689400	422460	3397200	2790500	911140	1231800	722180	2125000	0	329170	228860	498930	1238200	0	1426300	643340	656750	449530	851960	354180	241160	1433200	1094500	305170	759370	85475	1245500	392280	904560	949070	452000	209020
P23083	1427700	897030	3186800	1803000	0	0	0	1428400	1493300	0	1496900	707560	1618800	1396900	1063500	1004900	1117800	1142400	0	0	1051900	3600700	1166100	777240	0	1714700	851910	1083500	0	606960	0	1457600	1194700	1734000	1383800	1185000	2119500	1612900	1456500	2773800	1759900	2019700	1857800	1206600	1332700	1436400	891080	0	1690400
P23141	223020	164120	347170	1122000	72944	594790	122750	209480	1155600	192720	67913	507810	1033100	123150	119160	653780	98925	187140	550240	334090	132520	581160	147700	270240	264860	166740	719880	275230	431440	728030	1276800	155040	143800	851980	402250	129180	81583	95289	1927400	2386100	1558200	294440	352850	1762200	1323900	1045700	842750	474960	264950
P23280	49945000	83283000	88842000	77987000	16095000	13790000	16240000	34097000	77773000	71905000	50430000	45206000	84551000	56381000	15914000	35213000	18276000	91043000	13737000	13435000	81341000	66365000	62194000	189790000	30744000	91896000	12225000	231310000	197470000	31927000	6438600	23869000	5152800	45637000	12044000	45547000	44752000	5997200	46286000	51649000	95919000	45604000	75098000	31535000	80448000	82975000	20096000	38107000	91136000
P23526	210290	352380	231870	558530	184550	207800	245470	345080	396270	165930	220300	357760	398470	157670	350430	311970	306280	208410	950900	246250	266860	301480	219910	237790	303580	0	883500	364200	367820	248140	0	0	318360	297190	158030	197260	301020	257340	523390	295060	478980	448250	337900	614920	306630	363190	272570	313610	319210
P23528	2598000	3494000	2897900	3839800	1419700	666380	1476100	779040	2365400	2176600	3215600	2593800	3467400	3206100	2226200	1660500	1938900	2558000	2046600	880250	3850700	3009800	2182100	3619300	2451500	3443300	2282100	2139200	1657900	2744200	552460	1376700	5477900	780980	2013400	1923600	2109300	890260	2909100	1686300	1709700	3353000	1743900	2513300	1423800	4167900	2407800	2466500	2105200
P24158	7245400	10214000	6118300	6841600	12267000	9287500	11459000	4221500	6105300	4400900	5889600	4556000	4935900	7890800	11379000	11855000	10954000	7501800	4686000	8075300	8078200	4451900	5365400	5237900	10802000	2375200	5497800	5518700	5343000	9802200	3182500	5392900	3405000	6658500	8529900	6965800	3784200	5548100	10198000	6926600	4264900	7306700	1133500	10243000	4213000	7168600	4441200	867160	2935000
P25311	23320000	19498000	38197000	45024000	16300000	13829000	9681400	23172000	23744000	40055000	30159000	33597000	42511000	43097000	23086000	21381000	21397000	24061000	20893000	14381000	23768000	43337000	27265000	59474000	18222000	83215000	19303000	75858000	54433000	19923000	33158000	50603000	36361000	48892000	23514000	32046000	46995000	41659000	24378000	41532000	44056000	51809000	79332000	22206000	44338000	48349000	38827000	70108000	64639000
P25705	0	0	0	0	0	0	0	0	0	0	0	0	0	0	0	0	0	0	0	0	0	0	0	0	0	0	0	0	0	0	0	0	0	0	0	0	0	0	0	0	0	0	0	0	0	0	0	0	0
P25786	161400	225260	183480	173180	180230	0	0	181200	198810	163920	144770	174620	156190	198180	286650	178620	616470	0	0	0	0	218210	0	0	215530	0	163200	0	241800	163570	0	0	295800	0	0	209650	0	0	440010	0	0	0	0	0	0	0	0	0	0
P25788	356330	0	248810	294150	0	358540	0	0	0	0	0	0	0	0	808350	0	0	0	0	0	0	0	0	0	0	0	0	0	0	0	0	0	471190	0	0	0	0	0	0	0	0	0	0	0	0	0	0	0	0
P25815	2168900	1508600	1206300	0	2967700	3576300	660340	1948300	1424800	1661300	1327400	994780	586300	0	2400200	835740	2561200	2619000	2345600	3169700	1623200	1133400	1983700	1806800	805390	949590	2295900	901340	1225500	963290	1269300	5453600	2388300	802930	887890	1131300	821390	4744300	1412800	2199700	823370	1093700	468680	2320100	1191200	1616200	710190	534850	0
P26038	2420200	4790300	1892400	1652800	3153000	3975800	1585400	729370	1745400	3316500	2626200	1268600	1767500	2736300	3719200	2368100	5490300	1648500	1329900	4116400	5449600	1980000	1513500	1868000	3064900	713230	1593100	910870	1318900	1907000	431470	3347200	3467400	2582200	1568000	2198900	1474200	1987900	3182300	2351900	1504600	1789200	1011600	2626700	1116100	2801800	1265000	1115900	794330
P26447	1170500	1829800	714490	431980	2180100	3234600	562740	650060	733520	822750	1482400	479110	365450	594350	1762100	1440300	3859500	1154100	815350	4081100	2245300	872960	892090	625590	637810	606970	589140	406750	494660	1456400	0	1132100	807150	471580	466620	730510	169360	903430	1670500	1126500	525860	809550	338240	816020	348140	1115300	629750	0	347560
P26641	372180	510260	0	187540	281930	418160	0	0	332360	0	171420	0	170400	281250	259140	321590	721500	298670	312570	1133300	395000	394500	0	184770	243110	0	401440	0	195280	603570	3262700	529640	296120	0	0	214310	0	341940	518510	0	301060	0	0	0	162370	0	161530	0	0
P27169	0	145510	258190	141210	105800	296750	3236800	703990	194850	0	152370	0	0	0	138130	281040	0	135560	0	208970	167250	319600	152100	0	0	0	0	0	0	149260	0	149410	0	142790	0	0	0	112690	0	0	0	506920	113060	143380	0	0	0	0	0
P27482	0	0	196220	0	0	192230	0	0	268650	227100	212720	0	0	0	171440	0	0	0	0	0	0	0	195990	0	1306300	0	1262200	0	260750	0	0	0	1500500	0	0	0	0	0	0	200860	872710	0	0	0	1850900	0	670610	594940	0
P27695	0	0	0	0	0	109910	0	0	0	0	0	151620	0	0	348240	158730	157270	0	0	114280	0	0	163740	0	124300	0	0	0	0	0	0	0	197680	127790	0	421670	0	0	0	0	0	0	0	140690	0	169310	0	0	0
P28066	0	377530	0	296480	371080	403460	338610	279730	594850	299410	293510	230530	203920	332070	642810	379850	737470	0	376690	284750	312460	172100	0	0	275070	248990	459130	0	367850	479950	0	362540	608310	479870	425710	474070	249110	309600	571830	0	0	323930	0	492010	273040	206470	211410	292650	0
P28070	0	0	0	0	0	0	0	0	0	0	0	0	0	0	484260	560610	648750	0	0	427810	0	0	0	0	0	0	0	0	0	0	0	0	0	0	0	0	0	0	0	0	0	0	0	0	0	0	0	0	0
P28072	0	148100	192020	139360	145090	0	264460	0	273990	0	0	188490	131740	230280	206070	247120	490130	0	320270	0	224740	0	0	256360	0	0	335860	214770	426270	265160	0	205130	273830	276420	212540	186480	234880	208850	532060	213030	306490	239330	0	0	0	0	0	181550	0
P28325	12299000	24933000	35150000	32746000	5193700	5036000	13615000	22345000	18628000	25559000	9617400	17769000	20515000	11290000	22247000	12681000	11518000	6920900	1865300	6860900	31378000	35932000	7712300	28986000	7265500	51101000	1613900	39940000	29462000	6296000	668170	8433200	10302000	12651000	2221600	3547500	16635000	10008000	8156500	11353000	14589000	25002000	23035000	12953000	16016000	7047600	4721600	49302000	17125000
P28482	121490	258010	0	118100	180850	140750	0	0	0	109950	115590	101340	0	119650	234570	145590	0	115040	0	0	318830	0	0	140800	0	0	0	0	0	154340	0	0	0	0	0	0	0	0	0	0	113640	0	0	0	0	0	0	0	0
P29034	0	0	0	0	0	0	0	885200	0	0	0	865310	0	0	0	0	0	0	1009600	0	0	0	0	0	1872500	0	0	0	0	0	0	0	0	0	0	0	0	0	0	861500	0	1398900	777740	1038300	624980	1596700	0	878440	0
P29350	0	477300	0	0	394820	0	0	0	317570	0	0	0	0	295900	0	0	0	0	443400	614020	362720	0	0	0	0	0	0	0	0	377570	0	0	0	0	0	0	0	0	0	0	0	0	0	0	0	0	0	0	0
P29373	178800	410100	391140	1220900	0	601260	0	418860	1863700	378930	367510	560260	507140	0	333860	594610	375090	358240	680910	585420	424650	544380	0	419560	1329700	733510	738050	1171700	1514900	995530	529490	337570	263440	486920	375120	424210	386570	369280	676980	365050	629990	621210	437010	852580	791800	0	1414000	874790	919170
P29401	7266500	10146000	4653000	2927300	10643000	3217200	3690500	1772500	2104600	3686400	7181100	3223000	2879700	5108900	8439400	7629400	11180000	4584000	3470400	3808600	11660000	4833500	4667700	4632300	5630800	2403600	3491100	3121800	3524400	6996100	666730	3091500	6716300	3912500	2850700	5826300	2435000	3309100	5418400	1512000	3378900	3955500	2007400	4722200	3195900	3562800	2065000	1312000	2325100
P29508	1395800	2409100	2134000	5648900	2166600	3602400	2419700	5045600	6268400	3189300	4854900	6322200	5876500	4339300	4315300	6291400	5609400	3645100	8923300	3420800	2556000	2143900	3316900	2586300	4186400	2460600	9362300	2900400	3938100	6717100	14284000	2825000	2466100	5585600	1823800	4021200	4041400	3285000	5690400	7651900	6114100	4393100	3159800	5422100	5532300	7446100	7352700	10979000	3873100
P29622	0	0	0	0	0	0	0	0	0	0	0	0	0	0	0	0	0	0	0	0	0	0	0	0	0	0	0	0	0	0	0	0	0	0	0	0	0	0	0	0	0	0	0	0	0	0	0	0	0
P30040	0	370120	238780	298730	348420	479890	323790	379420	457390	298030	324860	240030	299880	353440	428960	427450	531390	296190	454940	419210	365850	271770	319040	360120	482890	0	464030	0	410090	405090	0	0	292680	429010	336640	333750	330810	0	380090	390950	291900	251610	338790	478580	0	491980	344390	0	0
P30041	591350	1016100	763700	1515900	677460	970720	577980	660930	1627000	526900	650670	1144300	1295400	844270	1363200	804060	1050000	1286700	1497500	693620	756920	615840	1136600	962420	2264200	576980	1590900	1358000	983650	911270	85664	247990	735280	1162900	840430	1057500	451900	858510	981870	625950	739600	779080	327770	948000	703380	835090	495560	576480	960240
P30043	0	281050	255320	436120	385730	450470	391540	0	283190	189680	264390	277210	298470	0	1149000	636190	1138200	192720	743880	340400	291420	256850	271180	540790	507950	0	846290	237800	273470	409840	0	0	293830	307800	210240	337190	0	0	448260	165400	0	266190	460400	431460	374830	232900	371290	0	325450
P30044	748400	1423000	1102100	2482500	681930	1193800	729340	703730	1868300	647040	1299300	1356200	1966800	1040500	2098100	1119100	1376100	1581500	1448600	1457800	1500400	1274900	1215900	1877800	1754800	873960	1807500	1478000	1506500	1211300	0	864610	1876000	1036700	1707200	1587700	900650	618710	1924100	1286300	1087800	644880	1058500	2604900	1225300	2594500	1348900	793120	909710
P30046	341750	858560	299560	534510	496540	516210	220280	147460	0	0	0	363970	278830	0	370570	938600	664330	567470	370020	838040	0	291050	0	0	571890	0	0	292590	391780	977240	0	0	254940	269620	0	0	0	0	422890	0	0	397270	173690	0	0	0	0	0	0
P30048	238840	0	0	0	0	266930	167840	0	743860	0	0	0	0	270640	170760	274540	0	0	275540	350620	0	0	0	0	0	0	0	0	0	0	495410	0	0	0	292600	210540	0	0	0	0	0	0	0	242820	195590	0	0	0	0
P30086	1129000	1243600	1320200	3758100	1185000	2049000	1181600	1366900	2478000	2033700	2670300	2302600	2167800	2785700	2024600	2246300	2236200	1707100	2306400	1844900	1224500	1338300	2304100	2705300	3552500	1890200	2268300	3455400	3618200	2260900	763970	1544100	2225500	3019400	1719700	2586500	1746100	1731300	2820600	2453100	4100000	2604300	2462300	3295500	3351700	2418600	2697500	2310800	2242100
P30101	499160	363050	362310	316310	472750	545610	333280	563970	726350	372340	557590	310240	280790	462820	597730	695000	614610	353310	763710	695170	512120	461560	404510	442100	503770	685130	712190	374530	465690	494300	634090	800990	386330	514190	586050	487830	398220	658100	464340	555160	408220	341360	492490	456680	260540	449710	353050	434770	260660
P30520	357730	636730	286630	0	506260	494790	0	0	0	312070	324540	0	267120	272920	691020	312110	597460	298030	300000	356320	768300	346380	242170	305730	321850	0	303150	0	222140	304230	0	417370	471270	0	0	359630	322640	0	319250	324900	0	0	0	0	0	0	0	0	0
P30740	5315200	10521000	5462100	8164900	11411000	14423000	4574200	5418500	7712700	8685200	6093000	6525600	7943000	7662400	9173400	8240500	11057000	7816800	9623000	14098000	11391000	5756100	7851000	6239300	10270000	4127500	11130000	7688800	6598900	7322100	12427000	9926600	7810100	7571600	3563600	6716000	5774000	5685200	9668800	7955600	6005400	7242000	4179700	10820000	6120000	8950800	6006200	7721300	5373900
P30838	473700	263440	946030	936830	477300	1805600	303080	1075100	849580	555640	402220	657700	880170	430340	611830	992640	715010	603720	1962700	1661900	243680	915640	636290	499610	1239700	356390	2069500	799360	836180	1009800	953710	173620	448010	1298000	741300	1026300	794460	447450	2216700	2513800	1659800	706290	1544500	2374200	1548700	1522200	2747200	2207000	991300
P31025	11481000	11627000	18141000	1229700	7161500	3733000	1511700	71113000	995890	9682300	6246000	21456000	1131500	2931300	5599600	9200100	7068500	14040000	12876000	3155400	14665000	22129000	11485000	10756000	21975000	44075000	13626000	19396000	11298000	9029600	7915300	10068000	23968000	16957000	25716000	20635000	26561000	17216000	13274000	19029000	18385000	16529000	15685000	13971000	16152000	13320000	5964500	108870000	4298700
P31146	1570500	2726100	1037500	1674300	678800	1681900	1063300	335890	984520	1968700	1443200	833350	1367600	790460	1164700	592210	1155700	341360	680760	482960	3003300	1051900	334570	1023700	543820	909220	513580	435180	588630	483980	190960	2928700	2899600	1085400	558710	1586500	1001700	779010	2709000	415150	1289000	996490	732200	2450600	1043400	841300	649270	246520	330400
P31150	0	252970	0	0	0	262190	0	0	0	253870	0	0	0	252900	561130	0	0	0	0	0	297980	0	249200	0	295210	0	0	0	0	0	0	0	0	0	0	0	0	0	281130	0	0	0	0	264070	0	0	0	0	0
P31151	0	0	423700	134900	1102600	436420	503430	253430	230480	0	120500	236590	0	164430	1197400	8449800	1969000	238580	1649400	752480	0	457240	180980	0	846720	0	1282000	0	0	4672000	0	321480	262050	454190	213410	119910	950640	300090	1068000	159410	0	79657	433400	1084400	0	75890	227280	0	0
P31944	0	0	0	165070	0	239380	0	0	242050	0	193250	0	220670	221600	135160	0	0	0	0	0	0	201510	209280	182010	0	0	0	209510	0	0	0	0	0	538340	0	0	0	317620	0	206180	0	0	186240	0	0	1049000	146740	0	0
P31946	1076500	2730000	1085800	953790	4183900	2757600	753730	586890	1825400	1394400	1562000	855310	1156700	1426800	2756900	1840300	4639100	1211400	1970300	2838500	3733400	1084900	1261000	990000	1300700	494250	2101800	469800	1233100	1685100	263010	680660	2447200	1152200	752320	1656700	588150	1360600	3023300	769300	704480	1309300	776530	2153100	714990	947040	990100	501120	499330
P31947	4063200	5086400	5628600	10016000	3034200	6222200	4526100	6092300	15233000	6301500	6023100	11347000	10369000	8752200	7627100	8798800	10121000	7892300	23510000	5703500	6860800	6419500	7789500	5240600	16349000	5147200	22715000	7022400	11417000	9282900	11519000	1280500	4802900	7592500	5321000	5530100	3037000	9378600	9613800	4607200	11870000	8831100	6350600	9653900	9416100	6634600	14998000	12679000	10870000
P31949	2146700	1568400	1271500	1880400	3945400	3250200	381460	2708100	3544900	1590100	1820900	2180900	1824300	1567200	3102200	1679400	4682700	2809700	2491300	4342400	2143400	1419200	2645700	1546700	1873100	765560	2133000	964960	772740	1882600	945560	1170300	1903300	1967500	2670500	1867400	1512200	1697600	2216300	3694400	1344000	1408200	589480	3063800	1667900	2590800	1502000	2423900	1543700
P31997	194770	198750	161250	0	196790	287210	0	0	179850	0	0	0	0	0	241740	214630	184330	0	0	309320	0	0	179740	0	180980	0	185390	0	0	184220	0	427550	231000	0	0	273460	187270	349140	0	0	172750	187930	155170	159210	173620	168700	169820	0	0
P32119	312800	617350	336730	649340	1797200	2536700	1045300	361870	722480	437550	287130	1110600	928090	796860	1304300	989500	1051100	547050	816480	2892000	178990	206350	645000	738500	1263900	432260	1746700	567740	996310	1163700	218300	489450	751250	788170	635730	470470	457210	429170	1254200	1120200	990550	419360	314740	795500	785740	975170	983730	545470	566800
P32320	996020	1188300	863630	1205700	2282300	958910	0	0	1039000	862190	1073100	943200	0	0	3321500	581190	1664400	723960	0	1195000	1656900	884570	0	688410	1632600	0	0	584280	0	1047900	0	1526100	1996300	844810	0	1940900	1024900	711650	1198700	1898700	1148400	0	0	950650	0	0	1043500	949350	662770
P32926	2214800	1058900	2051400	3088100	1262800	1802600	794930	2330600	3424500	2103600	3349400	2218500	2591900	3374200	2053700	2190900	2505500	3043100	2348300	1785400	1168100	2436100	3226400	2788200	3016400	4539600	2568200	3653700	4396100	3131400	700570	725170	2403300	4340800	1396500	2239100	1784700	494870	3261500	1825700	3505800	3124900	6902700	2988400	3043100	2336700	3597900	3386600	6453400
P33241	0	0	0	214070	0	0	0	0	0	0	0	210120	0	278600	143540	206770	0	0	0	0	0	0	0	185050	0	0	0	0	0	0	0	0	321490	0	0	0	0	0	0	0	0	0	0	0	0	0	0	0	0
P33908	414890	563000	362440	451000	253670	237950	0	373460	330580	380540	406770	406860	413790	338650	276640	324440	261800	477700	0	269260	0	0	539430	933990	283460	666600	0	854010	968870	311740	0	0	282490	0	0	0	289560	0	376260	367970	539460	299030	443170	0	630220	341390	0	253860	371440
P34096	477450	272580	297710	387400	0	0	267220	147200	178830	344030	173260	247270	479780	324140	135530	74440	212220	188770	198570	0	255980	253270	151440	582530	128470	0	214180	1366700	1102800	136500	0	0	125930	0	266920	98997	302010	0	157000	160160	218960	352310	0	307300	348840	659330	137150	0	1059700
P34932	206950	238040	211050	599310	195570	0	261580	0	271180	181600	289370	398950	384290	230430	528320	272310	369030	356060	265890	159870	172610	0	380890	229470	597050	0	490920	0	0	0	0	260960	346170	0	243340	355900	0	0	331340	215090	255990	187880	0	355900	0	246540	221730	0	243030
P35321	431660	549240	393520	3732700	274020	663510	334910	2471700	4100600	1732800	255840	2732500	2643400	368730	2730700	765800	422960	495530	1168300	1947300	642830	691540	2752500	705480	3918900	1515500	405800	1072100	865710	0	290600	3218300	2425800	3138300	894840	864570	3108900	3731300	1334700	5990700	1783200	1865700	4518300	1234400	994450	2569200	2336600	5911400	3552300
P35326	0	140800	0	886660	0	0	0	475290	420880	251430	123300	213690	166210	0	1824700	385040	0	196980	494290	346220	0	0	618740	0	1260800	0	0	0	0	0	0	597410	0	700410	0	0	0	2221000	819520	1968100	0	0	2057200	456140	0	0	392260	1010000	0
P35579	135920	64886	72077	56609	432760	809540	148200	81781	314080	107080	110540	74230	36425	86849	175140	176470	162200	76191	315820	835050	37867	86103	0	25280	58015	0	237260	16936	87593	980020	47506	163450	1405000	143470	109950	243500	127350	151760	974730	180270	92385	45409	31687	230730	0	96301	54862	62382	0
P35754	311390	662160	262390	0	903230	825440	0	207190	167240	0	0	0	0	0	858980	286390	644340	384640	0	1131600	0	253290	307440	225040	506330	0	0	151770	131110	219560	0	354140	321240	303370	0	215650	230120	0	389390	0	0	280530	0	0	162920	499310	224850	0	0
P36222	746250	1635500	528830	368590	1155400	1033400	821680	169020	201690	839970	762700	214020	260300	664020	898960	722730	872040	453290	271140	987090	1402300	636860	447210	262460	699030	173620	340790	257330	239710	422890	0	279390	278040	358010	169180	314100	171670	210110	544840	286960	257540	388170	348820	381410	339530	344740	113690	171200	0
P36871	442560	905940	284780	590540	818440	672860	225420	0	575940	336910	0	397100	491470	377650	607680	537630	409160	408070	0	216140	1019000	396930	455490	337690	759380	0	562940	334000	247040	382970	0	374650	486680	488190	329890	546650	302140	516560	780650	434710	306830	416940	318240	663750	351790	556230	459600	283320	294930
P36952	523350	286530	1106600	3035900	210440	218220	664750	1021600	3165500	793640	1190900	2694200	2596300	2468700	1477500	662190	1377900	1031000	2231100	167070	368800	961830	887580	3034700	1856500	2823400	2658200	3839200	3605200	885340	0	194080	1296100	1182300	895000	1003400	1207200	351500	2481500	1193600	1758700	1768200	1892700	2625300	1874300	1499800	860720	4217000	3765000
P36955	479360	0	0	248710	0	0	649220	385760	0	456560	0	470560	0	0	0	330590	0	0	0	0	256950	0	0	0	0	0	0	0	0	440880	0	0	0	0	834720	0	0	403650	0	0	0	690970	0	0	0	344710	0	561220	0
X6RJP6	903580	1352400	856170	1641400	1633100	2165100	574880	1199400	1826300	802710	1223300	1578900	1276200	1072600	1830100	1892000	1470900	1346200	2724600	1942600	1491300	746290	1455600	1776300	3154600	890060	3247600	2324400	2149100	2195800	147770	636720	1154200	2005500	1623900	1472800	1096300	391650	1931700	1566300	1258600	1057700	1013500	1897300	1560200	2205200	1900700	1444500	2250800
P37837	3714200	5902600	2721400	2689200	6884600	9579200	1979900	2882600	2441000	3904000	3663600	2258600	2482400	3319500	4851300	4437700	6991800	3317000	3167200	10783000	7592700	3337100	2844200	1966500	4174000	1641500	2656600	1726900	2051900	4187900	2494500	6196500	3257500	3640800	1599400	3621900	2299500	3687600	3715800	5714600	2014600	2734200	1859200	3680300	1754600	3622800	3511200	2690600	1915800
P38606	208970	254450	0	229050	399360	433130	146610	165590	399780	108530	0	210200	196900	297970	398160	253900	258330	207830	218880	194720	216040	199350	165410	306660	218060	0	0	122160	0	252400	0	0	261580	0	252510	383630	160160	0	310490	158700	379230	179550	141440	306310	248770	185400	0	0	144340
P40121	2438800	4078900	1204500	1387200	3800100	4642000	1037500	1130300	1593100	1920400	2113800	1935200	1436600	1878000	2990700	2845500	4009000	2640200	1764600	4868900	4367700	1350200	2501400	989180	3088300	533520	2020500	529160	957490	2888000	2386500	2719500	1874100	1392300	1376900	1913600	973750	990660	2564500	2586200	1763600	2165800	468340	2166500	1536500	2547600	1487700	1724300	617240
P40199	156880	136780	0	0	0	134700	0	160790	0	152990	138980	0	0	0	0	160200	133180	0	0	0	0	0	151520	0	155270	0	0	130580	0	228190	0	0	152450	0	0	0	0	0	187400	148600	135220	161290	0	0	0	0	0	0	0
P40926	293010	125320	216930	243830	121260	359850	208980	539420	2729200	152980	303680	169520	209060	217000	851120	1062500	468310	437990	1025400	379240	123390	96860	388700	129230	382340	131840	1054000	194630	179190	1185400	0	215670	162800	307530	869170	255510	260640	220420	560780	950990	263670	361330	213070	631260	504250	313820	258600	307990	247210
P41218	0	325350	355140	472080	0	286830	813870	424850	1093400	315350	544490	0	400410	422180	289830	0	296900	256160	1165600	208750	368480	0	296510	1095100	0	419690	1275000	0	580930	478610	0	363680	444290	282870	548260	866750	233240	1272600	0	0	418930	0	0	298240	0	678690	0	0	0
P42830	0	0	0	496050	0	0	0	0	0	0	0	0	370000	305240	0	0	175690	0	0	0	0	239200	0	394420	0	0	0	779100	373050	0	0	209500	0	0	0	0	0	0	0	0	0	0	0	0	0	0	0	0	646600
P43251	485470	253090	478290	0	255020	0	277920	0	241740	410380	0	488260	542250	704810	251420	311700	0	602600	0	0	0	290130	528230	0	0	0	243180	0	0	335370	0	0	0	269220	0	299730	512570	0	274220	353200	468550	360490	485210	307660	606960	328980	506700	685400	0
P43652	177420	302040	285070	201360	246800	516740	578700	370130	129480	136270	188550	205210	164460	157720	167050	351780	176910	362580	0	592060	260890	206140	543090	113310	160290	0	336970	189080	0	248610	0	0	163740	175060	254830	225140	283830	0	146030	242120	0	371960	0	115910	0	265290	420980	76247	160890
P46013	0	0	0	0	0	0	0	0	0	0	0	0	0	0	0	0	0	0	0	0	0	0	0	0	0	0	0	0	0	0	0	0	0	0	0	0	0	0	0	0	0	0	0	0	0	0	0	0	0
P46940	247320	782540	254740	182410	1268300	1161400	322420	178560	505650	163830	512540	125430	146380	260040	816150	915950	810180	177880	534350	1326100	727950	181360	178640	267470	413880	0	541410	114640	190350	908230	988680	265250	499010	238110	258410	428970	158340	705940	732170	127700	137960	94065	90788	443040	120260	93793	49908	40264	76900
P47755	0	583540	240680	217280	488060	832190	184840	165300	259980	260140	243750	206260	228380	317570	440040	301440	448480	225650	240240	411380	505530	0	242150	260960	0	0	273670	0	196540	319360	0	0	341700	256060	0	277410	208610	139290	346540	193270	149680	193390	0	0	0	0	169590	0	0
P47756	3577300	6350100	2917200	2401900	6590600	8408700	2517900	2295800	3729900	4191000	4229800	2253200	1603800	2245900	7731300	4155400	6006400	3205500	3273200	8728000	7478000	3269600	2409700	1662700	3178300	899350	3180700	1885800	2438600	4109700	0	5334400	4219500	2935300	1553500	2879600	879700	2020000	4553000	3307700	2655000	2385400	916830	3774600	1845900	1004200	1973300	1869700	1296200
P47929	108980	0	153470	125350	0	89079	183810	164630	0	0	244360	109430	0	162470	0	0	0	0	0	0	0	177180	0	0	132360	0	0	133950	364030	0	334330	0	597370	0	0	251490	87442	0	0	0	303080	88495	0	0	0	0	0	0	0
P48163	0	0	0	0	0	0	0	0	0	0	0	0	0	0	0	0	0	0	0	0	0	0	0	0	0	0	0	0	0	0	0	0	0	0	0	0	0	0	0	0	0	0	0	0	0	0	0	0	0
P48594	179620	86713	256070	772630	205270	297950	270610	0	463710	332800	339330	896030	649890	613140	494670	1960300	582220	591650	824220	294340	193900	379420	730590	391450	1014900	459540	1460000	354740	643460	2073200	840810	592720	243960	705980	262940	309360	0	285310	1147600	713450	399530	479020	0	1175500	0	0	320590	1429100	371160
P48595	616320	2074900	1481600	847360	4465700	3287300	638160	506790	446530	1073100	985370	679660	685600	436330	1961100	805520	2823300	487990	303280	3103400	2726500	1606400	368730	894430	1027200	153080	491860	113220	354970	820490	1850400	576240	622110	347240	252540	1196300	832370	451890	1114500	422030	828320	929540	282970	1086500	721840	824860	218440	0	220780
P48637	260320	277580	0	0	274900	502960	281920	0	242120	283740	254440	255580	0	0	256300	263650	318190	0	256270	295640	292060	216160	305380	242740	461000	0	379620	0	0	302040	0	278450	0	0	216210	231550	0	322730	0	385930	377260	228190	0	0	0	0	318310	0	0
P49189	201730	0	204940	435710	0	0	237550	0	388770	0	208440	451450	251240	233890	0	164830	207410	176060	483510	0	0	250390	162890	267830	186610	0	539070	347190	483910	0	0	0	183290	363600	0	304370	208570	0	0	0	381300	0	364110	341390	352860	324530	1156400	0	777280
P49247	0	529640	0	0	406210	553190	0	0	0	211850	252380	0	0	225490	316590	213470	331630	0	0	369290	0	0	0	153000	0	0	0	0	0	212420	0	0	212560	0	155890	208690	0	0	0	0	0	184820	0	0	0	0	246410	0	0
P49257	0	0	0	0	0	0	0	0	0	0	0	0	0	0	0	0	0	0	0	0	0	0	0	436710	0	0	0	681880	0	0	0	0	0	0	0	0	0	0	0	0	0	0	0	0	0	0	0	0	0
P49411	0	0	0	0	0	0	0	0	360890	0	0	0	0	0	0	0	0	0	8557900	0	0	0	0	0	0	0	10689000	0	0	0	0	0	0	0	0	0	0	0	0	0	0	0	0	0	0	0	0	0	0
P49721	325520	380790	0	0	285110	292830	0	0	395500	0	0	297990	0	0	639650	0	516240	0	390960	0	0	0	0	0	236340	0	357610	206570	357420	358740	0	185690	361000	0	300240	331160	0	0	341670	0	0	253740	0	331640	324710	0	0	0	0
P49773	0	0	0	0	0	0	0	0	364510	0	0	0	0	0	0	0	488490	0	0	0	0	0	0	0	0	0	0	0	0	0	0	0	0	0	0	0	0	0	0	0	0	0	0	0	0	0	0	0	0
P49788	0	0	0	0	0	0	0	0	0	0	0	0	0	0	0	0	0	0	0	0	0	0	0	0	0	0	0	0	0	0	0	0	0	0	0	0	0	0	0	0	0	0	0	0	0	0	0	0	0
P50395	1038400	1267700	859180	1036000	1589200	1084200	613910	686400	1014000	727340	923820	1031300	1065400	976740	1690800	701220	1902900	1289700	1375000	1288700	1391200	993450	1126800	947730	1189000	594210	1500600	954760	1000900	856890	126700	1098300	1109500	989070	875820	1112900	682630	710720	1391700	1021500	1087800	989890	567470	1463400	1161600	1248600	602990	1014900	864810
P50552	263820	1127100	232230	376370	515830	599840	192300	168800	317140	307700	297650	136620	278200	363490	536700	286300	627030	353350	185060	672160	960750	249430	496020	271080	413340	315370	0	179890	172500	305860	0	383220	741550	152420	319520	270310	261980	309800	357150	309600	161900	99338	0	360910	0	530200	170690	0	117720
P51148	0	608320	0	217670	506740	1488100	337660	0	403470	0	0	0	185450	0	320940	0	0	0	0	1309800	750480	212810	0	198680	318320	0	350450	0	0	0	0	419080	288470	229430	0	0	0	0	351180	0	0	0	0	497400	0	248700	0	285640	155520
P51884	186830	210510	185300	266930	0	0	326960	0	283000	0	225530	182740	172160	122770	122720	178340	151500	246480	0	0	177810	174210	0	205790	261840	0	0	128780	0	167870	0	0	0	128230	242970	128300	0	224080	124340	0	0	325010	164770	130920	186130	105560	230210	147960	0
P51993	0	302730	484430	898500	166360	0	102270	292070	410340	394630	481500	514590	1028800	1166700	162480	262560	212280	316760	263890	0	0	404710	165090	1209100	264470	440740	241180	1675000	945950	245230	0	0	208580	187000	606690	0	276850	606470	363390	0	803820	245270	477840	641250	993360	902450	0	0	868580
P52209	3082200	4780400	4107200	5606300	3534500	2787700	3191800	1358500	4505400	2002600	3380400	4177800	5191300	3183600	4748800	2924600	4504700	2163900	4102400	2311700	4618200	3724900	1960200	3752000	5518000	1926200	4815800	4217900	4288200	3293700	343010	1761900	3283900	3305500	2071600	3564200	3060700	1718800	4998300	2387700	3475000	3666800	3099800	5061000	3539800	5047700	2481400	2490500	4195000
P52566	4196900	12059000	3753900	2896700	10508000	9278500	1611600	1105100	2566600	4366500	5228600	2003400	3666200	4027100	7340900	5057000	9667600	4364300	1663900	9937000	13289000	3991200	4061000	3152900	4447400	1583400	2148600	714900	1549700	4036200	877680	11219000	4366000	2741700	2628000	3652500	2479700	4719900	4486100	4359300	2073500	2627500	177140	4620300	2434500	5397300	3255000	1414200	787840
P52790	3551900	6328500	2859700	2307300	2510700	1038800	3355200	1000000	2643100	2509400	3779600	2269800	2863000	3045500	2885800	2012900	3376100	2153400	1490600	982980	4220500	2950900	1215800	2481900	770220	831480	2279800	968130	1355900	2322300	0	1326200	4104700	1340300	1447000	2945800	2109300	792000	3368800	1152000	1587300	1402800	885580	3956700	2054700	3270500	887960	717620	717490
P52907	756920	1468000	969760	746070	1832400	1997000	528670	503810	885910	1013000	858510	524300	673040	846720	2179400	946550	1499700	753080	711620	966010	1679900	863210	895010	678570	1109700	454200	1223500	362720	415320	851960	389400	470620	1214700	845530	819280	886910	547580	293690	855920	463160	350690	815820	361110	1320700	413010	790690	491570	337700	0
P53004	173220	204810	149030	273000	0	0	0	0	145560	0	155470	202410	180410	0	301350	135290	241400	191140	0	154380	0	0	192140	0	287170	0	0	159250	197790	157610	0	168090	0	0	0	0	0	0	0	149240	166500	203350	0	0	0	0	0	112890	140510
P53396	0	0	0	0	93433	0	0	0	0	0	0	0	0	0	0	0	108900	0	0	0	0	0	0	0	0	0	0	0	0	0	0	0	0	0	0	0	0	0	0	0	0	0	0	0	0	0	0	0	0
P54727	0	254420	0	679900	0	274290	0	0	0	0	0	0	357480	0	263830	213650	248370	0	0	226680	0	0	272680	327560	550750	0	0	300590	0	259760	0	0	284940	0	0	0	0	0	0	442110	0	234200	0	259780	0	0	0	0	0
P54802	276580	126720	193640	322850	151310	69462	79007	0	157140	372600	264230	362670	313030	388210	130030	242990	152170	213130	190530	96765	0	303010	198220	744030	202310	111030	184920	527340	552420	286440	0	0	221490	168360	262950	202340	362580	0	170630	317760	353730	144320	415970	134600	539680	181970	222070	212010	645270
Q5STX8	0	0	0	340590	831040	662550	0	0	0	0	0	0	0	0	472930	0	0	0	0	0	395390	0	0	0	0	0	0	0	0	0	0	0	0	0	0	0	0	0	0	0	0	0	0	0	0	0	0	0	0
P55058	1748700	1282700	1834900	2796800	271910	274480	474440	877710	1539600	1915800	1745400	2624100	2460300	3112800	824980	1204900	350670	2468900	335770	157020	1056200	1330400	1451500	4061800	965620	1895500	394630	4787200	4427200	1444100	143610	231070	677910	672300	2593100	392040	1282900	0	1422800	1160200	1402000	1211200	1555300	1760300	2095400	1182100	1014100	2409000	4963100
P56537	0	0	0	0	0	0	0	0	242910	0	0	0	0	0	0	0	0	0	0	0	0	0	0	0	0	0	0	0	0	0	0	0	0	0	0	0	0	0	0	0	0	0	0	0	0	0	0	0	0
P59666	37032000	19318000	22574000	23760000	39692000	23562000	26711000	14653000	52662000	24513000	31923000	15051000	20111000	18571000	39776000	26276000	19301000	6849300	21467000	58183000	27477000	29213000	28020000	8501800	14025000	10312000	11884000	8364700	7793900	18368000	17936000	34534000	15213000	30005000	19991000	20282000	11479000	64545000	32468000	18544000	18428000	20213000	11020000	31259000	11213000	18211000	7629500	630120	10712000
P60174	4478300	5368700	3793900	6087800	8462600	8388800	2946800	3739400	5425900	4825500	3522500	4425400	5019700	5158400	7291200	5414000	7551600	4280900	6851800	9536200	6447000	4550200	4461000	3561200	9460500	3266100	6871800	5143600	4744400	5243900	901320	4382300	5302700	7146400	3243700	4857200	2398200	7652100	5952900	7173100	3740600	4543400	4428300	6344200	3561700	4230300	3486600	3830700	4236800
P60709	2107900	3341500	0	2276400	5077700	6649300	2889700	2786400	3574000	2105500	1493900	3560700	2191800	2857700	10460000	2112500	2326700	1330400	4381600	11366000	6416400	3187100	2978200	0	2315400	1616700	0	0	0	1815200	0	4596700	6434700	4991600	0	0	1862100	1740500	7343300	2833800	1673700	9817600	0	5824600	2659800	1720300	3180800	0	0
P60953	0	954940	0	0	0	0	0	0	0	0	0	0	817420	0	1689700	0	1048500	0	0	0	1216700	0	0	0	872810	0	0	0	0	0	0	0	0	0	0	0	0	0	0	0	0	0	0	0	0	0	0	0	0
P61026	179150	0	0	0	0	0	0	0	0	159540	0	0	190640	0	171050	0	0	0	0	0	133820	0	0	0	180040	0	0	0	180820	0	0	0	181250	0	0	0	0	0	207120	0	0	0	0	0	0	0	0	0	0
P61088	210750	449100	186500	233250	453790	538240	195030	218780	299040	0	427960	286500	277820	320090	516670	365190	795140	301360	0	508430	376410	0	279730	355710	375940	191740	0	342050	437510	0	0	230900	240860	241100	265600	301820	219710	0	341600	328540	0	262410	241930	837900	532280	714910	0	325120	309680
X6RFL8	0	122310	0	0	0	0	0	0	0	0	0	0	0	0	0	0	0	0	0	179810	0	0	0	0	0	0	0	0	0	0	0	0	0	0	0	0	0	0	0	0	0	0	0	0	0	0	0	0	0
P61160	1101600	1520600	850190	915710	870390	477580	1029300	387430	1086300	693060	884840	614310	687110	981710	1454800	896140	1586000	516060	977180	277940	1684000	991690	459020	807940	672370	499240	1081600	487340	943870	1089700	0	933270	1444200	943010	0	1340000	635970	508930	1619200	594980	1201100	684520	552700	1511600	876270	1171200	345410	0	415270
P84077	388620	276630	230010	385840	238980	239100	305340	451360	359780	313400	588070	656560	841040	321650	741710	813420	757950	1257500	785700	181940	347190	318240	963920	1235300	963590	0	1351700	1109100	509130	1324700	0	403180	270330	0	1021500	418790	0	432270	1212600	566990	2083400	522150	0	914230	1348100	927200	209620	193340	207060
P61586	356030	1416100	397910	1115200	569140	1909200	356680	526900	557160	530110	608010	314100	489300	284410	2918300	967630	2015200	1024100	382040	2035000	1864900	557680	542010	1046600	1457800	278180	663490	0	284480	450920	0	1207200	720990	513810	356310	480270	263190	562430	742720	1306400	1602000	651030	454160	900390	246010	550160	211550	703580	315560
P61604	255490	217160	203180	234660	222180	271890	164230	432610	1750300	250220	243450	175870	198280	206930	393480	945910	247940	241660	297770	309310	227400	185410	216640	163340	252810	0	329230	145210	248120	698010	474210	236440	160700	0	371880	255120	266220	237650	309800	963330	237390	0	277630	254030	245100	0	334780	253600	0
P61626	40282000	16098000	29012000	18071000	14457000	1887200	2911300	7502900	15935000	51148000	11607000	10572000	19568000	34058000	24684000	9633800	25436000	17339000	16857000	2354500	18720000	31719000	20286000	68554000	13787000	173560000	13896000	139040000	65490000	7939100	14885000	28152000	28589000	6705700	100850000	14986000	14542000	9022500	16401000	10418000	51956000	34153000	100350000	15933000	48695000	46951000	17446000	12982000	147460000
P61769	28698000	10438000	19623000	13739000	6769500	4784800	1802100	31942000	15303000	37189000	12937000	10593000	13792000	4587400	8747700	7134500	6110600	25866000	15357000	6682500	10343000	21087000	26571000	12082000	13597000	17953000	15607000	18803000	9857800	5898000	4789300	16245000	19761000	12117000	21212000	12128000	18271000	12652000	6837600	20896000	11856000	19338000	21809000	9838600	11590000	24478000	14974000	39153000	22900000
P61960	336930	211010	226760	329430	357560	210380	0	0	258800	300860	399120	339690	565670	286790	284000	526810	312420	608070	0	0	0	160960	345460	670440	1079700	0	223550	327130	405450	835870	0	0	397210	256130	325640	281410	281950	0	571820	303020	395440	274610	250000	388480	856450	539180	603360	0	323140
P61970	0	206810	0	225900	219570	229460	0	164180	181390	0	214880	212000	222650	156020	489160	236970	0	0	275250	518200	175590	0	187000	137060	214000	0	261620	227280	218970	212940	0	0	0	202530	197410	200170	238040	0	200080	316790	194950	0	120730	157280	0	0	0	0	0
P61981	234330	444360	277860	253250	544880	371830	0	0	472770	267400	329300	236770	261740	311920	482330	478870	571430	350340	451740	617540	531160	291520	225580	339630	317800	0	489320	255920	297050	384140	365840	0	318950	0	247300	297220	0	519380	443610	0	186910	234400	0	397890	338850	216620	0	0	0
P62258	676070	822490	491270	746240	1558800	1907100	732250	624400	1558100	634270	862360	645430	660930	1041100	1362300	1021900	1366900	848850	2055900	1227700	968690	519500	706990	675010	1046800	625070	2540800	437170	810690	1332500	1328000	302720	829200	820010	1014800	1036300	637250	1290200	1006500	342770	461180	674850	625250	1416800	850280	465040	865540	303510	461460
P62328	0	1453100	840100	651750	1146100	2396400	0	0	0	1186400	0	417580	0	0	0	0	1210300	1198200	0	7723300	1654300	1067700	1267200	758500	1286300	0	0	438670	368400	824100	0	6387200	15735000	1728000	963440	903060	1516200	3177600	829350	1508400	472130	0	740100	0	0	0	0	0	521150
P62805	1327600	191440	129090	120440	556610	333630	6413200	795760	150540	826720	1220000	0	0	452740	0	2251800	100490	0	18815000	467980	0	93439	0	31385	0	73997	14973000	0	101510	6969600	132160	183530	154190	102780	1589100	4942900	0	2270000	1186600	0	822870	0	1380000	1860000	365670	51296	77077	0	56015
P62873	559900	0	347210	0	226660	220640	352960	459230	0	0	0	0	0	302270	257590	0	230700	0	0	244090	0	0	0	0	0	584380	231670	0	469440	0	0	627970	559890	325750	331430	412840	0	338470	810720	0	449600	0	0	0	0	0	0	0	527180
P62937	6741400	10611000	6505400	6967600	11850000	3734800	4532200	3519300	6530000	4999400	8390100	6292800	7370500	11445000	10759000	10246000	11269000	5135700	10553000	4785400	12618000	8111800	5630900	6610200	8510000	2467900	9966700	5220500	5151800	11047000	1158800	2458900	7417800	8064500	5157700	6076800	1755900	3299100	8290000	2691500	8284300	5285300	7393000	9164200	6958500	3324900	3828600	2793500	5803800
P62942	901600	2506500	1254400	1581600	2696300	3763700	940190	1009000	1310700	908450	1392100	656040	1197200	896250	2556700	1983900	2146900	2067600	0	3383100	3000400	1450700	1468800	1188500	1934400	1419900	1660500	369240	1165800	784560	0	4228300	1385900	1609000	993380	1203600	911720	2128900	0	1222700	934290	1479100	1048000	1981000	1181600	1878300	1014900	0	1046400
P62993	0	1062500	0	0	0	979980	0	0	505440	0	0	0	0	0	0	0	892730	0	0	1064100	0	0	0	0	0	0	0	0	0	0	0	0	0	0	0	0	0	345140	0	512670	0	0	0	0	0	0	0	0	0
P63104	4758000	7484000	4880700	7028900	6015000	5894100	4185100	3870800	9499400	5676100	6446200	6862400	5755800	6616200	8634500	8030000	10479000	6091500	13683000	6343000	8099900	4687200	6073200	4849200	9597200	3063900	14429000	4018100	7659700	6542300	1983900	1525700	5093900	6168200	4602800	6280900	3175500	6865400	9713300	3691900	6427000	5381800	4944800	8239600	5223000	3982200	6521600	3659400	4802200
P63145	0	0	0	0	0	0	0	0	0	0	0	0	0	0	0	0	0	0	0	0	0	0	0	0	0	0	0	0	0	0	0	0	0	0	0	0	0	0	0	0	0	0	0	0	0	0	0	0	0
P68036	416990	357360	359150	0	419430	0	0	267210	235750	310950	297730	294080	0	0	992190	337450	408220	289380	0	278970	465060	0	400490	352790	524760	0	0	277610	0	0	0	0	579310	417720	0	420730	432780	0	260840	340030	0	330260	360250	556200	0	431770	0	0	0
P68363	1008300	248460	713450	1460900	0	249820	710360	291570	1188400	618320	999630	1116400	948670	596160	714380	380480	193810	579500	629070	203330	215280	447540	493790	1393600	311480	0	786200	592040	583810	474460	0	0	852750	398910	892510	1001400	684360	0	1321500	247160	1336100	844650	536770	743310	551270	0	461300	363700	483920
P68871	5552900	16087000	6403300	1423400	29011000	77679000	103440000	1413900	1538400	7491300	3877100	2249700	990360	1263300	35972000	25321000	42772000	7122700	4999700	77254000	17573000	7103100	6499400	1806300	15671000	680620	5027700	208330	693990	23514000	7700300	9412900	2850900	5877600	5999100	5244700	5071300	25032000	2065500	328830	3531100	17827000	1601000	1661700	2209300	7781800	56395000	1274000	2068800
P69905	5073500	15575000	5607600	882250	26132000	64047000	79533000	735670	712040	5566400	3000400	1916400	874020	1336200	36609000	23657000	45961000	6947900	4020300	60973000	16606000	6238400	5862200	1542300	18922000	465430	4124000	356940	709280	19872000	8180800	9849900	2117000	4080000	5278000	5099200	4015300	16962000	1671000	208270	4145600	16711000	1284500	1748300	3352500	7738300	49193000	1273500	1670800
P78417	646230	1727100	42587	954680	2080300	2644100	424420	184600	443800	419920	972050	381610	471080	499240	1709900	1137400	1699600	934760	514220	2908100	1797700	0	819960	630420	1354300	267070	602600	481320	448440	1059000	0	480360	910060	1165700	362670	1116600	620950	583640	457160	1647200	757810	953130	323030	663300	661890	1286500	674190	394700	278130
P80188	10072000	17899000	8055600	7528500	22754000	28848000	7857000	5349500	4228700	15689000	9771900	3828600	5991300	5862900	8684700	6709500	7210100	3833100	6247500	23691000	21470000	8849500	4191500	2685800	20048000	3138700	6780100	3200200	2931000	6369900	7423600	15191000	4809100	5338700	11895000	8154500	4078600	7285400	4890000	12101000	4468100	5716800	4139700	5899900	5386300	11214000	10337000	5353200	3652400
P80303	2132600	867020	4642600	2069600	348410	551060	372830	3632600	3037900	3292900	2512000	3604000	2150000	2808500	399520	1893800	529860	3059800	892100	588110	869290	5168400	3060200	4717400	1883300	9585700	852410	7889900	6276700	2258800	152580	887240	3089400	1985100	1631600	1111000	3271600	421470	2611600	4262100	3151700	3109900	5643500	2156800	2538000	2615700	2078800	7540600	7181200
P80511	4125800	7840000	915760	126280	5421500	959270	305730	108440	165930	1587700	2880600	1974500	621300	733140	11452000	3349000	14686000	2746300	3698100	488040	4395800	1074800	1559100	1870200	2316400	173170	4115500	232390	268700	3626700	0	737730	718480	208900	2532000	1156200	476900	470850	548460	4143900	240120	1499300	69607	791150	783040	6307900	168970	0	285680
P80723	96326	203240	113690	59282	74965	1193900	55041	143840	109970	203590	79973	37936	116060	60605	251450	341280	241780	273560	58916	1101600	403330	124640	148860	43451	319990	100000	39738	0	58663	178970	0	1379300	1475500	196800	126100	552530	580150	1380300	127480	407380	81944	120930	92841	219050	47312	157020	122980	106590	53780
P80748	0	0	0	0	0	0	0	341810	0	0	0	0	0	0	0	0	0	0	0	0	0	0	477090	0	410980	0	0	0	0	0	0	0	0	0	1081900	0	1353300	0	0	0	0	0	0	0	0	0	0	0	0
P98088	0	0	0	0	0	0	0	0	0	0	0	0	0	0	0	0	0	0	0	0	0	0	0	0	0	0	0	0	0	0	0	0	0	0	0	0	0	0	0	0	0	0	0	0	0	0	0	0	0
Q00722	0	0	0	0	0	0	0	0	0	0	0	0	0	0	0	0	0	0	0	0	0	0	0	0	0	0	0	0	0	0	0	0	0	0	0	0	0	0	0	0	0	0	0	0	0	0	0	0	0
Q01432	0	0	0	0	0	0	0	0	128690	0	0	0	0	0	236190	0	223380	0	0	0	0	0	0	0	0	0	0	0	0	0	0	0	0	0	0	175300	0	0	0	0	0	0	0	273820	0	0	0	0	0
Q01459	333640	221800	0	0	263670	0	247220	0	0	0	0	0	0	0	567230	269880	170120	0	0	0	0	0	0	522850	244340	0	0	0	305460	0	0	0	324710	336430	0	308510	0	0	0	0	0	0	0	0	0	0	0	0	0
Q01469	1594700	2557900	3054700	6908900	2906800	4116600	4553100	5241600	7898100	2851500	3526700	4776300	5593600	5693900	8280300	5094900	3181200	1993600	8610000	7184300	3289200	3667300	3867600	2337700	7354600	4207500	6951100	3763700	4185000	6088300	1607000	4073700	4200400	7803000	2734000	2462200	3697200	3165900	5224800	8561500	4532500	5623200	10641000	6848900	3645100	4906500	10840000	5242200	6259500
Q01518	2739900	4358300	1863700	1921900	4523600	5310900	1230700	1544500	2073500	2823800	2958500	1903200	2021800	2149000	4904200	3037600	4075600	3071300	1922700	5676900	4962600	1886200	2257900	2486800	2863600	1245300	1831900	1038400	1269500	2565900	536210	2895300	2975700	2550700	1801400	2676200	1516000	1826300	3274100	2243300	1687800	2180300	1200500	3438200	2349200	2788300	1481700	1027600	934890
Q02413	1409700	665040	1495000	1878000	1418200	1253100	668530	1663600	1633600	1120400	2062500	1458000	1595300	2327200	2312000	1007000	2112100	2281200	1383900	1271200	760720	1600100	2710600	1615700	2626900	1704800	1791900	1741400	2485600	1319200	693860	845320	2225700	4235200	822940	2150700	1681800	2107700	1925600	2377900	2114600	1562100	4114200	2683500	2450400	1844500	2238800	1822900	3976900
Q02487	2413300	1398500	2211000	3045600	1734300	1779600	823240	2771500	2621900	2519600	3178200	1922500	2160600	2227900	2167800	2372500	2052500	3313800	2646100	1896500	1454700	2031900	3421300	2553200	2528800	3617500	3080600	2762000	3602000	3033700	691650	1122500	2524700	3850500	1269900	2119100	2050000	1529600	2630800	2306200	3134200	2151400	5217300	2688100	2444600	2088100	4595900	2950700	4835800
Q02809	194600	152790	183690	238950	0	0	0	184460	261850	237390	209630	166790	216170	0	95168	189710	164440	0	0	0	177240	180150	144110	374300	0	0	190040	489330	675720	156380	0	0	140290	173660	0	0	0	0	0	0	283790	0	322510	0	0	0	0	0	259450
Q02818	820470	425180	1059000	767800	0	887250	826380	1576100	855720	1947100	0	686310	629280	518270	353810	470280	146150	1274900	0	0	364060	720860	1970700	1091100	635890	1563300	0	3603000	1234400	0	0	548700	1750500	1133900	380140	777090	2743700	0	1017600	3814000	856190	3172200	2374400	677640	717580	2333000	1673900	4130900	3181700
Q04446	284240	493490	257470	272400	311410	181140	267800	0	223180	206910	283070	170890	260660	312320	540570	187550	344050	172740	0	0	288380	258780	203890	206710	184000	0	0	0	172240	203480	0	0	435660	208900	194590	220000	237100	358440	276500	0	213630	201810	0	521460	198470	212360	0	0	0
Q04609	117730	151970	0	218120	0	79025	0	0	0	0	0	257770	0	102380	87152	0	149780	0	0	0	0	251570	139230	0	0	0	0	0	207630	0	0	0	144050	0	0	109520	0	0	188900	0	227510	0	0	123490	209480	237590	0	0	464930
Q04917	346640	1125900	360300	281780	721080	521360	361730	278530	480700	325120	691320	277000	379750	0	437090	391080	766630	247750	362010	295580	618370	461670	406560	456960	445360	0	0	0	0	411690	0	0	407420	321120	0	402650	0	0	629900	0	263890	0	0	470640	0	471700	0	206910	0
Q05707	155730	247180	175490	374090	0	187460	152750	118890	317160	100270	109840	147890	228790	194400	0	364600	107660	100490	0	168390	143870	0	155690	166280	123300	0	0	164860	260900	268540	0	0	90977	228450	0	459580	290330	181450	365220	231760	0	270900	1586300	240070	148710	510880	0	123960	0
Q06323	725330	874590	378100	870690	552280	982890	215800	315180	520750	439460	621020	630800	449760	463830	886050	465400	828540	638450	500870	815190	853540	189390	471890	702230	786510	271500	385530	376500	498300	557040	0	523500	544280	442870	586620	471580	393860	371450	773170	651480	542250	376650	367790	961800	554540	793960	389820	463040	284540
Q06830	889790	1932000	1254200	2371800	1671700	2998800	2260900	2137700	2336200	2022800	1503400	2634500	2000600	3257500	1441700	1956200	3278600	2031600	4402900	2483500	2281100	1309900	1971200	2293100	3945300	2059400	5129000	2982200	3207200	2382600	6809000	1498000	1472400	2503700	1854000	1477300	1514500	1897100	4589400	3039400	3123400	2006500	1629500	4384500	2836400	3401400	1903000	3255600	2724500
Q07960	140990	208070	137950	158600	465080	197200	110350	153870	0	139940	161950	102350	122330	161590	368100	199270	165780	194720	147140	180320	163710	103160	0	159450	145110	0	0	0	0	0	0	154490	129870	149320	129880	143270	0	0	149060	138960	0	0	0	0	0	0	0	0	0
Q08188	639080	1132400	406550	924550	851540	1272300	1064000	980620	1341400	613520	1229100	1198800	938710	557040	872640	1635500	943250	680810	4128700	1489000	1102000	344020	413030	1262700	958930	925700	4201400	1233000	2162000	1701000	4466100	599170	711900	1713500	564460	1502000	702500	2528600	2510000	1118500	1904900	574990	1350900	1941400	1577500	436570	807690	1962100	1122100
Q08380	12020000	2971500	8070200	6859200	4438100	2394800	3702000	7847200	7647900	8071200	6716500	6229900	6604600	7550700	3350900	3427300	3344400	7555700	4683200	2095600	2812100	8098200	7051800	6887500	2597800	8909400	4627800	8740400	9937600	3285100	2903300	1753100	5412300	6798300	6582500	4286300	8394700	2721300	5209500	7278500	6941300	5419000	10180000	4991000	6267500	5476900	4974100	7633100	10208000
Q09666	0	0	0	0	0	0	0	0	452350	0	0	0	0	0	0	0	0	0	0	0	0	0	0	0	0	0	0	0	0	0	0	0	0	0	133250	0	0	0	0	0	0	0	0	0	0	0	0	0	0
Q13011	0	0	0	0	0	0	0	0	0	0	0	0	0	0	0	0	0	0	0	0	0	0	0	0	0	0	0	0	0	0	0	0	0	0	0	0	0	0	0	0	0	0	0	0	0	0	0	0	0
Q13162	377770	503440	447160	620040	0	323810	581050	856740	362470	589190	671090	650980	473260	695700	0	415470	0	603550	0	0	497320	0	462420	832040	473960	1294100	0	1549600	1168500	0	539970	0	413080	0	0	457070	646270	0	572930	473820	712870	729330	811420	647990	678400	0	317550	516420	461680
X6R9L0	0	0	0	0	0	0	0	0	0	0	0	0	0	0	0	0	0	120150	0	0	0	0	0	0	0	0	0	0	232670	0	0	0	0	0	0	0	0	0	0	0	0	0	0	0	0	0	0	0	186590
Q13231	268620	776410	237470	332230	879710	689650	214100	0	446040	819690	801590	138370	544960	391510	1617600	1770600	1732000	450900	233770	859520	645800	113060	180530	133930	2118200	177660	187060	135210	33960	1909300	182090	1274100	628860	239320	0	366560	82992	506260	219220	198240	348620	159250	134920	120450	0	56294	750690	271890	105590
Q13421	1383600	0	517290	893920	171750	273040	76281	691010	556230	409670	1088000	217030	399350	2024400	294070	105880	110520	199230	222370	268790	0	501470	396190	1571500	174940	2155600	0	1382200	1378100	0	0	0	825170	555970	4605900	355300	1689400	0	800070	227010	216760	377510	1591400	1089900	336280	295560	484650	875050	1589600
Q13438	0	0	0	0	0	0	0	0	0	0	0	0	0	0	0	0	0	0	0	0	0	0	0	0	0	0	0	0	0	0	0	0	0	0	0	0	0	0	0	0	0	0	0	0	0	0	0	0	0
Q13835	0	0	0	0	0	0	0	0	0	0	0	0	0	0	0	0	0	0	0	0	0	0	0	0	0	0	0	0	0	0	0	0	0	0	0	0	0	0	0	0	0	0	0	0	0	0	0	0	0
Q14019	1892200	2809200	532100	927260	3445400	4442800	499900	361210	534960	999850	1326300	610640	1417300	887040	3758300	2035100	2352900	1837800	0	3804500	2380800	761480	1240300	969690	2020600	560910	744850	397890	480150	2005100	0	1636400	1934100	579200	1056500	1463700	1402200	1397300	1425500	1625000	750980	1705700	367240	2001600	496310	2547600	1031900	560600	360840
Q14118	0	0	0	0	0	0	0	330120	316210	0	0	123020	0	0	0	0	0	0	0	0	274900	0	0	0	0	0	0	0	0	0	232140	0	0	0	0	0	0	0	0	0	0	0	0	0	0	0	0	0	0
Q14515	1775600	395460	3126200	3823600	1352400	59365	120570	877630	4358200	2289200	1699400	2956100	4099000	3312800	1706900	1031900	1413800	1957900	1153900	194260	331340	3043800	2084000	5729900	1288500	3070100	1062800	6695200	4763400	971270	65360	550520	4772300	1832100	1060500	1173700	3777800	131340	2205900	2033200	3895200	1770400	4139000	2096600	4017300	1639700	1602200	6830000	3768500
Q14697	277380	472750	344340	326230	334770	443100	360030	356140	524210	326230	454080	266060	222260	486580	373600	428680	445040	232740	467650	379670	496870	351190	227810	515800	311540	563700	447040	627380	691520	489620	0	230660	304500	235340	427100	307500	370860	138520	626010	227930	455230	443870	399450	375190	515400	0	154120	164420	422900
Q14914	478460	254500	639190	493490	337530	903080	312030	839280	338540	269550	467230	457310	465410	893330	618430	774810	820610	400110	628430	455520	144230	593250	311460	1358900	1786000	408870	733480	2010600	1555600	603660	462010	182150	261550	384760	481020	314180	374040	245560	1337700	1577800	937850	266100	419170	1350100	938380	1516600	1297100	1162300	1985300
Q14974	204490	373200	222290	293090	316050	128870	108050	176600	518850	141600	175220	195500	237600	216170	528840	190710	317660	163620	190210	118590	187650	148470	134610	186960	212870	0	269190	120560	162490	166290	0	0	237460	109590	172100	197740	149050	0	250680	135020	140970	118950	120230	196210	133370	158550	0	0	166940
Q14CN2	319820	216940	297670	166840	0	236950	338890	392400	545810	362720	334200	563410	268670	340690	300070	903610	330630	480220	365080	273780	215090	258230	285580	330850	634110	0	0	384060	0	889900	0	227080	249920	857990	238880	658380	379700	249650	530850	524490	0	229460	604640	511760	737680	423100	678710	0	392300
Q15084	0	0	227720	369840	252950	0	176010	244050	637550	196650	202780	315130	290300	410310	444400	391660	280630	246760	945600	311360	239270	199100	285440	0	470540	164570	721690	291250	546440	623390	1113100	147900	413610	511060	0	318630	210250	196240	361550	0	411370	225410	268050	782330	612920	225320	156250	266450	205920
Q15365	0	285830	0	247470	247370	273210	245730	0	391640	267000	456570	0	408710	305950	523510	295680	324520	0	0	0	0	0	286050	249140	0	240560	0	0	0	351360	311150	0	0	0	293920	318260	239350	304250	0	271470	0	230630	0	426700	0	0	0	0	0
Q15782	735060	992920	1515600	1231800	830550	871480	0	1454300	0	1058700	890330	723140	841830	1201100	457270	504720	655250	3210500	560270	998060	966710	686850	2243000	931980	583110	1618700	865900	1997800	1403400	446790	0	416590	229180	502940	0	735890	805920	1302800	431270	1196500	833390	0	1309300	437870	654660	1104500	488830	843980	941410
Q15843	0	311330	322000	319800	457610	457010	0	288660	312220	263410	373540	364600	444410	334170	474940	356600	495290	482830	0	0	0	274170	256620	328290	548880	0	0	328740	361780	428950	0	0	230080	0	290380	0	0	0	442250	0	382850	329030	0	264870	394240	385990	332740	285120	387290
Q15907	330410	785950	0	291830	1367200	1849200	264940	376930	455390	406800	489720	325060	316020	387490	717650	478780	878510	302610	406890	1073600	647050	331430	271410	428330	674530	0	428440	0	0	821000	0	762750	298460	357360	309580	335870	0	0	425440	0	0	478890	0	0	0	194100	0	0	223740
Q16610	298830	554680	352700	586440	0	0	0	0	597410	287210	384310	599300	383670	355210	426350	971970	415660	522660	586020	727460	338420	308160	332010	452840	691510	0	0	385230	602620	1029800	0	427510	513370	742090	342340	638130	419010	0	554630	441550	454160	0	542850	529110	471980	0	366920	502820	516750
Q16651	968810	693100	1116500	918980	1215700	0	0	1008300	1915000	1299000	860620	1253800	1882500	621650	454890	916660	830200	1657000	861180	457540	845890	1548300	1338400	1033300	874760	1682600	1125100	942280	925650	1175500	1125400	0	850280	0	1997100	852790	1128400	1919400	934080	1097800	1729700	1232500	1294700	0	2241200	2308700	1869600	813860	856170
Q16706	0	188030	0	0	0	0	0	0	0	0	0	191580	168600	0	0	0	0	0	0	0	0	0	210200	225550	0	0	0	201440	218610	0	0	0	0	0	0	0	0	0	0	0	196690	0	0	0	226040	0	0	0	0
Q16769	0	190220	0	138070	332820	231660	228310	0	0	0	0	0	0	177460	164960	0	0	0	0	0	0	0	0	0	0	0	0	298390	0	0	0	0	0	193160	0	0	160750	0	0	0	0	0	0	0	0	0	0	0	0
Q24JP5	0	0	0	0	0	0	0	0	0	0	0	0	0	0	0	0	0	0	0	0	0	0	0	0	0	0	0	0	0	0	0	0	0	0	0	0	0	0	0	0	0	0	0	0	0	0	0	0	0
Q32Q12	1093600	1938200	961930	1794400	1850000	2130200	981600	651520	1169300	722500	1275900	1388400	1521900	1539600	2705400	1809000	2317100	1204700	2081600	1993900	1938900	1022600	813850	1696300	2950600	1038400	2580200	2223400	1913700	1770600	1837800	1256400	1557400	1970800	1081600	1602400	806360	1129200	2296100	1043500	1593200	1436400	1344800	2528800	2155200	1567800	1501300	1344800	1331600
Q562R1	0	0	0	0	0	0	0	0	0	0	0	0	0	0	0	0	0	0	0	0	0	0	0	0	0	0	0	0	0	0	0	0	0	0	0	0	0	0	0	0	0	0	0	0	0	0	0	0	0
Q5JR04	0	0	0	0	0	0	0	0	0	0	0	0	0	0	0	0	0	0	0	0	0	0	0	0	0	0	0	0	0	0	0	0	0	0	0	0	0	0	0	0	0	0	0	0	0	0	0	0	0
Q5T123	3994100	6213800	3804300	5614400	8251300	10115000	2083500	3590000	4743000	5155800	5941300	3769000	6158200	7440100	5457500	7325000	6885900	6109600	5602000	10743000	6875900	3517400	6329700	5526300	9666200	1492000	7505300	4953500	6099700	8153800	2370100	4402000	4402500	3853700	2833700	4339600	3783800	2036300	6754000	5838100	4918500	4010500	3836900	6141400	6141800	7265100	6956400	5517500	6491800
Q5TEC6	0	0	0	0	0	0	0	0	0	0	0	0	0	0	0	0	0	0	0	0	0	0	0	0	0	0	0	0	0	0	0	0	0	0	0	0	0	0	0	0	0	0	0	0	0	0	0	0	0
Q6MZM9	82348	52022	0	904360	0	0	56514	0	0	60853	0	0	172610	86944	0	0	53533	70840	0	0	30820	194870	105840	181590	47309	189210	0	0	508630	0	0	0	97777	64216	63278	0	110900	0	71131	53490	0	126410	684300	0	53460	177090	0	672310	967070
Q6P4A8	178760	697760	95876	0	206790	200880	165230	92318	0	144600	249240	0	0	0	905690	249560	1633100	220220	423330	169060	322650	116090	0	315300	223350	0	937560	0	174950	354130	0	255910	210160	155070	124410	358930	145440	0	0	133000	0	267280	124490	0	177140	284160	0	145750	0
Q6P5S2	38576000	7886800	62210000	84255000	20233000	4841900	10665000	14672000	49753000	67610000	55348000	56652000	96871000	54075000	36534000	36040000	33224000	51473000	30921000	5674100	9484200	60459000	39171000	88210000	24872000	87520000	31999000	91875000	79276000	31585000	17978000	35328000	62863000	38236000	33400000	34062000	79665000	30152000	31565000	52102000	92806000	44191000	60343000	30182000	87435000	46855000	119990000	70662000	108220000
Q6UWP8	1525500	475670	2801600	5894500	250510	1296000	657580	1084300	4357800	1569100	4391300	2789800	2690600	2823700	2493200	3137700	1698700	1820900	0	926080	457190	3448100	1765000	1884500	4983300	1324600	33548	2997000	2000200	1341500	474470	840330	2638600	529940	836150	291440	1062300	633300	2044400	1022400	845870	2330800	4986100	3837200	912310	4014100	1665300	4677800	3801000
Q6UWW0	0	0	0	0	0	0	0	0	0	0	0	0	0	0	0	0	0	0	0	0	0	0	0	0	0	0	0	0	0	0	0	0	0	77100	6247800	0	82807	85784	0	0	0	0	0	0	0	0	0	91446	0
Q6UX06	87702	705170	842350	151160	1103100	4091800	867000	593520	151900	413490	2039900	71979	90988	212010	1242000	1241900	1300500	217700	0	4611000	757210	863730	159810	189280	745630	240430	0	81521	134950	1154600	168220	1663600	867610	385450	0	349120	67898	1923400	387050	568120	137870	183650	224900	324730	285420	1138500	189070	64621	0
Q6XQN6	168200	234170	185930	334760	206600	191820	210370	119340	201990	141940	207560	259570	162980	277760	293390	182030	318780	188620	247380	191190	277380	164980	173950	189380	189360	0	208590	130060	221600	198280	0	171910	199970	196780	0	236700	220200	127220	224010	300350	210160	189050	0	228620	0	284010	120050	0	0
Q6ZN66	0	0	0	0	0	0	0	0	0	0	0	0	0	0	0	0	0	0	0	0	0	0	0	0	0	0	0	0	0	0	0	0	0	0	0	0	0	0	0	0	0	0	0	0	0	0	0	0	0
Q6ZVX7	194080	231090	280340	1363900	164980	166150	333340	341880	1294400	272990	376550	1237400	1236700	917740	476200	540670	562260	600940	1333600	152550	178280	126740	455250	884530	1194800	425230	1477300	1839800	1736400	666530	541140	222080	658720	775510	788470	431100	341990	405480	1229600	293170	1419400	645780	234990	1045900	1780800	713770	316400	718140	1035400
Q86SF2	112520	0	0	0	0	0	0	0	0	0	0	160820	154010	455730	0	155840	121230	150590	0	0	0	0	168680	117440	0	0	0	161700	0	155150	0	0	0	0	186220	0	0	0	0	0	307700	0	401300	0	0	0	122930	0	0
Q86UX7	275960	399300	0	0	316290	879910	555300	136800	242470	145230	282890	0	146430	141680	334950	232690	234980	0	0	583560	271920	0	0	161640	200910	134900	207140	0	121630	191740	0	212080	233280	0	0	179580	0	0	304690	0	0	0	148110	252270	0	0	0	0	0
Q86VR7	137470	0	205450	503410	0	0	0	131590	153340	92501	134990	696630	508910	200820	119290	182390	91199	0	0	0	139840	134360	217730	222330	91255	119450	0	298700	163550	0	0	0	173220	0	113810	115900	373120	0	159150	228440	402230	289360	600090	178450	269790	666040	0	291710	817520
Q8IXL6	0	0	0	0	0	0	0	0	0	0	0	0	0	0	0	0	0	0	0	0	0	0	0	0	0	0	0	0	0	0	0	0	0	0	0	0	0	0	0	0	0	0	0	0	0	0	0	0	0
Q8N474	0	0	0	0	0	0	0	0	0	0	0	0	0	0	0	0	185850	0	0	0	0	0	0	0	0	0	383040	0	363270	0	0	0	285300	0	0	0	0	0	0	0	0	0	0	0	0	0	0	0	0
Q8N4F0	15592000	13357000	16062000	27693000	9845700	5053800	11471000	20838000	15128000	19981000	22742000	25109000	26548000	34608000	10786000	27569000	9912800	29891000	10786000	4001800	11058000	10910000	22348000	49867000	17980000	23588000	11605000	34945000	37258000	27086000	3686200	3904000	15061000	11265000	31667000	13885000	17804000	6333300	25188000	21975000	29927000	10835000	61046000	24615000	31563000	12698000	24210000	27408000	19231000
Q8NBJ4	0	276090	0	0	0	172130	0	351090	321920	356580	0	302890	0	250540	224180	373300	0	339670	0	0	0	0	339500	221180	251120	392110	0	258230	341850	321260	0	0	908550	205390	174240	0	471880	264650	0	617950	0	258880	2025200	0	0	0	420990	398190	0
Q8NCL4	0	0	0	0	0	0	0	0	217890	0	0	242320	220290	0	0	0	0	0	0	0	199880	0	0	0	0	0	0	0	0	0	0	0	0	0	0	0	0	0	238730	0	0	226510	0	0	0	0	0	0	0
Q8TDL5	3969500	765750	4636500	1981100	4716100	247020	2763600	31498000	2666900	1936600	3167000	9892000	1399600	2681600	1819900	2006500	1137900	1911500	4381800	90971	846070	4461800	1875000	7857900	2548500	7849600	5594400	10315000	8877800	2621200	3612800	489760	2223800	4661800	48044000	3754400	8197100	1044100	10115000	5113200	14487000	3696800	28793000	15102000	14147000	1174100	1543600	20165000	1967500
Q8WUM4	429120	612970	308100	578910	402800	789250	696120	528220	780660	471950	422250	351900	788700	315690	514320	476690	686980	345860	0	780980	646100	0	313470	672180	522770	584400	524950	549710	550970	387400	0	0	347430	403730	556040	350820	486800	499140	482500	546030	0	0	379780	439900	404910	567790	0	0	462730
Q8WVQ1	0	0	0	443720	320760	0	0	370510	0	0	0	406840	381060	578710	0	339970	0	0	460580	0	299370	0	464400	0	0	0	498340	0	0	363510	0	0	0	429320	0	0	504290	0	0	0	0	0	0	0	0	0	0	0	300590
Q8WWA0	179890	191220	0	0	0	0	0	0	0	205940	0	0	0	0	161560	241640	0	0	0	0	254870	0	0	187050	0	0	0	204050	0	361730	0	0	0	0	0	0	0	0	237420	0	0	0	0	0	0	0	163380	0	0
Q8WXI7	0	0	0	162110	280730	0	0	479700	0	0	0	0	183450	0	161850	0	0	0	0	0	0	0	183200	160510	212240	238720	0	0	0	0	0	0	0	185660	714020	203160	245210	0	0	0	0	0	708880	266380	218830	224210	0	0	0
Q92520	0	0	0	0	0	0	0	0	0	160020	142840	0	0	0	0	0	0	0	0	0	0	0	0	0	136080	0	0	0	0	0	0	121500	0	0	0	0	160210	0	0	0	0	0	820800	0	0	0	171040	0	0
Q92820	406220	319430	371970	338170	634260	310540	290980	0	295750	291990	301410	248770	433160	431770	649150	589250	319560	368200	323140	210700	206040	176640	293630	395310	435830	326110	457460	288010	300390	403990	0	248890	629730	454970	502550	643480	370430	0	259290	314280	303780	0	0	0	308450	476400	650860	425720	308870
Q92876	0	236370	512520	425150	493890	0	309690	0	0	334650	363460	343830	489050	553570	293990	412920	0	409110	607440	261820	323740	731820	834620	319380	0	0	868410	339190	334590	460440	533540	0	422830	869240	0	583480	2130500	139090	0	726900	442340	1014900	0	0	0	500380	597330	657620	727630
Q96AT9	0	0	0	0	0	0	0	0	0	0	0	0	0	0	172730	0	0	0	0	298990	0	0	0	0	0	0	0	0	0	0	0	0	0	0	0	0	0	0	0	0	0	0	0	0	0	0	0	0	0
Q96BQ1	1328700	1493800	2724500	2344900	1059700	510980	1043900	1645800	1963200	2699700	1615500	1657500	2524000	3181600	1327700	2011100	1161700	1364200	1182300	684370	841370	2053500	906930	3485000	969800	2434200	1109900	2520900	3010200	2125900	0	1749100	1636600	1274800	1151700	744200	3187500	1593800	2426800	2735200	1541100	1149300	4233500	2975000	2305900	2022300	1140100	1494700	1364200
Q96C19	0	399700	301910	0	542930	454950	0	0	173470	268920	263800	150190	152540	0	338800	269090	481160	364790	0	1621300	538920	0	332990	162720	254330	0	0	0	0	214680	0	628940	0	268210	0	173560	144570	438440	215510	0	0	0	0	231950	0	0	0	0	0
Q96DR5	28513000	22044000	24841000	78096000	6009700	1832600	12880000	44473000	44694000	55798000	40320000	45910000	45805000	61053000	28857000	19080000	22581000	55171000	12627000	1623300	16835000	20300000	44865000	99396000	22768000	111440000	11788000	147530000	128450000	15318000	1538500	9250200	13769000	13060000	7590400	17019000	72704000	2478000	39517000	37941000	58556000	61510000	40092000	52413000	62510000	88532000	12507000	18102000	105560000
Q96FQ6	0	0	0	0	0	0	0	0	0	0	0	0	0	0	0	0	0	0	0	0	0	0	0	0	0	0	0	0	0	0	0	0	0	0	0	0	0	0	0	0	0	0	0	0	0	0	0	0	0
Q96G03	337540	357870	362230	713200	808550	520250	494540	306080	438670	276420	411540	439490	741990	907990	793750	424800	531880	281730	732470	359740	416190	417690	248910	416880	653290	492070	794240	690630	517510	375160	0	380380	483180	443710	327370	552760	458860	645480	915730	266360	425970	441820	723330	1151300	477840	700250	300570	490460	525220
Q96HE7	576110	718840	259590	1426600	380500	638470	198460	379590	1553500	621300	626130	1583600	1285800	756410	862140	979240	767980	1040200	1041500	628350	611500	192670	941120	1050000	1883500	188520	1461900	1246700	1631500	1180700	205000	182820	576440	858410	642910	770990	471970	162360	1271100	837730	1331800	1048600	586140	1371600	1339200	988610	532510	1044000	1021900
Q96PD5	0	204610	0	199490	0	168880	319080	192240	0	0	0	144380	0	0	173110	123440	0	173030	121480	0	191550	203130	138760	0	154980	0	0	150120	0	0	0	0	0	0	444040	0	222910	0	0	102430	103650	302470	0	0	0	138610	137780	0	0
Q96QR1	336510	416120	418340	347050	234810	75715	139030	402420	178610	0	0	0	0	869470	1368700	259880	600030	0	0	0	0	293300	104570	277950	346510	0	225560	0	0	0	0	0	279930	179750	512900	170710	801580	0	0	634640	0	275910	0	900870	360040	284370	0	0	0
Q96S96	0	231920	259600	0	0	0	0	309200	0	217600	366040	278640	0	359340	231030	243180	0	0	0	0	0	0	181530	295570	174600	0	0	0	0	210940	0	0	188880	219000	0	0	0	0	0	0	0	368710	324670	286650	0	908150	0	395980	0
Q99459	0	0	0	0	0	0	0	0	0	0	0	0	0	0	0	0	0	0	0	0	0	0	0	0	0	0	0	0	0	0	0	0	0	0	0	0	0	0	0	0	0	0	0	0	0	0	0	0	0
Q99497	550400	1255700	569510	1040800	1162500	2277500	220070	407840	487880	684830	492000	535890	465760	235690	1588600	1158600	991700	1214600	982200	2601300	923830	882900	709300	251700	1382800	555760	700540	432350	382550	934830	0	1253800	1433000	895620	456430	869230	780060	466820	404900	1378400	278940	681410	460520	882340	215610	491480	743270	553230	351890
Q99536	585340	745570	794630	856630	1068800	1002400	641610	664710	1135000	1101400	896010	544700	562950	489020	1656800	936540	1783200	854500	717330	767600	536830	774710	649710	542620	917180	524840	671120	345760	365950	1101800	0	255520	787050	711480	535410	632230	521400	513290	1341000	577380	795050	846120	723660	1613400	492840	939720	426530	514160	0
Q99574	0	162760	286520	263410	188600	0	149870	413730	165390	337670	285270	309490	219070	439600	137930	267290	308950	388270	208490	0	318990	343230	0	296680	0	434440	141580	503300	359560	312330	0	233050	215340	0	0	282570	266680	211750	251780	0	0	306380	438620	0	0	274510	0	600410	458020
Q99598	0	0	0	0	0	0	0	0	0	0	0	0	0	0	0	199250	0	0	0	0	0	0	0	0	0	0	0	0	0	0	0	0	190600	0	0	0	0	0	0	0	0	0	0	0	0	0	0	0	0
Q99935	0	0	0	0	0	0	0	0	0	0	0	0	0	0	0	0	0	0	0	0	0	0	0	0	0	0	0	0	0	0	0	0	0	0	252760	0	0	0	0	0	226130	0	0	0	166520	0	290150	176700	0
Q9BPX5	0	0	0	0	0	0	0	192750	0	0	0	0	0	0	0	0	0	0	0	0	0	0	0	0	0	0	0	0	0	0	0	0	0	0	257010	0	0	0	0	0	0	0	0	0	0	175050	0	0	0
Q9BQR3	0	176720	476780	636560	206900	288870	194140	450960	467690	422720	364260	644940	600860	418590	424460	468220	401890	414150	377280	268830	324270	434240	526560	494100	741550	432230	664510	669140	600800	412720	671070	312040	286920	630810	267220	299880	553430	491580	664720	458520	493530	609450	703910	966040	741790	839410	360940	723270	886790
Q9BRA2	261760	507340	390530	482790	339360	502810	0	553670	328710	458180	252420	306960	330500	225760	263970	385330	354570	373960	513830	457310	501370	353520	378030	324350	865030	726460	658390	494390	476000	379270	0	491690	267030	351900	0	0	339660	293090	318110	505050	390480	483010	462330	0	0	914940	496420	491270	545180
Q9BRF8	277920	587500	334440	0	410660	803340	0	0	348220	0	399110	299750	0	287620	497140	454490	540160	393220	472240	795010	510670	335380	246990	0	688180	265230	476510	356910	355660	528420	0	410160	398380	404090	294670	401140	0	518950	493530	232700	0	0	311920	0	0	484940	415290	392030	307720
Q9BS26	0	0	0	0	0	0	0	0	0	0	0	0	0	0	0	0	0	0	0	0	0	0	0	0	0	0	0	0	0	0	0	0	0	378310	0	0	0	0	0	0	0	0	0	0	356350	0	0	0	0
Q9BS40	0	184660	132530	145380	316420	378200	0	0	0	148290	0	134150	132380	129790	127040	0	0	147750	0	0	227350	146520	141380	0	134400	0	0	0	0	0	0	0	0	164610	0	142130	0	0	0	0	0	0	0	140980	127680	118300	0	0	0
Q9BW30	0	0	0	210890	0	201770	0	0	0	0	0	0	0	0	194270	0	0	0	0	0	0	0	0	0	1752600	0	0	0	0	0	0	0	0	310280	0	196940	0	0	0	0	0	0	0	0	0	0	0	0	0
Q9BZM5	0	0	0	0	0	0	0	0	0	0	0	0	0	0	0	0	0	0	0	0	0	0	0	0	0	0	0	0	0	0	0	0	0	0	0	0	0	0	0	0	0	0	0	0	0	0	0	0	0
Q9GZZ8	0	0	0	78997	31463	0	0	0	0	0	0	0	0	0	244000	0	75058	0	0	0	0	0	0	30042	137630	99061	0	0	0	0	0	26809	40227	34714	10679000	0	0	35880	0	0	0	33568	44990	0	0	0	0	1593500	0
Q9H4A4	222360	320640	274420	301860	263990	167900	197700	133560	171080	110030	251950	0	263310	147380	273340	103450	202980	171790	261060	163930	325470	209490	201490	206290	0	181760	271570	158400	178490	107130	0	158660	199510	302510	137160	208940	0	0	320730	122350	0	179430	209760	461220	230670	256810	98120	157340	124500
Q9HC84	15518000	3662600	3657700	12127000	16748000	7810800	11042000	74155000	31335000	28206000	34229000	25112000	9382800	27242000	13733000	19159000	6199000	21163000	25786000	10536000	4177600	3802700	34170000	31135000	18408000	50094000	20348000	24619000	38236000	16765000	16041000	26959000	74225000	51732000	18085000	36153000	43360000	27936000	47165000	41059000	42756000	16287000	191170000	47663000	38224000	9084100	32299000	56421000	11717000
Q9HCY8	0	0	0	0	0	0	0	0	0	0	0	0	0	0	0	0	0	0	0	0	0	0	0	0	0	0	0	0	0	0	0	0	0	0	0	0	0	0	0	0	0	0	0	0	0	0	0	0	0
Q9HD89	409470	420140	205520	0	1995300	940910	306640	0	0	0	0	0	0	0	1284700	412760	472670	0	271200	1390700	461130	245120	240450	0	218550	0	319270	0	0	0	0	1018500	0	827870	0	234720	261610	446590	0	0	0	0	0	207830	0	0	205260	0	0
Q9NP55	710680	669580	1126100	42908	213480	14948	72641	7394500	59195	116780	78499	1813900	21469	53205	43356	109530	30803	81282	958590	8233.7	466720	311870	42395	1087900	89188	0	1155200	1566100	336650	97207	19546	0	27883	109910	14129000	146490	672800	60736	878170	215210	513560	71589	277980	1290800	169350	163880	0	4314500	121020
Q9NQ38	266840	0	0	215210	216660	428040	0	0	0	0	0	0	285890	264600	341940	0	0	0	0	0	0	259920	357190	0	0	0	0	231790	0	0	0	0	388920	412910	253390	384780	489460	0	0	808410	0	0	759280	0	432300	377830	500280	1671900	317630
Q9NQR4	0	197850	0	0	0	492120	0	0	0	0	198590	0	0	0	113540	166170	193810	0	209710	443670	222760	0	0	0	191450	0	0	0	0	164150	0	232140	0	0	0	0	0	0	210030	0	0	0	0	0	0	0	201360	0	0
Q9NR45	0	0	0	0	0	0	0	0	0	0	0	0	0	0	0	0	0	0	0	0	0	0	0	0	0	0	0	0	0	0	0	0	0	0	0	0	0	0	0	0	0	0	0	0	0	0	0	0	0
Q9NSC7	0	0	0	0	99376	0	102130	0	0	0	0	0	0	0	0	0	0	0	0	0	0	0	0	0	0	0	0	0	0	0	0	0	0	83676	190470	0	0	0	0	0	0	0	548920	0	118310	0	0	0	0
Q9NUQ9	699020	1390800	625620	688980	345590	832460	350020	215220	371260	536690	693600	323550	513090	421360	1318300	507190	1313800	602490	0	667550	1126400	652690	536660	442710	770970	296140	384490	250300	296970	487610	0	417930	652240	408290	313430	551760	405150	0	616870	545660	265380	347730	252770	862470	244000	603030	409900	0	0
Q9NZ08	479470	250770	339100	388400	203770	173380	175270	222990	399490	390620	177970	310260	314530	262900	271870	282200	375560	445070	257180	127450	224570	298410	353080	310540	298320	324300	361290	595840	624620	265410	0	0	156090	226720	196430	238570	359310	177600	335490	477700	243970	164420	309170	419960	239380	293060	0	254520	354240
Q9NZH8	0	0	0	0	141820	0	0	0	0	0	0	0	0	0	0	0	0	0	0	0	0	0	0	0	0	0	575340	180710	0	655320	0	0	0	0	0	0	0	0	0	0	0	0	256040	0	0	0	0	0	0
Q9NZP8	0	0	0	0	0	0	0	0	0	0	0	0	0	0	0	0	0	0	0	0	0	0	0	0	0	0	0	0	0	0	0	0	0	0	0	0	0	0	0	0	0	0	0	0	0	0	0	0	0
Q9NZT1	180850	0	131440	0	101780	307010	0	0	237940	0	0	0	151350	0	0	258670	0	0	600100	390330	0	0	185950	0	0	0	457770	0	0	0	0	0	0	330000	144440	221750	197490	0	153070	528000	259020	244680	0	181120	0	166140	429910	244640	0
Q9P1F3	464820	633270	293320	480890	510830	412990	0	0	309730	0	0	354520	484050	0	1574700	443760	349240	527670	378630	682740	213880	0	453470	425010	419790	0	0	305510	0	381520	0	0	494270	0	459860	486590	371070	0	460690	0	384390	266980	0	793480	0	718090	349750	0	0
Q9UBC9	3740000	2342800	1917000	19880000	383090	2272500	633730	7814300	12803000	4978200	1299600	7241400	9541900	650810	4809000	3543200	2016700	8246100	984870	3180300	2316000	2059400	11097000	3916200	22012000	4353600	759570	7367700	4042000	1815600	44979	8187500	6914000	9413900	4060000	3394800	4805500	3549500	4449100	21196000	5299800	5772500	9624400	7939200	4082700	8188100	4243400	21410000	7975700
Q9UBG3	1596400	1173200	703850	5046500	558610	1528300	428290	2498500	12977000	2593800	701860	3938000	4986000	4370200	1189000	1372200	878200	3334700	2673300	1524100	1162000	1110200	2907500	2608400	2368000	1976400	2196900	3005600	4434400	2253300	1227900	1523500	2010500	2692300	3570900	2440400	2037600	654010	1688000	3071600	1911000	1930500	3995000	1493100	1599500	4883200	4090100	8308100	3282700
Q9UBX7	710960	894930	1794800	2042800	293220	422000	551600	991450	1093200	967910	663160	1533100	951410	1902500	1027200	1681100	486850	943850	548700	757120	810830	1879000	1624400	1672600	1184900	1609300	409130	2094900	1375600	833400	0	0	1162800	1558500	1024900	639640	1238900	0	1046000	999390	1037600	2120600	5899500	1708500	952910	1418300	781590	775010	782530
Q9UHA7	330380	528200	498600	636390	248920	231490	257420	949700	1588800	325610	458920	462250	733420	336160	555820	1531000	389200	698090	1535500	266860	601200	316270	504940	648050	633140	384900	1012600	533840	1443100	755920	0	224930	190170	415050	398950	418170	627640	178140	474870	347790	1143000	394610	785360	1052700	944490	1330900	598600	1042700	856680
Q9UHL4	0	0	0	272710	0	0	0	0	228680	0	244760	0	0	0	0	0	0	0	0	0	0	0	0	0	0	0	0	0	0	210910	0	0	0	0	0	0	0	0	0	362260	0	0	377570	0	0	0	281660	0	0
Q9UIV8	920100	828270	767320	1601300	646150	1693500	1200900	1643800	1723900	1311300	962610	1466600	1392600	1562400	1520800	1421400	1629700	1389100	2854800	1394200	947360	978150	1203400	1377200	3145300	1936800	3067600	1802900	1903100	1379200	3266100	633460	1104900	2901000	831380	1263200	1359000	1868700	2050400	1989700	1901200	1407800	2444700	2875000	2317300	1863600	1130400	2046200	1707500
Q9UJ68	0	567090	123790	117390	276560	568910	133100	0	101150	167230	168910	73316	106560	102710	178340	299790	300000	146170	169480	656640	689700	139100	155010	93367	111560	0	0	0	0	157960	0	326470	167270	136840	99241	130330	118620	147890	256730	164520	123970	112930	98762	195080	105600	139570	89338	0	0
Q9UJ70	136480	347740	137570	209850	494460	365680	173030	147810	290930	132900	205810	159910	176900	195280	504950	254890	327190	150640	435800	203930	218870	117350	205000	234030	361670	0	519170	158260	197660	224980	0	0	203980	152430	202700	384740	155640	341680	261970	155360	188340	236640	255960	604360	215830	214540	119080	102600	0
Q9UJC5	0	0	0	0	0	0	0	0	0	0	0	0	0	439390	0	0	0	0	0	0	0	0	0	0	0	0	0	0	457320	0	0	0	0	0	0	0	0	0	0	0	0	0	0	494590	1166800	536100	0	0	0
Q9UKR3	824770	403080	549190	728220	696530	674990	454220	385450	681550	521840	848420	846050	912210	548150	970290	2450300	647800	1142100	648630	493450	468790	558820	1132200	797290	627440	1120500	713470	1711800	1312400	2221100	1710100	192840	254920	613490	324950	861080	752640	428470	1532400	1793400	1351300	2203300	2366700	1567900	1493800	1177300	483460	678240	2428200
Q9ULZ3	322480	779480	338230	263930	1073200	415220	0	206890	183230	355330	318160	286990	0	0	637190	884420	588400	658450	273070	692460	378340	206840	206860	273020	507200	0	387640	202700	169470	390380	0	451600	323900	264740	395120	316170	193190	0	328180	482110	0	214040	0	364870	619710	553400	388890	270170	251860
Q9UNZ2	0	325460	0	0	0	268370	0	0	0	0	0	0	0	0	444890	0	0	0	0	0	0	0	0	0	974660	0	0	0	0	0	0	0	0	0	0	0	0	0	294400	0	0	0	0	0	0	0	0	0	0
Q9UQB8	0	0	0	0	0	0	0	0	0	0	0	0	0	0	0	0	0	0	0	0	0	0	0	0	0	0	0	0	0	0	0	0	0	0	0	0	0	0	0	0	0	0	0	0	0	0	0	0	0
Q9Y333	0	0	0	0	0	0	0	0	0	0	0	0	0	0	0	0	0	0	0	0	0	0	0	0	0	0	0	0	0	0	0	0	0	0	0	0	0	0	0	0	0	0	0	0	0	0	0	0	0
Q9Y490	567780	1335900	317590	517340	1229900	1795900	358780	142770	727890	554770	687300	284940	465990	509010	1218500	534320	1344500	527130	236130	1522200	1227400	379160	518430	519840	526070	72331	281960	59262	171380	671450	163210	392620	842670	317470	623040	450000	331410	214280	751560	217760	208110	337130	126200	568630	164880	489200	195020	70340	72554
Q9Y5Z4	373850	966770	792690	1353600	1016500	1544200	337940	618780	1176000	985920	1008400	717050	979130	986800	1066100	1356300	958100	989960	1505200	1337900	923320	595020	1025000	864200	1681100	1084100	1930100	979360	1120100	1163000	721780	1231700	891130	1380500	614160	960730	791280	1199800	969170	1200400	797100	858250	596380	929550	763910	856190	1335800	663080	807430
[truncated: 14 more columns]

## Sheet: Table_S1C_proteins identified
Protein IDs	Gene names	Name	Test-Control_Log2FC	Test-Control_pVal.adj
A0A024QZX5;A0A087X1N8;P35237;A0A2R8YD12;A0A2R8Y6A7;A0A2R8YDD0;A0A2R8Y517;C9JTJ8;C9JVA8	SERPINB6	Serpin B6	-0.687862020516938	0.184755906206393
A0A087WYX0;A0A024R0K5;P06731;M0QX98;T2HUW8;M0R3J1	CEACAM5	Carcinoembryonic antigen-related cell adhesion molecule 5	-0.918056567184131	0.146398595850117
A0A075B6H9	IGLV4-69	Immunoglobulin lambda variable 4-69	-0.673343522427718	0.347580420982376
A0A075B6I0	IGLV8-61	Immunoglobulin lambda variable 8-61	0.188089177914552	0.845762287879035
A0A075B6I9;P04211	IGLV7-46	Immunoglobulin lambda variable 7-46	0.992325652875028	0.150749626408967
A0A075B6K4;P01715	IGLV3-10	Immunoglobulin lambda variable 3-10	0.221734630973902	0.66008379175434
A0A075B6K5	IGLV3-9	Immunoglobulin lambda variable 3-9	-0.761660491636167	0.492715456517668
A0A0C4DH68;A0A075B6R9	IGKV2-24;IGKV2D-24	Immunoglobulin kappa variable 2-24	-0.642092686915252	0.0868769496001467
A0A075B6S2;A2NJV5;A0A0A0MRZ7	IGKV2D-29;IGKV A18;IGKV2D-26	Immunoglobulin kappa variable 2D-29	-0.776942238500688	0.322994625997597
A0A087WT59;P02766	TTR	Transthyretin	-0.294413085695805	0.0876101429960408
A0A087WYT0;A0A087WV42;A0A087WZY1;A0A087WYF5;A0A0A0MT31;P02810	PRH1	Salivary acidic proline-rich phosphoprotein 1/2	0.347648671802634	0.617514983385996
A0A087WVE2;O00602	FCN1	Ficolin-1	-1.32233484012053	0.0766127603090242
A0A7I2V3H3;A0A7I2V5N4;A0A7I2V659;A0A087WVQ9;Q5VTE0;P68104;A0A087WV01;A0A2U3TZH3;Q05639;A6PW80;Q5JR01;A0A2R8Y488;A0A2R8Y660;A0A6Q8PFK6;A0A2R8YDN5	EEF1A1;EEF1A1P5;EEF1A2	Elongation factor 1-alpha	-1.8389174544796	0.006599194241802
A0A087WWU8;D6R904;A0A494C0G0;A0A2R8YEU4;A0A2R8Y5V9;K7ENT6;A0A2R8YE05;A0A2R8YH90;A0A2R8YGX3;Q5VU61;P67936;P09493;H0YKJ4;A0A0S2Z4G6;A7XZE4;CON__Q3SX28;Q5TCU3;B7Z596;A0A494BZZ2;H0YK48;H0YKP3;P07951;H0YL80;H7BYY1;F5H7S3;Q6ZN40;H0YKX5;A0A5F9UN72	TPM3	Tropomyosin alpha-3 chain	-0.9537939384496	0.00383113651188438
Q9Y6R7;A0A087WXI2;A0A087WUZ2	FCGBP	IgGFc-binding protein	0.955439867913874	0.0242102494149748
A0A087WZR4;H0Y4U3;A0A3B3ISU3;O75015;E9PNY5;A0A087WU90	FCGR3B	Low affinity immunoglobulin gamma Fc region receptor III-B	-1.20795658762837	0.0257622632633974
A0A087X1Z3;Q9UL46;H0YM70;H0YKU2	PSME2	Proteasome activator complex subunit 2	-2.48955896890572	0.000990379686589105
F6S8N6;A0A0A0MRJ6;P22061;A0A3F2YNX8;F8WDT3;F8WAV5;F8WAX2;H7C4X2	PCMT1	Protein-L-isoaspartate(D-aspartate) O-methyltransferase	-2.22386890712243	0.00380234849935646
A0A0A0MRZ8;P04433	IGKV3D-11	Immunoglobulin kappa variable 3D-11	-1.73784257538524	0.176125178729381
A0A0A0MS15	IGHV3-49	Immunoglobulin heavy variable 3-49	-0.880598191883998	0.081813239487853
A0A0B4J1U7	IGHV6-1	Immunoglobulin heavy variable 6-1	0.007977530910388	0.992873931537259
A0A0B4J1V0	IGHV3-15	Immunoglobulin heavy variable 3-15	-1.73684520023418	0.0591908760810667
A0A0B4J231;B9A064;A0A5H1ZRQ4;P0CG04	IGLL5;IGLC1	Immunoglobulin lambda-like polypeptide 5	0.490165834247478	0.0019326118288564
Q5W0H4;A0A0B4J2C3;P13693;J3KPG2;E9PJF7;H0YCX0;Q56UQ5	TPT1	Translationally-controlled tumor protein	-0.144966998777807	0.712396535069853
A0A0C4DFZ2;P15289	ARSA	Arylsulfatase A	-0.451803022859179	0.541986967899707
C9J9K3;A0A0C4DG17;P08865;F8WD59	RPSA	40S ribosomal protein SA (Fragment)	-2.30482886206329	0.00216275191387605
A0A0C4DGN4;Q96DA0;I3L1H9;I3L3X0	ZG16B	Zymogen granule protein 16 homolog B	0.248053242833436	0.494186284580065
A0A0C4DH25	IGKV3D-20	Immunoglobulin kappa variable 3D-20	-0.0152553951758492	0.915710407926581
A0A0C4DH31	IGHV1-18	Immunoglobulin heavy variable 1-18	2.21381344887066	0.0410047005127067
A0A0C4DH34	IGHV4-28	Immunoglobulin heavy variable 4-28	-1.55662867012834	0.159942835549164
A0A0C4DH38	IGHV5-51	Immunoglobulin heavy variable 5-51	-0.653370077066505	0.190890445802059
A0A0C4DH43;A0A0J9YVU5;P01814	NA	Immunoglobulin heavy variable 2-70D	0.0375616093296038	0.965642002401456
A0A0D9SF54;A0A0D9SGF6;Q13813	SPTAN1	Spectrin alpha chain, non-erythrocytic 1	-1.9912778564612	0.00360500169960098
A0A0G2JIW1;P0DMV9;P0DMV8;V9GZ37	HSPA1B;HSPA1A	Heat shock 70 kDa protein 1B	-0.579071852411072	0.00026910177962236
A0A0G2JMB2	NA.1	Immunoglobulin heavy constant alpha 2 (Fragment)	0.120468823958696	0.877961457766426
B0QY04;A0A494BZS1;A0A0G2JR51;A0A217FLJ2;Q15080	NCF4	Neutrophil cytosol factor 4 (Fragment)	-1.90318584169689	0.0107669201534022
A0A0J9YY99;P0DP03;P01768	NA.3	Ig-like domain-containing protein (Fragment)	1.47275464474115	0.0874295496321373
A0A1B0GV23;A0A1B0GVD5;A0A1B0GWE8;C9JH19;P07339;A0A1B0GW44;A0A1B0GVP3;F8W787;A0A1B0GU92;A0A1B0GU03;F8WD96;H7C469;A0A1B0GVF1	CTSD	Cathepsin D	0.00134622037637655	0.992151143245047
A0A286YFJ8;P01861	IGHG4	Immunoglobulin heavy constant gamma 4 (Fragment)	0.100502071476186	0.819014482953759
G3XAM2;E7ETH0;A0A2R8Y3M9;P05156;CON__Q32PI4	CFI	Complement factor I	-2.62649084299618	0.0010475353510716
A0A2R8Y524;A0A2R8YEC9;O00462;E9PFW2;A0A2R8YCE9;A0A2R8Y4U7;A0A2R8YE79;A0A2R8Y211;A0A2R8Y7A0;A0A2R8Y7A7;A0A2R8Y7N1	MANBA	Beta-mannosidase	-0.721078509640215	0.103313188562995
A0A2R8YD45;O14773;A0A804HJ17;A0A2R8Y7U1;A0A2R8YGD1;A0A2R8YE64;E7EV34;A0A2R8YCK4;A0A2R8YDY1;A0A2R8Y7I4	TPP1	Tripeptidyl aminopeptidase	-0.421956371574005	0.461108802725467
P17213;A0A2R8YDF1;H0Y738	BPI	Bactericidal permeability-increasing protein	0.187328931559787	0.808951398194417
A0A3B3IRN5;Q06828	FMOD	Fibromodulin	-0.165460970583354	0.793972847937108
A0A494BZU0;P40189;D6RH03;Q5FC05	IL6ST	Interleukin-6 receptor subunit beta	-1.64441809891351	0.0437773993425925
A0A494C018;P01133	EGF	Pro-epidermal growth factor	-0.651957243395607	0.338611891255371
A0A4W8ZXM2;A0A0B4J1Y9	IGHV3-72	Immunoglobulin heavy variable 3-72	-0.195697655124853	0.101547917151476
A0A4W9A917;P01860;A0A286YES1	IGHG3	Immunoglobulin heavy constant gamma 3 (Fragment)	-0.288330776856981	0.162736784178278
A0A590UJ76;Q9UGM3;A0A590UJZ9;A0A590UIX5;A0A590UJF8;A0A590UK99	DMBT1	Deleted in malignant brain tumors 1 protein	0.609134313181173	0.0198886223873672
A0A5F9ZHM4;P07195;A0A3B3IS95;A8MW50;C9J7H8;F5H793	LDHB	L-lactate dehydrogenase	-0.281077605207322	0.0398887428828584
A0A5H1ZRQ7;A0M8Q6	IGLC7	Immunoglobulin lambda constant 7 (Fragment)	-0.348049401473766	0.679374447158927
A0A5K1VW95;P40925;B9A041;C9JF79;B8ZZ51;C9JRL4;C9JLV6	MDH1	Malate dehydrogenase	-1.03875427637911	0.0554368343875923
A0A6Q8PG52;A0A6Q8PH84;P51149;A0A6Q8PGE6;C9J592;C9IZZ0;C9J8S3;C9J4V0;C9J4S4;C9J7D1;A0A6Q8PF79	RAB7A	Ras-related protein Rab-7a	-1.91502937299895	0.00236608990589549
A0A7I2V2D2;E9PGN7;P05155;H9KV48;A0A087WUD9;A0A7I2V5R3;A0A7I2V2X2;A0A7I2V4I9	SERPING1	Plasma protease C1 inhibitor	-0.302887725134394	0.375227951734986
A0A7I2YQT5;A0A7I2V6E3;A0A7I2V2Q8;P53634;A0A7I2V5C5;H0YCY8;A0A7I2V466	CTSC	Dipeptidyl peptidase 1	-0.270420837223952	0.609115546761654
A0A7I2V2R5;A0A7I2V2X8;P27487;A0A7I2V5R8;A0A7I2V2I2;F8WE17;A0A7I2V3F5;F8WBB6	DPP4	Dipeptidyl peptidase 4	-0.0374734788870725	0.848312864767068
D6RG15;A0A7I2V2U8;A0A7I2V5D3;Q6IBS0;A0A7I2V5B1;H0Y858;A0A7I2YQM6;A0A7I2V3T5;F8VS81	TWF2	Twinfilin-2	-1.48137611579722	0.022765005947201
A0A7I2V4S4;A0A7I2V4N1;A0A7I2V3P1;A0A7I2V4I6;A0A7I2V3P7;A0A7I2V323;P22626;A0A087WUI2;A0A024RA28;A0A7I2YQN4;A0A7I2V4N0	HNRNPA2B1;HNRPA2B1	Heterogeneous nuclear ribonucleoproteins A2/B1	-1.13582305149068	0.0277101360662575
P07858;E9PHZ5;A0A7I2V440;A0A7P0NGZ6;A0A7I2YQK9;A0A7I2V668;E9PR21;E9PQM1;A0A7I2V4Z9;E9PSG5;A0A7I2V4S6;A0A7I2V367;E9PLY3;E9PNL5;A0A7I2V2J1;E9PKQ7;A0A7I2V302;E9PCB3;E9PS78;R4GMQ5;E9PL32;E9PKX0;E9PIS1	CTSB	Cathepsin B	0.159003640323039	0.416834057438724
A0A7I2V5M3;P07711;A0A7I2V484;A0A7I2YQB5;A0A7I2V2H7;Q5T8F0;A0A7I2YQA2;A0A7I2V601	CTSL	Procathepsin L	-2.20679725317683	0.0105423474129134
A0A7I2YQ74;E7EUC7;Q16851;A0A087WYS1;A0A7I2V4T0;C9JNZ1;A0A7I2V676;C9JVG3;C9JQU9;C9JWG0;C9JTZ5;C9JUW1;A0A7I2V2Q3;C9J6Q0;F2Z3H1	UGP2	UTP--glucose-1-phosphate uridylyltransferase	-1.64180719307552	0.00194343995299784
P43490;A0A7P0T895;A0A7P0T9I9;A0A7P0T931;A0A7P0T973;A0A7P0T862;A0A7P0T8L3;A0A7P0TAS5;A0A7P0T8D2;A0A0C4DFS8;A0A7P0TA73;A0A7P0TBB7;A0A7P0T941;A0A7P0Z466;B7Z8W6;A0A7P0Z437;A0A7P0Z4N0;A0A7P0T9F0;A0A7P0TB17;A0A7P0T8Z3;A0A7P0T8R4;A0A7P0TAI8;A0A7P0Z4L4;C9JG65;C9JF35;A0A7P0TAZ2	NAMPT	Nicotinamide phosphoribosyltransferase	-0.798243103019637	0.0145455227729054
A0A7P0TAP4;A0A7P0Z441;A0A7P0T9S6;A0A7P0TA52;A0A7P0TBH1;A0A7P0T8D1;P01019	AGT	Angiotensinogen	-0.714168822737953	0.0613071906552549
Q9UBR2;A0A7P0T8I6;A0A7P0T989;A0A7P0TA25;A0A7P0Z469;A0A7P0T9G9;A0A7P0T8X2;A0A7P0T900;A0A7P0TBM7;A0A7P0TB41;A0A7P0T9U1;A0A7P0TBB5;A0A7P0Z4R9;A0A7P0TAD4;A0A7P0TAT6;A0A7P0T926;A0A7P0T9U4;A0A7P0Z4L7	CTSZ	Cathepsin Z	-0.408431465947324	0.308219048804663
A0A7P0T8U2;P09958;H0YNB5;A0A7P0T8P1;A0A7P0T9X7	FURIN	Furin	-0.157463061307663	0.612495425157586
P07237;A0A7P0TA71;A0A7P0TB26;A0A7P0TA35;I3L4M2;A0A7P0TA97;A0A7P0T8X1;A0A7P0T8J3;A0A7P0T8C0;I3L3P5;I3L0S0;H7BZ94;A0A7P0T9K9;A0A7P0T9U6;A0A7P0T9D6;H0Y3Z3;I3L514;A0A7P0Z4J0;A0A7P0Z4S2;A0A7P0TAX9;B3KTQ9;A0A7P0T9S9;I3L3U6;A0A7P0Z476;A0A7P0TBP8;I3NI03;I3L1Y5;A0A7P0T9E3;A0A7P0T940;A0A7P0Z4B2;A0A7P0TBA3;A0A7P0Z4F8	P4HB	Protein disulfide-isomerase	-0.328627793428641	0.00604284657083931
A0A7P0Z497;P23284;A0A7P0TB45;A0A7P0T7U3	PPIB	Peptidyl-prolyl cis-trans isomerase	0.510958942407559	0.264811038331273
A0A804HKV8;A0A804HKM7;A0A804HIQ0;A0A804HI59;A0A8C8KD64;P19021;H7BYD9;H0Y9I4;A0A804HLE0	PAM	Peptidyl-glycine alpha-amidating monooxygenase	-0.113745623357211	0.703721977788576
P12814;A0A804HII9;A0A804HK61;A0A804HKE2;A0A804HLD0;A0A804HJU8;A0A7I2V4Y4;A0A804HL31;H9KV75;A0A804HIN7;A0A804HLF4;G3V2N5;A0A804HJQ9;G3V2W4;H7C5W8;H0YJ11;A0A804HJN7;H0YJW3;A0A494C1A0;P35609;A0A804HI95;G3V2X9;A0A804HIY0;G3V5M4;Q08043;A0A804HKG0;A0A087WSZ2;A0A494C033;A0A494C166;G3V2E8;G3V380;A0A494C060;A0A494C0Q3;A0A494C031	ACTN1	Alpha-actinin-1	-1.8953104029997	0.000228799544213176
A0A804HKX5;A0A804HLJ5;A0A804HIQ5;H3BS10;H3BP20;P06865;A0A804HIC8;A0A804HIU3;H3BU85;H3BTD4;A0A804HJ97	HEXA	Beta-N-acetylhexosaminidase	-0.295634540317895	0.430865806181458
A6NC48;Q10588;H0Y984;H0Y9Q9;H0Y8G4	BST1	ADP-ribosyl cyclase/cyclic ADP-ribose hydrolase	-3.24453727926333	6.11626159827683e-05
A8K2U0;H0YGG5;H0YH14;F5GXP1;F5GYG7	A2ML1	Alpha-2-macroglobulin-like protein 1	0.201474336311733	0.224112370739645
A8MTF8;P58499	FAM3B	Protein FAM3B	-0.735724663793842	0.30062564390096
B0YJC4;P08670;B0YJC5;A0A1B0GTT5;H7C5W5;F8W835;E7EMV2;E7ESP9;P41219;P17661;Q16352;P07196;P07197	VIM	Vimentin	-1.059931072277	0.0616369373846862
B3EWG6;B3EWG5;B3EWG3;A8MYX2	FAM25G;FAM25C;FAM25A	Protein FAM25G	-2.34234362835672	0.00780947837006118
P0CG48;F5H6Q2;F5H388;B4DV12;F5H265;J3QKN0;F5H2Z3;F5GYU3;Q5PY61;F5H747;J3QTR3;J3QS39;Q96C32;P62979;P62987;P0CG47;F5GXK7;M0R2S1;A0A2R8Y422;M0R1M6;M0R1V7;F5GZ39;J3QSA3	UBC;UBB;RPS27A;UBA52	Polyubiquitin-C	-0.259765920327887	0.119627095750505
B4DXW1;P61158;F8WDR7;Q9P1U1;A0A0A0MTI9;H7C4J1;C9IZN3;Q9C0K3	ACTR3	Actin-like protein 3	-0.414168040349207	0.387748993582582
B4E1Z4;P00751;E7ETN3;H7C5H1;A0A0G2JH38;H7C526;C9JRT3;A0A0G2JHM4;A0A0G2JJ82	CFB	C3/C5 convertase	-0.98812971682171	0.0223690070913047
B5MDF5;J3KQE5;P62826;H0YFC6;F5H018;B4DV51	RAN	GTP-binding nuclear protein Ran	-1.4808751775899	0.0344945893389446
F8W1R7;J3KND3;G8JLA2;G3V1V0;B7Z6Z4;P60660;G3V1Y7;F8VPF3;F8VZU9;F8W180;F8VXL3;H0YI43;F8W1I5;P14649	MYL6	Myosin light polypeptide 6	-2.62873754181632	0.000428693446989925
Q14624;B7ZKJ8;H7C0L5	ITIH4	Inter-alpha-trypsin inhibitor heavy chain H4	-0.818264185074256	0.0193580093525837
C9JIZ6;P07602;Q5BJH1;A0A0J9YXB8	PSAP	Prosaposin	0.84443596115171	0.0323532936982226
C9JQ42;P46976;G5E9W8;C9J8R8;C9J7C7	GYG1	Glycogenin-1 (Fragment)	-1.55285647563572	0.00838607580580164
C9JV77;P02765	AHSG	Alpha-2-HS-glycoprotein	0.577804961110907	0.0844274244124951
Q9H173;D6REA1;A0RZB6	SIL1	Nucleotide exchange factor SIL1	-0.0360320647249921	0.949280290245679
D6RF35;P02774;D6RBJ7;D6RF20;CON__Q3MHN5;CON__ENSEMBL:ENSBTAP00000018229	GC	Gc-globulin	-0.00950919909276138	0.939051628450003
D6RHI9;O00584;D6REQ6;A0A804HKZ2;A0A804HJZ7;A0A087WZM2;H0YAE9;J3QQ64;A0A804HJ89	RNASET2	Ribonuclease T2 (Fragment)	0.314457301095747	0.276316893799409
D6RHX1;Q8TAX7	MUC7	Mucin-7 (Fragment)	2.48938941612849	0.0183733861509405
E7EQR4;P15311;E9PQ82;E9PNV3;A0A2R8Y5P0	EZR	Ezrin	0.339700711147504	0.182994340116894
E7ER44;P02788;E7EQB2;C9JCF5;A0A804HKN5	LTF	Lactotransferrin	0.191253921693374	0.473562917560016
E9PGA6;Q9BXJ4	C1QTNF3-AMACR;C1QTNF3	C1QTNF3-AMACR readthrough (NMD candidate)	-0.763759613426648	0.372968784958636
E9PGT1;Q15631;H7C1D4;A0A0J9YVW2	TSN	Component 3 of promoter of RISC	-2.82979107908495	4.56628504461598e-05
E9PLD0;Q9H0U4;Q92928;P62820;E7END7;A0A2R8YDI9;H0YLJ8;H0YL94;H0YMN7;G3V196;A0A2R8YFB8;P51153;P59190	RAB1B;RAB1C;RAB1A	Ras-related protein Rab-1B	-2.43908139340658	0.00714178311446068
E9PLK3;P55786;A0A7I2V389;A0A7I2V3W8;H0YDG0;E9PPZ2;A6NEC2;H0YCQ5;E9PP11;A0A7I2V604	NPEPPS	Aminopeptidase	-0.23951782704092	0.198369024022484
E9PNF7;P42785;B7Z7Q6;A0A7P0TB23;E9PQB5;E9PL85;E9PKN6;A0A7P0Z451;E9PL49;B3KR26;E9PNJ1;E9PLY4	PRCP	Lysosomal Pro-X carboxypeptidase	-1.56255390862156	0.0368042674650411
F6TLX2;Q9HC38;I3L3Q4;I3L1I0	GLOD4	Glyoxalase domain-containing protein 4	-1.49913815643305	0.00295309031892321
F8WCF6;P59998;F8WDD7;H7C0A3;A0A0A6YYG9;R4GN08;F8WE39	ARPC4-TTLL3;ARPC4	Actin-related protein 2/3 complex subunit 4	-1.31039053340149	0.00657332202526284
G3V1D3;G3V180;Q9NY33;E9PKK8;E9PQ14;E9PPK9;E9PNX5;E9PQF2	DPP3	Dipeptidyl peptidase 3	-0.594133904922639	0.237487577778768
H3BQX5;H3BRY5;P50225;H3BNY7;E9PKR8;A0A0A6YYL2;P0DMN0;P0DMM9;P50226	SULT1A1	Sulfotransferase (Fragment)	-3.20117627782868	4.99393166519813e-06
H7C0X7;Q9NZL9	MAT2B	Methionine adenosyltransferase 2 subunit beta (Fragment)	-2.58631887568895	0.0747257806698944
I3L0A0;Q13404;G3V2F7;A0A0A0MSL3;E5RIF1;D6RG00;H0YBX6	TMEM189-UBE2V1;UBE2V1	HCG2044781	-0.508726918660397	0.513732721455465
I3L4N8;K7EM38;A0A2R8YEA7;J3KT65;A0A2R8YFE2;Q9BYX7;F8WCH0;A0A7P0TBL1	ACTG1	Actin, cytoplasmic 2	-0.385311189567762	0.00650698304542174
J3KNB4;P49913	CAMP	Cathelicidin antimicrobial peptide	-1.23276034909913	0.0313395296836199
J3KPA1;P54108;I3L0A1;P16562	CRISP3	Cysteine-rich secretory protein 3	0.119899963085064	0.588058658200067
J3KTF8;J3QQX2;P52565;J3KRE2;J3KRY1;J3KS60	ARHGDIA	Rho GDP-dissociation inhibitor 1 (Fragment)	-0.95544662688604	0.0249491552853675
K7EL50;P27797;A0A7P0T861;K7EJB9	CALR	Calreticulin	-1.06476703463693	0.0729514906218873
O00299	CLIC1	Chloride intracellular channel protein 1	-2.39731516459222	0.000344907452327181
O00391;A8MXT8	QSOX1	Sulfhydryl oxidase 1	0.0475766993402686	0.823312268371726
O00560;G5EA09;B4DHN5;E9PBU7	SDCBP	Syntenin-1	-0.308449941831995	0.590775120362563
O00748;J3QSC0;J3QLP1;A0A0C4DGH1;Q5XG92;P22303	CES2	Cocaine esterase	-0.374808321789018	0.238827380886346
O00764;F2Z2Y4;A8MV33	PDXK	Pyridoxal kinase	-0.829097086140479	0.0550868438830299
O15144;H7C3F9;C9JTV5;G5E9J0;G5E9S7	ARPC2	Actin-related protein 2/3 complex subunit 2	-1.02517972733743	0.0134435959164143
O15145;C9JZD1;F8VR50	ARPC3	Actin-related protein 2/3 complex subunit 3	-1.03500980247383	0.015574488961912
O15511;B1ALC0	ARPC5	Actin-related protein 2/3 complex subunit 5	-1.39664995591816	0.0029441185436101
O43240;M0R132	KLK10	Kallikrein-10	-0.926787916284436	0.124965390587504
O43490	PROM1	Prominin-1	-1.34340767185066	0.0170785847399176
O43505	B4GAT1	Beta-1,4-glucuronyltransferase 1	-2.89175452875523	3.65356972926723e-05
O43707;F5GXS2;H7C144;K7EP19;M0QZQ3;C9JY79;Q9H254	ACTN4	Alpha-actinin-4	-0.878418934917377	0.0042461976415088
O60218;C9JRZ8	AKR1B10	Aldo-keto reductase family 1 member B10	-0.540170186217441	0.323050147570029
O60235	TMPRSS11D	Transmembrane protease serine 11D	0.0518724165171136	0.909637995954363
O60664;K7ERZ3;K7EL96;K7ER39	PLIN3	Perilipin-3	-0.471268343613335	0.0964314067542539
Q99880;U3KQK0;P57053;P58876;P62807;Q5QNW6;Q93079;Q99877;Q99879;O60814;P06899;P23527;P33778;Q16778;Q8N257;Q96A08;A0A2R8Y619	HIST1H2BL;HIST1H2BN;H2BFS;HIST1H2BD;HIST1H2BC;HIST2H2BF;HIST1H2BH;HIST1H2BM;HIST1H2BK;HIST1H2BJ;HIST1H2BO;HIST1H2BB;HIST2H2BE;HIST3H2BB;HIST1H2BA	Histone H2B type 1-L	-0.979664753598144	0.30256771020722
O75083;D6RD66	WDR1	WD repeat-containing protein 1	-0.476419570200623	0.0131340755955347
O75223;M0QZK8;B8ZZK2;H7BZK5;A0A0B4J1Y4	GGCT	Gamma-glutamylcyclotransferase	0.136335132613745	0.859365327775514
O75368	SH3BGRL	SH3 domain-binding glutamic acid-rich-like protein	-2.57787517545622	0.00144122246020051
O75594	PGLYRP1	Peptidoglycan recognition protein 1	0.0480215530680468	0.929871195470388
O75874;C9J4N6;P48735	IDH1	Isocitrate dehydrogenase [NADP] cytoplasmic	-1.30990579374312	0.0817050975679278
O75882	ATRN	Attractin	0.231902006746566	0.662923417217797
O75976;J3QQJ4	CPD	Carboxypeptidase D	0.625015537952226	0.369840069574358
O95274	LYPD3	Ly6/PLAUR domain-containing protein 3	0.946949249701483	0.00948132173735639
O95336;M0R261;M0R0U3;M0R1L2	PGLS	6-phosphogluconolactonase	-0.522414640070142	0.0911019379043286
P00338;F5GXY2;F5GYU2;F5GXH2;F5H5J4;F5H6W8;F5GZQ4;F5GWW2;F5GXU1;F5GXC7;F5H8H6;Q6ZMR3;P07864;F5H5G7;F5H155;A0A087WUM2;G3XAP5;F5H245	LDHA	L-lactate dehydrogenase A chain	-0.437037072666776	0.0121344149328863
P00491;G3V5M2;G3V393;G3V2H3	PNP	Purine nucleoside phosphorylase	-0.597095277660152	0.00126006519248734
P00492	HPRT1	Hypoxanthine-guanine phosphoribosyltransferase	-1.02980752493869	0.0168904779518543
P00558;P07205	PGK1	Phosphoglycerate kinase 1	-0.684367676808392	0.00315249910111204
P00738;J3QR68;H0Y300;A0A0C4DGL8;J3QLC9;A0A087WU08;H3BS21;J3KRH2;J3KTC3;J3KSV1;J3QQI8;H3BMJ7	HP	Haptoglobin	-0.288997269487322	0.298555583448807
P00915;E5RHP7;E5RH81;E5RFE7;E5RIF9;E5RG43;H0YBE2;E5RGU8;E5RFL2;E5RG81;E5RJI8;E5RII2;E5RJF6;E5RHS7	CA1	Carbonic anhydrase 1	-0.670535743342999	0.426254236405167
P00918;E5RID5;E5RK37	CA2	Carbonic anhydrase 2	-1.15843420610651	0.082997907830704
P01008;CON__P41361	SERPINC1	Antithrombin-III	-0.352509782759274	0.0225506952194177
P01009	SERPINA1	Alpha-1-antitrypsin	-0.231116789747514	0.122769375629848
P01011;G3V595;G3V3A0;A0A087WY93	SERPINA3	Alpha-1-antichymotrypsin	-0.0461597163075993	0.798198381026263
P01023;F8W7L3;H0YFH1;F5H1E8	A2M	Alpha-2-macroglobulin	-0.282627135520716	0.181579950460879
P01024;M0QYC8;M0QXZ3;M0R0Q9;M0R1Q1;O95568	C3	Complement C3	-0.384984270396384	0.0323300357898991
Q5H9A7;P01033;H0Y789;Q5H9B5;Q5H9B4	TIMP1	Metalloproteinase inhibitor 1	0.349783566417571	0.0900371022885867
P01034	CST3	Cystatin-C	0.244422976112105	0.313367412625691
P01036	CST4	Cystatin-S	0.153862673409382	0.47431851267538
P01037	CST1	Cystatin-SN	-0.167172472497409	0.380487655805717
P01040;C9J0E4	CSTA	Cystatin-A	0.595196792109732	0.0254096985000699
P01042	KNG1	Kininogen-1	-0.133113882270731	0.593705889540803
P01591;D6RD17;D6RHJ6;C9JA05	IGJ;JCHAIN	Immunoglobulin J chain	0.246832777792285	0.148629007370465
P01700	NA.5	Immunoglobulin lambda variable 1-47	0.0106965733121065	0.988229780867933
P01701	NA.6	Immunoglobulin lambda variable 1-51	-0.228916817971687	0.684632894891983
P01706	NA.7	Immunoglobulin lambda variable 2-11	0.0908128067047222	0.933624169048422
P01714	NA.9	Immunoglobulin lambda variable 3-19	0.324257416937066	0.7446452548272
P01742	NA.11	Immunoglobulin heavy variable 1-69	-0.117734392196393	0.907113085426396
P01764;A0A0C4DH30	IGHV3-23	Immunoglobulin heavy variable 3-23	-0.0668827259153808	0.570296225663627
P01780	NA.15	Immunoglobulin heavy variable 3-7	-0.0963278556735219	0.50956785764127
P01833	PIGR	Polymeric immunoglobulin receptor	0.336108418690031	0.0535113248471387
P01834;A0A5H1ZRQ3	IGKC	Immunoglobulin kappa constant	0.061227088430222	0.640238612987829
P01857;A0A0A0MS08;A0A0A0MS07	IGHG1	Immunoglobulin heavy constant gamma 1	-0.309028843063654	0.133121061900918
P01859;A0A286YEY4	IGHG2	Immunoglobulin heavy constant gamma 2	-0.574975966725585	0.00148835078288545
P01871	IGHM	Immunoglobulin heavy constant mu	-0.355714752975846	0.189445661885943
P01876;A0A286YEY1	IGHA1	Immunoglobulin heavy constant alpha 1	0.182938389098336	0.134274429549887
P01877;A0A286YEY5	IGHA2	Immunoglobulin heavy constant alpha 2	0.0952030517544316	0.654885583298738
P02647;F8W696;CON__P15497	APOA1	Apolipoprotein A-I	-0.470030266276474	0.0615810983401592
P02649;H0Y7L5;E9PEV4;E7ERP7;CON__Q03247	APOE	Apolipoprotein E	-1.12168969134894	0.115459235588523
V9GYE3;V9GYG9;V9GYM3;P02652;V9GYC1;V9GYS1	APOA2	Apolipoprotein A-II	-2.0851109703289	0.0308241799918073
P02671;A0A087WUA0	FGA	Fibrinogen alpha chain	-1.01979580648755	4.24554204242478e-05
P02675;D6REL8;CON__P02676	FGB	Fibrinogen beta chain	-0.889602166524586	0.000713306353817278
P02679;C9JEU5;C9JC84;C9JPQ9;C9JU00	FGG	Fibrinogen gamma chain	-0.901060762987473	3.57915317648061e-05
P02743	APCS	Serum amyloid P-component	-0.182531294572295	0.791487659508803
P02749;J3QRN2;J3QLI0;J3KS17	APOH	Beta-2-glycoprotein 1	0.000384104283909892	0.999082138065844
P02750	LRG1	Leucine-rich alpha-2-glycoprotein	0.10264464642102	0.236637546112661
P02751;H0Y7Z1;H0Y4K8	FN1	Fibronectin	-0.563112251463476	0.0480395995751109
Q5VY30;P02753	RBP4	Retinol-binding protein	0.214645505126452	0.684590231379367
P02763	ORM1	Alpha-1-acid glycoprotein 1	-0.476662275884888	0.381235147962554
P02787;H7C5E8;C9JVG0;F8WCI6;F8WEK9;C9JB55;F8WC57;CON__Q2HJF0	TF	Serotransferrin	-0.229323219713056	0.234471521456639
P02790;Q9BS19	HPX	Hemopexin	-0.299393395659092	0.167727227810399
P03973	SLPI	Antileukoproteinase	1.43803212790163	0.0275784070075761
P04004;CON__Q3ZBS7	VTN	Vitronectin	-0.415670840988312	0.154440032321371
P04040	CAT	Catalase	-0.394017939026348	0.0652971485829976
P04075;J3KPS3;H3BQN4;H3BPS8;H3BUH7;H3BU78;H3BR68	ALDOA	Fructose-bisphosphate aldolase A	-0.572116693368859	0.000383703060646834
P04080;A0A1W2PQG6;A0A1W2PS52	CSTB	Cystatin-B	0.00952644371380629	0.952961047717776
P04083;Q5T3N1;Q5T3N0	ANXA1	Annexin A1	0.189762890800495	0.472832745725483
P04114;A8MUN2;A0A669KB70;CON__ENSEMBL:ENSBTAP00000032840	APOB	Apolipoprotein B-100	-1.59208623213077	0.0103801657620969
P04179;F5H3C5;F5H4R2;F5GYZ5;G8JLJ2;G5E9P6;F5GXZ9	SOD2	Superoxide dismutase [Mn], mitochondrial	-2.11319696169488	0.01736237149029
P04196	HRG	Histidine-rich glycoprotein	-1.39733237869322	0.00962514399482273
P04217;M0R009;CON__Q2KJF1	A1BG	Alpha-1B-glycoprotein	-0.509529653621374	0.0326563534791545
P04406;E7EUT5;O14556	GAPDH	Glyceraldehyde-3-phosphate dehydrogenase	-0.0720606490417026	0.766787933070788
P04792;A0A6Q8PFK8;A0A6Q8PGK1;A0A6Q8PHJ6;A0A6Q8PFE7;A0A6Q8PF43;A0A6Q8PHA6;A0A6Q8PH65;A0A6Q8PGY2;C9J3N8	HSPB1	Heat shock protein beta-1	-0.0106089626434489	0.969995034312922
P04839	CYBB	Cytochrome b-245 heavy chain	-1.04949212158966	0.165068342876898
P05089;A0A5F9ZGN6;A0A5F9ZH78	ARG1	Arginase-1	-0.974657532589863	0.142936689778211
P05109	S100A8	Protein S100-A8	-0.619693625144478	0.0413979516242965
P05120;E9PDK7;E7ERB5;E7EPJ9	SERPINB2	Plasminogen activator inhibitor 2	-0.100706404034316	0.887518794518578
P05164;J3QSF7;P11678	MPO	Myeloperoxidase	-0.232372873744016	0.373186366619528
P06310;A0A075B6S6	NA.17	Immunoglobulin kappa variable 2-30	-0.390397808515477	0.467612145398089
P06312	IGKV4-1	Immunoglobulin kappa variable 4-1	-0.123736059146147	0.734409573517214
P06331;P0DP08;P0DP06;A0A0C4DH41;P01825;P01824;A0A0J9YWU9;P0DP07	IGHV4-61	Immunoglobulin heavy variable 4-34	-0.283972248566002	0.742428210918947
P06576;H0YH81;F8W079;F8W0P7;H0YI37	ATP5B	ATP synthase subunit beta, mitochondrial	0.641305928977856	0.348478925376973
P06702	S100A9	Protein S100-A9	-0.634745866637555	0.0239431679600439
R4GN98;P06703	S100A6	Protein S100 (Fragment)	-0.34221017691727	0.473482062375117
P06727;CON__Q32PJ2	APOA4	Apolipoprotein A-IV	0.780927977921838	0.26273454276875
P06733;A0A2R8Y6G6;K7EM90;A0A2R8YEM5;A0A2R8Y879;K7ERS8;A0A2R8Y798;A0A2R8YEG5;A0A2R8Y6I8;P13929;E5RI09;E5RG95;K7EPM1;K7EKN2;E5RGZ4	ENO1	Alpha-enolase	-0.267256668281767	0.0936693002626847
P06737;E9PK47;P11217;H0Y4Z6	PYGL	Glycogen phosphorylase, liver form	-1.26914674358458	0.00298306966392359
P06744;A0A2U3TZU2;K7EQ48;A0A2R8Y6C7;A0A0J9YXP8;A0A0J9YYH3;A0A0J9YX90;K7ERC6;K7EPY4;K7EP41;K7ENA0;A0A0J9YXM3;K7ELR7;A0A2R8YF08;K7ERK8;K7EIL4;A0A0J9YXH9;K7ESF4;A0A0J9YYI8	GPI	Glucose-6-phosphate isomerase	-0.64191313920076	0.000455025061893433
P06870	KLK1	Kallikrein-1	0.343657048627982	0.0914920441534964
P07384;E9PRM1;E9PLX0;E9PJJ3;E9PLC9;E9PMC6;E9PJA6;E9PSA6;E9PQB3;E9PL37;E9PIA9	CAPN1	Calpain-1 catalytic subunit	-0.607416910197735	0.0804636971056856
P07437;Q5JP53;Q5ST81;Q13885;Q9BVA1;Q13509;A0A0B4J269;Q9BUF5;K7ESM5;M0R2D3;A6NNZ2;A0A075B736;G3V2A3;Q5SQY0;CON__ENSEMBL:ENSBTAP00000025008;G3V2R8;G3V5W4;G3V2N6;M0QYM7;G3V3R4;M0R042;Q9H4B7	TUBB;TUBB2A;TUBB2B;TUBB3	Tubulin beta chain	0.2129193007104	0.73877212838747
P07476	IVL	Involucrin	1.40495938707084	0.00807996703760605
Q5URX0;P07686;H0YA83;H0Y9B6	HEXB	Beta-N-acetylhexosaminidase	-2.29178317905689	0.00777735959123249
P07737;K7EJ44;CON__P02584;I3L3D5	PFN1	Profilin-1	-0.860104217679257	0.00254586612970042
P08238;Q58FF7;F8W026	HSP90AB1	Heat shock protein HSP 90-beta	-0.961847075304991	0.112047153690842
P08246	ELANE	Neutrophil elastase	-1.03438682532328	0.0245107968703017
P08311	CTSG	Cathepsin G	-0.686938327635254	0.345328883795646
P08571;D6RFL4;E7EVL5	CD14	Monocyte differentiation antigen CD14	-0.257900633428605	0.603556002939216
P08603;A0A0D9SG88;Q5TFM2;B1AKG0;Q03591	CFH	Complement factor H	-0.920439065834675	0.00971364393363883
P08697;A0A0G2JPA8;C9JPV4;A0A0J9YWQ3;C9JMH6;A0A0J9YY65	SERPINF2	Alpha-2-antiplasmin	-2.31312068437957	0.00396385105394204
P09211;A8MX94;A0A087X2E9;A0A2R8Y5E5;A0A087X243	GSTP1	Glutathione S-transferase P	-0.418481217189257	0.00481161333446012
P09228	CST2	Cystatin-SA	-0.375891520382702	0.196922989886897
P09960;B4DEH5	LTA4H	Leukotriene A-4 hydrolase	-0.790835731049096	0.0541413182987719
P09972;A8MVZ9;J3KSV6;J3QKP5;C9J8F3;K7EKH5;J3QKK1	ALDOC	Fructose-bisphosphate aldolase C	-1.6727195619008	0.00272650047943923
P0C0L5;F5GXS0;A0A140TA29;A0A0G2JL54;A0A3B3ISA6	C4B	Complement C4-B	-0.653682021172987	0.0010477930446835
P0DOY3;P0DOY2	NA.18	Immunoglobulin lambda constant 3	0.108922384441243	0.569345851103132
P0DUB6;P0DTE8;P0DTE7;A0A804HHZ3;Q5T084;C9J2Z5;C9JWK7	NA.20	Alpha-amylase 1A	0.493478647309399	0.0957441514411308
P10153	RNASE2	Non-secretory ribonuclease	-2.35221803629326	0.00902949230577199
P10599	TXN	Thioredoxin	-0.0808766789169262	0.607475438157526
P10909;H0YLK8;E7ERK6;E7ETB4;H0YC35;E5RJZ5;E5RG36;E5RGB0;E5RH61;H0YAS8	CLU	Clusterin	-0.0501611812084342	0.856328044268327
P11021;A0A7P0TB36;A0A7P0TAI0	HSPA5	Endoplasmic reticulum chaperone BiP	0.0102829163086504	0.921910642336859
P11142;E9PKE3;E9PNE6;E9PN89;A8K7Q2;E9PLF4;E9PQQ4;E9PQK7;E9PK54;E9PPY6;P54652;E9PN25;E9PI65;E9PS65;E9PM13	HSPA8	Heat shock cognate 71 kDa protein	-0.203872789085725	0.115259596736691
P11215;H3BN02;Q13349;P20702	ITGAM	Integrin alpha-M	-1.17644635416657	0.0406848620228047
P11413;E7EUI8;E9PD92;E7EM57	G6PD	Glucose-6-phosphate 1-dehydrogenase	-1.00070659575298	0.000689210814824759
P12109;A0A087X0S5;A0A804HJ28	COL6A1	Collagen alpha-1(VI) chain	-0.517366670278161	0.238761561183316
P12273	PIP	Prolactin-inducible protein	0.09419682890762	0.635181824489573
P12429;D6RA82;D6RFG5;D6RCA8;D6RAZ8;D6RFJ9	ANXA3	Annexin A3	-1.01196979147554	0.0596230526197508
P13639;K7EJ74;K7EP67	EEF2	Elongation factor 2	-1.21644744508033	0.129166873205509
P13796;Q5TBN3;Q5TBN5	LCP1	Plastin-2	-0.570422975357538	0.00594425068147886
P13797;A0A0A0MSQ0;H7C4N2;U3KQI3	PLS3	Plastin-3	-0.751310703231884	0.0925676309235727
P14174	MIF	Macrophage migration inhibitory factor	-1.78326768075413	0.0708196688273568
P14550;V9GYG2;V9GYP9;Q5T621	AKR1A1	Aldo-keto reductase family 1 member A1	-1.28074017855351	0.00213912937644489
P14598;A8MVU1;A6NI72;H7C1S1;C9J155	NCF1;NCF1C;NCF1B	Neutrophil cytosol factor 1	-2.51642060553655	0.00089454118246346
P14618;B4DNK4	PKM	Pyruvate kinase PKM	-0.336975057722796	0.0799840036325867
P14780	MMP9	Matrix metalloproteinase-9	-0.574529843520882	0.00896940909958277
P15924	DSP	Desmoplakin	-0.0723858955173071	0.899726989421766
Q5TD07;P16083;Q5TD05;A2A2U4	NQO2	Ribosyldihydronicotinamide dehydrogenase [quinone]	-3.48965515388923	1.81988974472524e-05
P16870;D6RF88;C9JE88;D6R930;H0YAM0	CPE	Carboxypeptidase E	-0.154338607835459	0.554208388220148
P16930	FAH	Fumarylacetoacetase	-2.0214632133935	0.00599752788773156
P17174	GOT1	Aspartate aminotransferase, cytoplasmic	-0.26232637176609	0.161989471934135
P17931;G3V3R6	LGALS3	Galectin-3	-0.173272254984738	0.602520181201313
P18206;A0A096LPE1	VCL	Vinculin	-0.626432197648352	0.00303177204234895
P18510	IL1RN	Interleukin-1 receptor antagonist protein	-0.105471982670601	0.624936686402104
P18669;P15259;Q8N0Y7	PGAM1	Phosphoglycerate mutase 1	-0.443364509531275	0.0383164653084194
P19652	ORM2	Alpha-1-acid glycoprotein 2	-2.06638925663071	0.00596006967340434
Q5T985;P19823;Q5T987;CON__Q9TRI1	ITIH2	Inter-alpha-trypsin inhibitor heavy chain H2	-0.846969734148015	0.12694338022543
P19827;F8WAS2;H7C0N0;CON__Q0VCM5;H7C5I0	ITIH1	Inter-alpha-trypsin inhibitor heavy chain H1	-0.983300292821884	0.0157865025436847
P20061	TCN1	Transcobalamin-1	-0.19495285444761	0.446168425063794
P21128	ENDOU	Uridylate-specific endoribonuclease	-0.351107860750748	0.377907073729692
Q60FE5;P21333;A0A7P0NMY4;F8WE98;A0A087WWY3;A0A7I2V3E6;H0Y5C6;H0Y5F3;A0A669KBC6;A0A804HJC2;A0A804HL72;A0A804HK76;O75369	FLNA	Filamin-A	-0.967248173560005	0.00281037504061676
P22079	LPO	Lactoperoxidase	0.133320985478424	0.578583545330322
P22314;Q5JRR9;Q5JRS0;Q5JRR6;Q5JRS2;Q5JRS1;Q5JRS3	UBA1	Ubiquitin-like modifier-activating enzyme 1	-1.18543099229488	0.000101381453420091
P22894;H7C1M3	MMP8	Neutrophil collagenase	-1.1757487918248	0.00880635729240442
P23083	NA.21	Immunoglobulin heavy variable 1-2	1.25995611098225	0.168699391385542
P23141;H3BSU0;H3BQV8;A0A140TA63;H3BQR4;Q9UKY3	CES1	Liver carboxylesterase 1	0.515731924759177	0.130561485502696
P23280;F8W148;Q8N4G4	CA6	Carbonic anhydrase 6	-0.165496553740059	0.614538915623483
P23526	AHCY	Adenosylhomocysteinase	-1.27708881943889	0.0321440361861527
P23528;E9PP50;G3V1A4;E9PK25;E9PS23;E9PQB7;E9PLJ3;Q9Y281	CFL1	Cofilin-1	-0.398135313126918	0.255526252113559
P24158;U3KPS2	PRTN3	Myeloblastin	-0.577395944720624	0.0020230464262434
P25311;C9JEV0;H7BZJ8	AZGP1	Zinc-alpha-2-glycoprotein	0.738365685422451	0.000224691528936005
P25815	S100P	Protein S100-P	-1.0348261042385	0.152606803899778
P26038;V9GZ54;E9PNP4	MSN	Moesin	-0.473117261403647	0.0110071418450902
P26447	S100A4	Protein S100-A4	-1.01015970841174	0.0151015099880804
P26641	EEF1G	Elongation factor 1-gamma	-2.16575742353888	0.0117714872268199
P28066	PSMA5	Proteasome subunit alpha type-5	-1.50909439023974	0.0596488792734088
P28325	CST5	Cystatin-D	-0.315118627852883	0.334584789018671
P29373;Q5SYZ4	CRABP2	Cellular retinoic acid-binding protein 2	0.552762022906801	0.359098331559608
P29401;A0A0B4J1R6;E9PFF2;F8W888;F8WAX4	TKT	Transketolase	-0.695794605111232	0.000214511698331865
P29508	SERPINB3	Serpin B3	0.0976328171752847	0.59816484956911
P30040;F8VY02	ERP29	Endoplasmic reticulum resident protein 29	-2.82475543348829	0.000275211367030681
P30041	PRDX6	Peroxiredoxin-6	-0.657494518307452	0.000503532159377262
P30043;A0A2R8YEP4;M0R192;A0A2R8Y7Y9;M0QZL1	BLVRB	Flavin reductase (NADPH)	-2.27665958662699	0.00414343372119819
P30044	PRDX5	Peroxiredoxin-5, mitochondrial	-0.68094246612246	0.0931160049802878
P30046;B5MC82;A6NHG4;J3KQ18;H7C342	DDT;DDTL	D-dopachrome decarboxylase	-3.2183619946984	0.000128830398200663
P30086	PEBP1	Phosphatidylethanolamine-binding protein 1	-0.0311889872157138	0.851763459993634
P30101	PDIA3	Protein disulfide-isomerase A3	-0.202925544046202	0.419800723019182
P30520	ADSS	Adenylosuccinate synthetase isozyme 2	-3.19540224030441	9.8319151021542e-05
P30740;C9J7N5;P50453;O75830	SERPINB1	Leukocyte elastase inhibitor	-0.330488438920145	0.0134932764173352
P30838;C9JMC5;E9PNN6;A8MYB8;I3L3I9;C9JKT2;I3L1H6;I3L4E5;I3L3W9;A0A5F9ZHZ9;I3L1M4;A0A5F9ZHN9;E9PJV0;J3QS00;J3QRD1;A0A5F9ZI12;P51648;A0A5F9ZHI5;A0A5F9ZGX4;P48448	ALDH3A1	Aldehyde dehydrogenase, dimeric NADP-preferring	0.0919669698258652	0.761026782178539
P31025;Q5VSP4	LCN1	Lipocalin-1	0.846858707707316	0.0254013073064948
P31146;H3BRY3;H3BTU6;H3BRJ0;H3BNA2;H3BU76;H3BSL1	CORO1A	Coronin-1A	-0.601316110872311	0.0924448274152551
P31151;Q86SG5	S100A7	Protein S100-A7	-1.59459670206043	0.0774623437816708
P31946;Q4VY20;Q4VY19;A0A0J9YWE8;A0A0J9YWZ2	YWHAB	14-3-3 protein beta/alpha	-0.883533213386993	0.000175316110923363
P31947	SFN	14-3-3 protein sigma	-0.174053091660682	0.383710704579103
P31949	S100A11	Protein S100-A11	-0.268220092398458	0.162594690430025
P32119;A6NIW5	PRDX2	Peroxiredoxin-2	-0.320706558305968	0.228413868785361
P32320	CDA	Cytidine deaminase	-1.56978902109574	0.136101383538009
P32926	DSG3	Desmoglein-3	-0.0313956610452237	0.894111711811384
P33908	MAN1A1	Mannosyl-oligosaccharide 1,2-alpha-mannosidase IA	-1.61492476690749	0.0442208643147868
P34096	RNASE4	Ribonuclease 4	-0.271987433794425	0.688940720070011
P34932;A0A087WYC1;A0A087WTS8	HSPA4	Heat shock 70 kDa protein 4	-1.69759777571356	0.0319647337533649
P35321	SPRR1A	Cornifin-A	0.953748880724429	0.026536978079258
P35579;P35749;A0A0C4DFM8;Q5BKV1;A0A2R8Y4C3;A0A494C024	MYH9	Myosin-9	-0.482180128606089	0.398740963572096
P36222;H0Y3U8	CHI3L1	Chitinase-3-like protein 1	-1.50813272082616	0.000234389581503014
P36871;A0A3B3ITK7	PGM1	Phosphoglucomutase-1	-0.301739558356996	0.639260158357405
P36952;C9JLM5	SERPINB5	Serpin B5	-0.0550789210796125	0.893607267932831
X6RJP6;P37802	TAGLN2	Transgelin-2 (Fragment)	-0.260900992853603	0.156704782843321
P37837;F2Z393;E9PM01;E9PKI8	TALDO1	Transaldolase	-0.417175617754811	0.0115827782572276
P38606;C9JA17;C9JVW8	ATP6V1A	V-type proton ATPase catalytic subunit A	-1.24595298341299	0.0746378516427622
P40121;E7ENU9;B8ZZL6;H7C0X8	CAPG	Macrophage-capping protein	-0.557243893844724	0.00980959835371509
P40926;G3XAL0	MDH2	Malate dehydrogenase, mitochondrial	-0.210717553602343	0.567236451761267
P41218;H0Y6P3	MNDA	Myeloid cell nuclear differentiation antigen	-2.65892690068352	0.00275644161571598
P43652	AFM	Afamin	-1.56775091751928	0.0177208969016731
P46940;A0A0J9YXZ5;H0YLE8;A0A087WWP1	IQGAP1	Ras GTPase-activating-like protein IQGAP1	-1.10115700455553	0.00496418769661244
P47755;C9JUG7;F8W9N7;A0A0D9SET8	CAPZA2	F-actin-capping protein subunit alpha-2	-3.22323037403964	2.14674591835218e-05
P47756;B1AK87;B1AK88;B1AK85;A0A6I8PRV6;A0A6I8PIN8	CAPZB	F-actin-capping protein subunit beta	-1.07231662371637	0.0031487651070029
P48594;H0Y5H9;C9JZ65	SERPINB4	Serpin B4	-1.46424773693195	0.0320804240128003
P48595	SERPINB10	Serpin B10	-1.32706690129438	0.00733080672250264
P48637;A0A2R8Y5T7;A0A2R8Y430;A0A2R8Y6Q7;A0A2R8Y7I7;A0A2R8Y2X9;A0A2R8Y6Y6;A0A2R8Y4V9;A0A2R8Y790;A0A2R8Y446;A0A0S2Z4J7;A0A2R8YF34	GSS	Glutathione synthetase	-1.96460596216365	0.0161753902071745
P50395;Q5SX87;Q5SX91;V9GYF8;Q5SX90;V9GYJ7;Q5SX86	GDI2	Rab GDP dissociation inhibitor beta	-0.376658334460984	0.009287974290347
P50552;K7ENR7;K7ENL7;K7EM16;K7EQD0;K7EIG8	VASP	Vasodilator-stimulated phosphoprotein	-1.54431942276196	0.00636349148257642
P51993;K7ENC0;P21217;Q11128	FUT6;FUT5;FUT3	4-galactosyl-N-acetylglucosaminide 3-alpha-L-fucosyltransferase FUT6	-0.389375514555709	0.607652593609499
P52209;K7EM49;K7EMN2;K7EPF6;K7ELN9	PGD	6-phosphogluconate dehydrogenase, decarboxylating	-0.460181547785137	0.0131466964873569
P52566;H0YGX7;F5H3P3;F5H6Q0;F5H2R5	ARHGDIB	Rho GDP-dissociation inhibitor 2	-0.7776791385138	0.00503888840222588
P52790;H0Y8U9;E9PB90;P52789;H0Y9N6	HK3	Hexokinase-3	-1.42190570242882	0.0065913234685766
P52907	CAPZA1	F-actin-capping protein subunit alpha-1	-1.08015202635652	0.00431466797234636
P54802;K7ENX5;K7EQH9	NAGLU	Alpha-N-acetylglucosaminidase	-0.260041432777285	0.630863923517456
P55058	PLTP	Phospholipid transfer protein	-0.213366325823209	0.680002286661704
P59666;P59665	DEFA3;DEFA1	Neutrophil defensin 3	-0.285720938666753	0.269757373880804
P60174;U3KPZ0;U3KQF3;U3KPS5	TPI1	Triosephosphate isomerase	-0.438582550751843	0.00231757001404842
P60709;E7EVS6;A0A2R8Y793;A0A2R8YGF8;G5E9R0;A0A6Q8PH58;C9JUM1;C9JZR7;C9JTX5;A0A6Q8PGD7	ACTB	Actin, cytoplasmic 1	-2.7260751908988	0.0211847438082204
P61088;F8VSD4;F8VV71;Q5JXB2;F8VQQ8;F8VZ29	UBE2N;UBE2NL	Ubiquitin-conjugating enzyme E2 N	-0.479594450799787	0.49777859815645
P61160;F5H6T1;A0A1B0GWD0;A0A1B0GWH0	ACTR2	Actin-related protein 2	-0.948937604811658	0.0359303629524289
P84077;P61204;F5H423;F5H0C7;C9JPM4;C9J1Z8;P84085;P18085;F5H1V1;F5H6T5;F8WDB3;H0YGG7;C9JAK5	ARF1;ARF3	ADP-ribosylation factor 1	-1.21056605366052	0.0499832597792785
P61586;A0A7I2V3G1;C9JX21;C9JNR4;A0A7I2YQV1;A0A7I2V5E6;U3KQA9;Q5JR05;Q5JR08;E9PQH6;E9PN11;Q5JR07;Q5JR06;C9JRM1;U3KQV3;P08134;E9PLA2;P62745	RHOA;RHOC	Transforming protein RhoA	-1.01580747696727	0.0699763474310765
P61604;B8ZZL8;S4R3N1;B8ZZ54	HSPE1;HSPE1-MOB4	10 kDa heat shock protein, mitochondrial	-1.06527236372706	0.0611789861541444
P61626;F8VV32;A0A0B4J259	LYZ	Lysozyme C	1.01387036784874	0.0167714664239413
P61769;H0YLF3;F5H6I0	B2M	Beta-2-microglobulin	0.343121460059329	0.163107918838188
P61960;H0Y614	UFM1	Ubiquitin-fold modifier 1	-0.180952561389905	0.799542268924745
P61970;H3BRV9	NUTF2	Nuclear transport factor 2	-2.3241872713104	0.00196703310162827
P61981	YWHAG	14-3-3 protein gamma	-2.16375230783403	0.00292838955777108
P62258;K7EM20;B4DJF2;I3L3T1;K7EIT4;I3L0W5	YWHAE	14-3-3 protein epsilon	-0.689243469508106	0.0271710669212477
P62805	HIST1H4A	Histone H4	-0.502103658430176	0.617981515687925
P62937;F8WE65;C9J5S7;A0A7I2V5J5;A0A7I2V4V1;P0DN26;A0A0H2UH34;A0A0B4J2A2;A0A075B767;A0A075B759;Q9Y536;F5H284;E5RIZ5;A0A7P0S768;P0DN37	PPIA	Peptidyl-prolyl cis-trans isomerase A	-0.581927940955566	0.000664248073695917
P62942;F6T7Q3;A0A7I2V3S6;Q1JUQ5;A0A087WZM5;Q1JUQ3;Q5W0X3;A0A087WTS4;Q5VVH2;A0A087WV48	FKBP1A;FKBP12-Exip2	Peptidyl-prolyl cis-trans isomerase FKBP1A	-1.28121872969484	0.0540066604146524
P63104;E7EX29;B0AZS6;E7ESK7;B7Z2E6;H0YB80;E9PD24;E7EVZ2;E5RIR4;E5RGE1	YWHAZ	14-3-3 protein zeta/delta	-0.531153601569216	0.00115145136124484
P68363;Q71U36;Q9BQE3;P68366;F5H5D3;F8VVB9;A0A1W2PQM2;Q6PEY2;Q9NY65;C9J2C0;P0DPH8;P0DPH7;A0A7P0T945;C9JDS9;F8VQQ4;V9GZ17;A0A7P0TA31;F8VS66;F8VRZ4;F8VX09;F8VWV9;Q9H853;F8VRK0	TUBA1B;TUBA1A;TUBA1C;TUBA4A	Tubulin alpha-1B chain	-0.706245245730795	0.287499297834502
P68871;A0A2R8Y7R2;F8W6P5;A0A0J9YWK4	HBB	Hemoglobin subunit beta	-0.359510851421703	0.522493393085957
P69905;A0A2R8Y7C0;P02008	HBA1	Hemoglobin subunit alpha	-0.419363159129858	0.465946680013464
P78417;Q5TA02;Q5TA01	GSTO1	Glutathione S-transferase omega-1	-0.298458498042937	0.489777845862158
P80188;X6R8F3	LCN2	Neutrophil gelatinase-associated lipocalin	-0.35729148844111	0.102161918985164
P80303;Q2L696;E9PKG6;E9PLR0;E9PLE9;A0A2R8Y6G7;H0YEG8;H0YD18;E9PM22;E9PJP3	NUCB2;Nucb2	Nucleobindin-2	0.463711643559144	0.226250443225612
P80511	S100A12	Protein S100-A12	-2.38637633675952	0.000690126249829781
P80723	BASP1	Brain acid soluble protein 1	-0.268381241807834	0.594251195968341
Q01469;I6L8B7;A8MUU1	FABP5	Fatty acid-binding protein 5	0.105325538394464	0.567453445280037
Q01518;Q5T0R1;Q5T0R7;Q5T0R6;Q5T0R5;Q5T0R4;Q5T0R3;Q5T0R2;Q5T0S3;Q5T0R8;B7Z385;A0A087X0J3;A0A087WZ15;E9PDI2;P40123	CAP1	Adenylyl cyclase-associated protein 1	-0.514707369675143	0.00385333763874152
Q02413	DSG1	Desmoglein-1	0.109244011214745	0.545652607801956
Q02487;A0A3B3ISU0	DSC2	Desmocollin-2	-0.0465696259490898	0.786263507380366
Q02809;Q5JXB7	PLOD1	Procollagen-lysine,2-oxoglutarate 5-dioxygenase 1	-1.08846022934497	0.16795336779302
Q02818;H7BZI1;C9JKZ2;C9JBD3;C9J3C1	NUCB1	Nucleobindin-1	1.63383427614295	0.0527232526266723
Q04446;E9PGM4	GBE1	1,4-alpha-glucan-branching enzyme	-1.9771494326112	0.00929765330175292
Q04917;A2IDB2;F8WEB6;A2IDB1	YWHAH	14-3-3 protein eta	-2.99332684276667	0.000307744097790219
Q05707;J3QT83;Q4G0W3;A0A0A0MQT7;H0YBB2	COL14A1	Collagen alpha-1(XIV) chain	-0.71389720272432	0.31177089910279
Q06323;H0YKK6;H0YLU2	PSME1	Proteasome activator complex subunit 1	-0.740437188891782	0.0380559349604209
Q06830;A0A0A0MSI0;A0A0A0MRQ5	PRDX1	Peroxiredoxin-1	0.117009670690351	0.407272020978159
Q07960;H0YE29	ARHGAP1	Rho GTPase-activating protein 1	-2.88127888427746	1.89888544863681e-05
Q08188;A0A494C0J7	TGM3	Protein-glutamine gamma-glutamyltransferase E	0.0616466024478584	0.780200915193126
Q08380;K7EP36;K7ESM3;K7EKQ5;K7ERZ6;K7EJD3;K7ES75;K7EN99;K7EQT9;K7EJY8	LGALS3BP	Galectin-3-binding protein	0.0846179219012555	0.628488138558353
Q13162;H7C3T4;A6NG45;A6NJJ0	PRDX4	Peroxiredoxin-4	0.20142971537814	0.813275899815155
Q13231;D6REY1	CHIT1	Chitotriosidase-1	-1.94304188690786	0.00116597924843687
Q13421;H3BR90;H3BV92	MSLN.1	Mesothelin	0.688119223301698	0.365248012943831
Q14019;H3BT58	COTL1	Coactosin-like protein	-1.1689246039333	0.0580846877909484
Q14515	SPARCL1	SPARC-like protein 1	0.328574678652657	0.464342900229891
Q14697;F5H6X6;E9PKU7;E9PNH1	GANAB	Neutral alpha-glucosidase AB	-0.652241862943686	0.0488998325023369
Q14914;F2Z3J9;Q5JVP2;F6XGT7	PTGR1	Prostaglandin reductase 1	-0.320356653565955	0.429771826763741
Q14974;J3QR48;J3KTM9;J3QRG4	KPNB1	Importin subunit beta-1	-2.01005124725018	0.000435543191247834
Q14CN2	CLCA4	Calcium-activated chloride channel regulator 4	-1.61425541344145	0.0393026548570923
Q15084	PDIA6	Protein disulfide-isomerase A6	-0.266867817470267	0.662881856835538
Q15782;E9PIX1;E9PR52;H0YE91;E9PRL9;E9PPX4;E9PP75;E9PII8;H0YEJ1;H0YD88	CHI3L2	Chitinase-3-like protein 2	-1.09302894523951	0.0984940919678499
Q15843;F8VSA6;E9PS38;S4R3E9;E9PL57	NEDD8;NEDD8-MDP1	NEDD8	-1.77048306604527	0.0319538729847758
Q15907;H3BMH2;H3BSC1;P62491;B4DQU5	RAB11B;RAB11A	Ras-related protein Rab-11B	-2.82993331837813	0.000556488086503992
Q16610	ECM1	Extracellular matrix protein 1	-1.4238052790332	0.0913901408621677
Q16651;H3BVC8	PRSS8	Prostasin	-0.658609425991571	0.372010495097539
Q32Q12;P22392;J3KPD9;E7ERL0;O60361;F6XY72	NME1-NME2;NME2;NME1;NME2P1	Nucleoside diphosphate kinase	-0.177392455586496	0.213301699859062
Q5T123;Q9H299	SH3BGRL3	SH3 domain-binding glutamic acid-rich-like protein 3	-0.327417553966953	0.028633007429083
Q6P4A8;F5H053	PLBD1	Phospholipase B-like 1	-1.61066031355353	0.0393566944502153
Q6P5S2	LEG1	Protein LEG1 homolog	0.638295091851386	0.0198841894669194
Q6UWP8;K7ESC4	SBSN	Suprabasin	0.272967216096195	0.54557448788663
Q6UX06	OLFM4	Olfactomedin-4	-0.842945547222612	0.157781219135851
Q6XQN6;G5E977;C9J8U2;A0A087WUT5	NAPRT	Nicotinate phosphoribosyltransferase	-2.32608556860861	0.000194706762688734
Q6ZVX7	NCCRP1	F-box only protein 50	0.213487160532143	0.418165713547625
Q86UX7;F5H1C6;F5H3I6	FERMT3	Fermitin family homolog 3	-3.46597963520305	2.17552202175231e-06
Q86VR7	VSIG10L	V-set and immunoglobulin domain-containing protein 10-like	1.02634781200912	0.148010934079001
Q8N4F0	BPIFB2	BPI fold-containing family B member 2	-0.0219812256341108	0.922626721862598
Q8TDL5;A2A2R0	BPIFB1	BPI fold-containing family B member 1	0.689104780312551	0.109889591336386
Q8WUM4;A0A3B3IT07;F8WEQ7;F8WBR8;F8WDK9;C9IZF9	PDCD6IP	Programmed cell death 6-interacting protein	-1.4710945294232	0.0280001389627006
Q92820;A0A7I2YQQ3;A0A7I2V5P2;A0A7I2V5X9	GGH	Gamma-glutamyl hydrolase	-1.32008473624272	0.0301278797827654
Q92876	KLK6	Kallikrein-6	-0.932068950909336	0.281816365475572
Q96BQ1;C9JB68;C9J5Z5;C9IZW7	FAM3D	Protein FAM3D	-0.621207769002169	0.237949548657806
Q96DR5	BPIFA2	BPI fold-containing family A member 2	0.0151739200438392	0.972551421350885
Q96G03;E7ENQ8;E9PD70;H0Y921	PGM2	Phosphoglucomutase-2	-0.451601542897151	0.192541913423293
Q96HE7;G3V3E6;G3V2H0;G3V5B3	ERO1L	ERO1-like protein alpha	-0.446536953390542	0.0808729677502744
Q99497;K7ELW0;K7EN27	PARK7	Parkinson disease protein 7	-0.875540922193391	0.0286674652098684
Q99536;K7ERT7;K7ESA3;K7ENX2;K7EM19;K7EJM4;K7ER81	VAT1	Synaptic vesicle membrane protein VAT-1 homolog	-1.21477701230966	0.0136014328799066
Q99574;C9JQU8;C9JDY5;H7C5T9	SERPINI1	Neuroserpin	-1.4562328101853	0.0583585255775388
Q9BQR3	PRSS27	Serine protease 27	0.319404961154017	0.363268473503513
Q9BRA2;I3L0K2;I3L3M7;I3L2R6	TXNDC17	Thioredoxin domain-containing protein 17	-1.37223860470731	0.0293238468393807
Q9BRF8	CPPED1	Serine/threonine-protein phosphatase CPPED1	-2.09583879552265	0.0121237434707704
Q9H4A4;A6NKB8;A0A087WUS4;A0A087WU27;H7C2T3;C9JMZ3	RNPEP	Aminopeptidase B	-1.64558773826601	0.00662309620126611
Q9HC84;A0A6Q8PGX3;A0A0G2JM87;A0A0G2JR65;Q02817	MUC5B	Mucin-5B	0.554000350710997	0.0509580776839044
Q9NP55	BPIFA1	BPI fold-containing family A member 1	0.0549489493708535	0.943894147448495
Q9NUQ9;A0A1W2PRQ0;A0A087X178;E5RI16;E5RJE1;E5RIR8;E5RJL8;E5RK61;E5RFS4;E5RHU5;E5RGI7;Q9H0Q0	FAM49B	CYFIP-related Rac1 interactor B	-1.82620229135004	0.00469446233496207
Q9NZ08;H0Y9X5	ERAP1	Endoplasmic reticulum aminopeptidase 1	-1.09958405074596	0.0294555699739485
Q9P1F3;Q5SZC9	ABRACL	Costars family protein ABRACL	-2.4087194027561	0.00654190078334993
Q9UBC9;B1AN48	SPRR3	Small proline-rich protein 3	0.311177114989263	0.441822433165541
Q9UBG3	CRNN	Cornulin	0.368916121188796	0.128910894747674
Q9UBX7;M0QZI8;M0QYW4;M0QZV0;M0R151;A0A0A0MR55	KLK11	Kallikrein-11	-0.884882385124918	0.148669393140473
Q9UHA7	IL36A	Interleukin-36 alpha	-0.76796668202584	0.082647007323723
Q9UIV8;C9JL93	SERPINB13.1	Serpin B13	0.0261111523664326	0.869996677344633
Q9UJ68;E5RJK1;H0YAN3;E5RIA9	MSRA	Mitochondrial peptide methionine sulfoxide reductase	-1.56187234442907	0.0219150334356115
Q9UJ70;C9JEV6;H7C3G9;H7C286;H0YEB7;E9PPU6;H7C1L7;H0YE82;H0YC94;H0YF44	NAGK	N-acetyl-D-glucosamine kinase	-1.98814215563151	0.000938086299816843
Q9UKR3;M0R218;Q86VI7;Q5BQ99	KLK13	Kallikrein-13	0.046883271658313	0.889957269102056
Q9ULZ3;H3BP42	PYCARD	Apoptosis-associated speck-like protein containing a CARD	-1.72730621887763	0.0214229312129683
Q9Y490;H0YMT1;A0A1B0GVU7;Q9Y4G6	TLN1	Talin-1	-1.05076442356307	0.000213805144319568
Q9Y5Z4;Q5THN1;C9IZA0	HEBP2	Heme-binding protein 2	-0.406657275796025	0.0115612457013596

## Sheet: Table_S1D_Med SMvs non-SM_p0.05
Metric	RowID		Group_pVal.adj	Medwakh smoker-Non-smoker_Log2FC	Medwakh smoker-Non-smoker_pVal.adj	pmin	Significant	log2.FC.Max	log2.FC.Max.Abs	LSD_Summary	Non-smoker_C01	Non-smoker_C02	Non-smoker_C03	Non-smoker_C04	Non-smoker_C05	Non-smoker_C07	Non-smoker_C08	Non-smoker_C09	Non-smoker_C10	Non-smoker_C11	Non-smoker_C12	Non-smoker_C13	Non-smoker_C14	Non-smoker_C15	Non-smoker_C16	Non-smoker_C17	Non-smoker_C18	Non-smoker_C19	Non-smoker_C20	Non-smoker_C21	Non-smoker_C22	Non-smoker_C23	Non-smoker_C24	Non-smoker_C25	Non-smoker_C26	Non-smoker_C27	Non-smoker_C28	Non-smoker_C29	Non-smoker_C30	Non-smoker_C31	Medwakh smoker_T001	Medwakh smoker_T01	Medwakh smoker_T02	Medwakh smoker_T03	Medwakh smoker_T04	Medwakh smoker_T05	Medwakh smoker_T06	Medwakh smoker_T07	Medwakh smoker_T08
LFQ	A0A087WWU8;D6R904;A0A494C0G0;A0A2R8YEU4;A0A2R8Y5V9;K7ENT6;A0A2R8YE05;A0A2R8YH90;A0A2R8YGX3;Q5VU61;P67936;P09493;H0YKJ4;A0A0S2Z4G6;A7XZE4;CON__Q3SX28;Q5TCU3;B7Z596;A0A494BZZ2;H0YK48;H0YKP3;P07951;H0YL80;H7BYY1;F5H7S3;Q6ZN40;H0YKX5;A0A5F9UN72		0.0200754	-0.953794	0.00383114	0.0200754	TRUE	-0.953794	0.953794	a(Non-smoker); b(Medwakh smoker)	20.591	21.455	19.8328	18.8324	21.5545	22.0943	18.6025	19.2156	20.3549	19.6326	20.5097	19.2554	19.1434	21.2133	21.1891	20.7156	22.0503	18.2855	20.0358	21.8271	21.809	19.8104	18.4162	20.0756	20.5721	16.9385	20.6124	17.5064	19.26	20.9668	18.4039	20.3289	21.2079	20.6691	19.9294	20.7942	20.06	18.6112	21.1735
LFQ	A0A087WZR4;H0Y4U3;A0A3B3ISU3;O75015;E9PNY5;A0A087WU90		0.0159384	-1.00659	0.00268158	0.0159384	TRUE	-1.00659	1.00659	a(Non-smoker); b(Medwakh smoker)	18.4431	19.7314	17.5082	17.2644	21.2454	20.7922	17.0327	16.3517	17.4825	17.6453	19.6081	16.6765	16.6533	17.0513	18.0521	18.21	19.6067	19.1572	15.3517	20.6144	21.0303	17.4347	19.0692	17.4728	19.2068	15.3517	17.1532	17.5948	17.297	19.1008	15.3517	19.2563	17.7986	18.211	16.6899	17.733	18.0458	17.5892	17.8438
LFQ	A0A087X1Z3;Q9UL46;H0YM70;H0YKU2		0.00668923	-0.77291	0.000666448	0.00668923	TRUE	-0.77291	0.77291	a(Non-smoker); b(Medwakh smoker)	18.7682	18.3889	18.2419	18.861	18.766	18.4906	17.6325	16.5019	18.0374	18.4622	18.2728	18.9062	18.94	18.3942	18.9566	18.5909	18.5785	18.4005	18.438	17.9981	16.5019	17.6816	18.4349	18.8954	18.8321	16.5019	18.7451	18.2774	18.1218	18.5878	16.5019	16.5019	18.5154	17.964	18.859	16.5019	16.5019	16.5019	18.2926
LFQ	A0A0B4J231;B9A064;A0A5H1ZRQ4;P0CG04		0.0125471	0.490166	0.00193261	0.0125471	TRUE	0.490166	0.490166	a(Medwakh smoker); b(Non-smoker)	23.7035	22.4525	23.7611	23.1487	22.5785	22.4486	22.9999	22.2938	22.8998	22.8757	23.4046	23.3531	23.09	22.8661	22.3103	22.4047	23.0682	22.9613	22.553	22.4669	22.9071	24.1665	22.7093	22.842	22.1258	23.922	23.1497	23.1496	23.2254	22.2724	24.1988	22.8438	23.1138	23.5425	22.6524	22.9948	24.6089	23.9637	23.152
LFQ	A0A0C4DH31		0.03441	0.562004	0.0084802	0.03441	TRUE	0.562004	0.562004	a(Medwakh smoker); b(Non-smoker)	20.4927	19.1272	19.1272	20.2037	19.1272	19.1272	21.5895	19.1272	20.5496	19.1272	19.1272	21.6333	19.1272	21.1654	19.1272	20.4034	20.7881	20.2423	20.9302	20.4424	20.6259	19.1272	19.1272	20.5901	20.5676	19.1272	19.1272	20.1272	20.3443	20.5729	19.1272	20.9248	19.1272	20.8746	20.9266	20.572	20.667	20.4138	19.1272
LFQ	A0A0D9SF54;A0A0D9SGF6;Q13813		0.0192151	-1.09438	0.00359714	0.0192151	TRUE	-1.09438	1.09438	a(Non-smoker); b(Medwakh smoker)	16.7978	17.256	14.506	15.898	19.7173	20.1313	16.4654	15.506	17.5484	16.0909	16.5372	16.5465	15.6226	16.903	18.4078	17.494	18.7025	14.506	15.7461	19.3289	18.1403	14.506	16.669	16.74	16.8605	14.506	17.5384	14.506	14.506	17.8757	14.506	14.506	16.3645	16.8032	17.5217	17.0176	15.7198	16.9504	17.1517
LFQ	A0A0G2JIW1;P0DMV9;P0DMV8;V9GZ37		0.00391589	-0.579072	0.000269102	0.00391589	TRUE	-0.579072	0.579072	a(Non-smoker); b(Medwakh smoker)	21.9658	22.5883	21.682	22.1103	22.8888	23.573	21.9481	21.8176	22.3373	22.2069	22.1621	21.5331	21.892	22.2638	22.7274	22.3589	22.972	22.2826	22.1851	23.5235	22.7732	21.8935	22.0871	21.7197	23.0062	21.4576	22.2797	21.2753	21.8789	22.2429	20.5373	22.8431	22.2703	22.37	21.355	22.1203	21.444	22.4541	22.2208
LFQ	A0A6Q8PG52;A0A6Q8PH84;P51149;A0A6Q8PGE6;C9J592;C9IZZ0;C9J8S3;C9J4V0;C9J4S4;C9J7D1;A0A6Q8PF79		0.009105	-0.893948	0.00112194	0.009105	TRUE	-0.893948	0.893948	a(Non-smoker); b(Medwakh smoker)	20.1869	21.0858	19.8856	20.1628	20.8492	22.2326	19.2197	20.149	20.0394	20.3347	19.8355	19.4086	19.3454	19.0356	21.462	20.4906	21.2357	19.8952	19.7734	22.3191	21.0046	19.1374	19.9539	18.4191	20.5352	18.7608	19.1166	18.6352	19.4585	20.5271	17.276	20.8812	20.4972	20.2438	19.2158	19.9955	19.2747	19.4198	20.3644
LFQ	A0A7I2V4S4;A0A7I2V4N1;A0A7I2V3P1;A0A7I2V4I6;A0A7I2V3P7;A0A7I2V323;P22626;A0A087WUI2;A0A024RA28;A0A7I2YQN4;A0A7I2V4N0		0.00969426	-1.04953	0.00128644	0.00969426	TRUE	-1.04953	1.04953	a(Non-smoker); b(Medwakh smoker)	18.3655	20.3351	17.6957	17.8248	20.448	20.2425	18.1918	17.6148	18.9042	17.6236	19.5712	17.5583	17.7408	19.3218	19.9446	19.0962	20.25	17.9704	17.4055	20.083	20.2961	17.7016	18.0952	17.9919	18.9076	15.2196	17.9391	15.2196	17.1651	18.4967	15.2196	17.2482	19.4401	19.0109	18.9484	18.7649	16.994	17.9207	18.4045
LFQ	A0A7I2YQ74;E7EUC7;Q16851;A0A087WYS1;A0A7I2V4T0;C9JNZ1;A0A7I2V676;C9JVG3;C9JQU9;C9JWG0;C9JTZ5;C9JUW1;A0A7I2V2Q3;C9J6Q0;F2Z3H1		0.00313773	-0.908621	0.000163578	0.00313773	TRUE	-0.908621	0.908621	a(Non-smoker); b(Medwakh smoker)	19.4781	20.4073	19.3059	19.7184	19.6408	19.673	18.2222	17.7385	19.3437	19.8453	19.1822	19.7027	19.727	19.1609	20.533	19.4476	20.7381	19.8489	19.0955	19.1945	20.1141	18.5693	19.3926	19.5683	20.1807	18.1596	19.6053	18.7674	18.8275	19.7658	18.374	18.3955	19.2597	19.0237	19.0526	19.0563	18.4248	17.4991	20.2008
LFQ	A0A7P0TAP4;A0A7P0Z441;A0A7P0T9S6;A0A7P0TA52;A0A7P0TBH1;A0A7P0T8D1;P01019		0.0374858	-0.724943	0.0100377	0.0374858	TRUE	-0.724943	0.724943	a(Non-smoker); b(Medwakh smoker)	19.1705	19.114	19.064	19.1719	18.2412	19.1611	19.8466	19.2498	17.8547	16.946	18.0088	19.5855	18.6997	17.1664	17.8863	19.1777	17.8657	20.1297	17.4948	18.224	16.6155	18.3749	19.5623	16.9865	18.4429	15.2157	17.8172	17.3282	17.2729	19.3074	17.1003	16.7477	17.4163	17.1074	19.5648	18.1883	18.9496	16.9805	18.1349
LFQ	A6NC48;Q10588;H0Y984;H0Y9Q9;H0Y8G4		0.00137309	-1.01566	3.2736580927617e-05	0.00137309	TRUE	-1.01566	1.01566	a(Non-smoker); b(Medwakh smoker)	18.4554	18.2855	18.2484	18.0149	19.4011	19.3556	17.4675	18.4548	17.9181	16.4675	18.344	17.8786	16.4675	18.3903	19.209	18.1871	19.2157	16.4675	16.4675	19.5342	16.4675	18.2207	18.1331	17.8747	19.1841	17.8328	17.7233	16.4675	16.4675	18.5998	16.4675	19.0558	18.7723	17.672	17.4904	16.4675	17.9362	18.3065	18.1211
LFQ	B0QY04;A0A494BZS1;A0A0G2JR51;A0A217FLJ2;Q15080		0.0124951	-0.849888	0.001895	0.0124951	TRUE	-0.849888	0.849888	a(Non-smoker); b(Medwakh smoker)	15.798	18.6485	17.5837	17.9302	18.4268	19.7151	17.7221	17.2568	17.5613	17.5242	18.0888	15.798	17.8557	17.7787	19.2465	17.6529	19.3592	15.798	17.605	18.8984	18.9122	18.1893	17.7867	17.5575	18.1129	15.798	15.798	15.798	16.9498	17.8867	15.798	17.8745	17.6512	17.5796	17.8586	17.5146	15.798	17.5753	18.2144
LFQ	B4E1Z4;P00751;E7ETN3;H7C5H1;A0A0G2JH38;H7C526;C9JRT3;A0A0G2JHM4;A0A0G2JJ82		0.044031	-0.656859	0.0128339	0.044031	TRUE	-0.656859	0.656859	a(Non-smoker); b(Medwakh smoker)	20.3229	21.1669	20.4116	20.0505	20.1723	20.4902	22.5003	20.2281	20.16	19.7846	19.0254	19.5641	19.8279	20.4088	19.7943	20.1635	19.2249	21.2848	19.7219	20.9879	20.964	21.0643	21.2719	18.7286	20.1984	19.3037	19.8978	18.5863	18.3124	20.312	19.3201	20.0159	18.9392	19.4244	21.4035	19.9316	19.0743	20.7816	18.1261
LFQ	B5MDF5;J3KQE5;P62826;H0YFC6;F5H018;B4DV51		0.0139524	-0.780607	0.0022361	0.0139524	TRUE	-0.780607	0.780607	a(Non-smoker); b(Medwakh smoker)	15.8617	18.6273	18.4186	18.6355	17.1223	15.8617	18.1294	17.017	19.2467	17.3632	18.5033	18.1748	18.226	15.8617	18.4553	18.173	18.8447	18.3342	18.8211	15.8617	18.4937	18.4362	17.9728	17.9268	18.0515	15.8617	18.5897	16.9784	17.9886	18.3034	15.8617	15.8617	18.237	17.8818	18.122	18.2703	15.8617	15.8617	18.4656
LFQ	C9J9K3;A0A0C4DG17;P08865;F8WD59		0.0124951	-0.664887	0.00184774	0.0124951	TRUE	-0.664887	0.664887	a(Non-smoker); b(Medwakh smoker)	17.4122	17.79	17.2316	16.096	16.096	16.096	16.096	18.0298	18.8966	16.096	17.7712	17.5577	17.6494	17.7227	17.2291	18.1733	17.8606	17.3469	18.1064	16.096	17.3167	17.3308	17.6629	16.096	17.3883	16.096	18.1778	17.5462	17.8126	18.7763	16.096	16.096	17.096	17.2414	16.096	16.096	16.096	16.096	17.983
LFQ	C9JQ42;P46976;G5E9W8;C9J8R8;C9J7C7		0.00668923	-0.982079	0.000627092	0.00668923	TRUE	-0.982079	0.982079	a(Non-smoker); b(Medwakh smoker)	19.9668	21.0756	18.8539	19.0285	20.7829	21.4159	18.6676	18.3537	19.7988	19.519	19.5741	18.5117	18.5123	18.5814	20.35	19.9569	20.85	19.1412	18.3524	21.3872	21.3511	18.9479	19.1824	18.4821	19.2499	18.1434	18.4381	16.4897	18.4217	19.3308	16.4897	20.0328	19.0306	18.752	18.2343	18.4116	18.3262	18.8604	19.2885
LFQ	D6RG15;A0A7I2V2U8;A0A7I2V5D3;Q6IBS0;A0A7I2V5B1;H0Y858;A0A7I2YQM6;A0A7I2V3T5;F8VS81		0.0172773	-0.655181	0.00313194	0.0172773	TRUE	-0.655181	0.655181	a(Non-smoker); b(Medwakh smoker)	17.3485	15.7911	17.6198	17.6219	18.0609	18.7523	17.4786	17.7669	17.2867	17.7619	17.7811	17.4787	17.4063	18.0233	18.5439	17.3087	18.9851	17.6809	17.2164	19.1792	18.5402	17.3496	15.7911	17.5552	17.8344	15.7911	15.7911	17.3181	17.4009	17.8193	15.7911	17.525	17.5899	17.5019	15.7911	17.86	17.7016	15.7911	17.9631
LFQ	E9PGT1;Q15631;H7C1D4;A0A0J9YVW2		0.000395038	-0.992609	9.36129510464845e-07	0.000395038	TRUE	-0.992609	0.992609	a(Non-smoker); b(Medwakh smoker)	18.1478	18.4805	17.9747	17.642	19.4372	19.3474	17.9171	17.7414	17.5786	18.2839	18.4513	16.3966	17.796	18.1455	19.0544	18.0896	19.2955	17.9712	18.2988	18.7744	19.2913	17.9941	17.6625	18.0475	18.3927	16.3966	18.286	17.7285	17.9734	17.8366	16.3966	18.07	17.8663	18.0429	17.7762	17.9798	17.6023	18.0647	18.0769
LFQ	E9PLD0;Q9H0U4;Q92928;P62820;E7END7;A0A2R8YDI9;H0YLJ8;H0YL94;H0YMN7;G3V196;A0A2R8YFB8;P51153;P59190		0.039701	-0.521178	0.0109805	0.039701	TRUE	-0.521178	0.521178	a(Non-smoker); b(Medwakh smoker)	18.8437	18.9743	18.6286	17.362	18.9334	19.5665	17.362	18.8965	19.2856	18.8111	19.1852	17.362	17.362	17.362	18.7284	18.5258	18.362	18.8524	19.1533	19.8744	18.5693	17.362	17.362	17.362	17.362	18.7087	18.8267	18.571	18.5981	19.1254	17.362	19.8566	18.9295	18.6562	17.362	19.4999	17.362	18.3981	19.1629
LFQ	F6S8N6;A0A0A0MRJ6;P22061;A0A3F2YNX8;F8WDT3;F8WAV5;F8WAX2;H7C4X2		0.0103297	-0.704261	0.00139525	0.0103297	TRUE	-0.704261	0.704261	a(Non-smoker); b(Medwakh smoker)	18.2297	18.7131	18.0546	18.0806	18.6407	19.1736	16.436	16.436	17.7041	17.7947	18.2538	18.1024	17.436	18.2435	19.0656	18.2603	18.6196	17.8718	16.436	19.5435	18.9674	17.7641	18.2676	17.88	18.2567	16.436	16.436	17.9234	17.7642	18.0036	16.436	16.436	16.436	17.5637	18.0673	16.436	17.7726	16.436	17.987
LFQ	F6TLX2;Q9HC38;I3L3Q4;I3L1I0		0.0042148	-0.576855	0.00029963	0.0042148	TRUE	-0.576855	0.576855	a(Non-smoker); b(Medwakh smoker)	18.2261	19.1045	18.2205	18.405	19.3925	19.4379	18.0636	18.2453	18.0895	18.4938	18.2708	18.0312	18.2788	18.1039	18.6569	18.4986	19.3087	18.3741	18.7242	19.4564	19.0262	18.0957	18.1472	18.5747	19.4543	18.1965	18.7164	18.2884	18.9227	18.238	16.7326	18.3807	18.2488	19.0045	17.9287	18.3403	17.973	17.8756	18.7038
LFQ	F8W1R7;J3KND3;G8JLA2;G3V1V0;B7Z6Z4;P60660;G3V1Y7;F8VPF3;F8VZU9;F8W180;F8VXL3;H0YI43;F8W1I5;P14649		0.00807161	-1.03269	0.000937224	0.00807161	TRUE	-1.03269	1.03269	a(Non-smoker); b(Medwakh smoker)	19.2581	19.4137	18.1141	18.456	20.6953	20.8314	18.3255	18.4923	19.5799	18.8629	18.886	18.618	18.4077	18.3639	19.6851	20.0674	19.6676	18.283	19.5409	19.9014	18.739	18.2938	18.2685	19.0762	18.4255	16.4922	20.2149	17.6482	18.3502	20.245	16.4922	16.4922	20.5086	18.0978	20.1644	19.7207	19.079	16.4922	19.628
LFQ	F8WCF6;P59998;F8WDD7;H7C0A3;A0A0A6YYG9;R4GN08;F8WE39		0.0183109	-0.822443	0.00338449	0.0183109	TRUE	-0.822443	0.822443	a(Non-smoker); b(Medwakh smoker)	19.0256	20.773	18.5057	18.4514	18.1617	18.8801	19.2193	18.3012	19.6382	19.1581	19.6155	18.0733	18.2567	18.681	20.0926	19.0154	20.4409	18.263	18.9997	19.0396	20.8933	18.9949	18.2331	19.2219	19.9683	18.5644	19.0065	18.33	18.4416	18.6066	15.6857	18.5197	19.3136	18.463	18.9423	19.562	17.6544	18.1699	20.0657
LFQ	G3XAM2;E7ETH0;A0A2R8Y3M9;P05156;CON__Q32PI4		0.0351632	-0.6815	0.00890046	0.0351632	TRUE	-0.6815	0.6815	a(Non-smoker); b(Medwakh smoker)	18.1667	18.0129	17.8576	17.9103	17.5597	19.0381	16.2122	16.2122	18.1848	18.0311	17.8703	18.1702	17.7906	17.5846	17.2122	18.7475	17.6451	19.5917	16.2122	16.2122	17.6841	18.4862	18.0694	17.4639	17.3071	16.2122	16.2122	16.2122	16.2122	16.2122	16.2122	16.2122	17.7432	18.0851	19.0778	16.2122	16.2122	16.2122	17.8118
LFQ	H3BQX5;H3BRY5;P50225;H3BNY7;E9PKR8;A0A0A6YYL2;P0DMN0;P0DMM9;P50226		0.00137309	-1.18911	3.28080076208437e-05	0.00137309	TRUE	-1.18911	1.18911	a(Non-smoker); b(Medwakh smoker)	17.1958	19.2116	17.5576	18.1003	17.494	16.9546	15.2884	16.9803	15.2884	16.9057	17.2596	17.2065	17.6303	17.7467	17.513	17.4125	17.3069	15.2884	15.2884	16.2884	19.1673	17.3284	15.2884	17.8308	16.6815	15.2884	15.2884	17.654	17.8241	17.176	15.2884	15.2884	17.4872	15.2884	15.2884	15.2884	15.2884	15.2884	17.92
LFQ	I3L4N8;K7EM38;A0A2R8YEA7;J3KT65;A0A2R8YFE2;Q9BYX7;F8WCH0;A0A7P0TBL1		0.0286036	-0.385311	0.00650698	0.0286036	TRUE	-0.385311	0.385311	a(Non-smoker); b(Medwakh smoker)	25.2959	25.8398	25.2277	25.347	25.4872	25.6672	24.8882	25.0115	25.7099	25.2035	25.4216	25.0026	25.1377	25.0274	25.3898	25.4074	25.6277	25.5371	25.5134	25.7855	26.0134	25.276	25.5577	24.7594	25.3372	24.4113	25.4472	24.2599	24.6936	25.7402	23.0414	25.1707	25.6642	24.712	24.9496	25.3056	24.7627	24.5014	25.5867
LFQ	J3KNB4;P49913		0.0467685	-0.834882	0.0144073	0.0467685	TRUE	-0.834882	0.834882	a(Non-smoker); b(Medwakh smoker)	19.2556	20.2238	18.069	17.8507	20.0532	20.2355	20.447	19.2047	19.3301	18.9843	18.9458	17.4244	17.4113	18.3647	21.2962	19.3609	19.9944	19.7625	19.0423	21.1866	20.3385	18.0076	19.3794	17.6026	20.1383	16.1877	19.0535	18.4101	18.1913	20.0509	18.6094	20.7128	18.989	18.8532	16.1877	19.7062	17.4965	20.0651	19.759
LFQ	J3KTF8;J3QQX2;P52565;J3KRE2;J3KRY1;J3KS60		0.0169351	-0.548385	0.00294624	0.0169351	TRUE	-0.548385	0.548385	a(Non-smoker); b(Medwakh smoker)	20.4907	21.6542	20.5648	20.7455	21.2996	22.285	19.5222	20.0539	20.4908	20.845	20.2353	20.2664	20.8525	20.5519	21.4144	21.1309	21.7316	20.8214	20.4547	22.0633	21.7082	20.8823	20.9413	20.6553	21.5448	19.9023	20.5177	19.9476	20.1517	20.7266	20.1783	21.413	20.8737	20.7995	19.7228	20.4819	19.8421	20.7995	20.8255
LFQ	O00299		0.0015335	-0.95378	5.08743273859302e-05	0.0015335	TRUE	-0.95378	0.95378	a(Non-smoker); b(Medwakh smoker)	19.7127	20.1664	19.6647	19.9523	19.9283	18.6216	19.8369	18.7952	19.908	19.4973	19.8058	19.9099	19.4033	19.4854	20.3566	18.9001	19.916	19.0988	19.8718	18.6611	19.2669	19.6787	19.3963	19.5894	19.0079	18.6005	20.2588	19.5099	19.6092	19.2309	16.953	18.3092	19.8322	19.0289	19.5124	19.7533	19.387	17.953	20.4151
LFQ	O00764;F2Z2Y4;A8MV33		0.044031	-0.605909	0.0130697	0.044031	TRUE	-0.605909	0.605909	a(Non-smoker); b(Medwakh smoker)	18.4814	19.3931	17.8905	17.4264	20.1053	18.8935	17.2413	16.5365	16.8957	17.5816	18.3095	17.3225	17.7925	18.0685	19.2224	18.9979	19.2633	18.2058	17.7229	18.7842	19.6851	16.9633	18.5876	17.8452	18.3898	15.5365	17.5223	16.8138	17.0114	18.125	17.3946	17.6787	18.7684	17.6116	17.674	18.3544	17.0527	18.0365	18.4762
LFQ	O15144;H7C3F9;C9JTV5;G5E9J0;G5E9S7		0.0242471	-0.742479	0.00511373	0.0242471	TRUE	-0.742479	0.742479	a(Non-smoker); b(Medwakh smoker)	20.0311	21.1947	19.3059	18.5851	20.1158	20.5631	19.8376	19.1037	20.8581	19.3635	20.1705	18.615	19.2437	19.4055	21.0823	20.2986	21.1139	19.5479	20.4057	19.9706	21.2576	19.3418	19.2154	19.3297	20.2712	18.2911	20.4483	18.6356	19.3396	20.5654	16.3247	19.8716	20.3587	19.8402	20.1573	20.2131	19.3199	19.3966	20.7559
LFQ	O15145;C9JZD1;F8VR50		0.0418602	-0.720243	0.0120026	0.0418602	TRUE	-0.720243	0.720243	a(Non-smoker); b(Medwakh smoker)	18.3787	19.9403	18.338	18.4527	19.3631	19.0967	18.5733	17.8305	19.2333	18.2739	18.4613	17.8122	17.9847	17.8203	20.9042	19.0901	20.7412	18.1767	18.7639	17.9167	19.9953	18.3628	17.3924	18.5116	18.5007	17.8511	19.3091	17.9894	18.1997	19.1746	16.1225	18.1498	19.9439	18.3766	17.9532	18.8401	17.7923	17.9002	19.6543
LFQ	O15511;B1ALC0		0.0044954	-0.938999	0.000330632	0.0044954	TRUE	-0.938999	0.938999	a(Non-smoker); b(Medwakh smoker)	20.3434	21.317	19.4529	19.879	20.4463	20.2538	18.8369	18.4181	20.8966	20.0895	20.5734	19.1092	19.212	19.5325	20.7684	20.5567	21.112	19.5667	19.1383	21.0072	21.3076	19.2899	19.4191	19.5788	20.304	17.9947	18.9182	18.6907	19.0188	20.839	16.6942	18.5133	20.2739	19.7334	19.2839	19.964	18.6563	17.6942	20.6594
LFQ	O43505		0.00695962	-0.804857	0.000791615	0.00695962	TRUE	-0.804857	0.804857	a(Non-smoker); b(Medwakh smoker)	17.3941	17.2037	17.5538	17.2598	15.6874	15.6874	16.95	17.2686	16.98	17.4992	15.6874	17.6645	17.7395	17.6575	15.6874	17.1541	16.8364	15.6874	16.6874	15.6874	17.1451	15.6874	17.0028	19.0919	17.1706	15.6874	17.2464	17.9364	17.9372	15.6874	15.6874	15.6874	15.6874	15.6874	17.1035	15.6874	17.3511	15.6874	15.6874
LFQ	O43707;F5GXS2;H7C144;K7EP19;M0QZQ3;C9JY79;Q9H254		0.0213321	-0.878419	0.0042462	0.0213321	TRUE	-0.878419	0.878419	a(Non-smoker); b(Medwakh smoker)	21.02	21.499	20.3897	20.7233	21.9766	22.1727	21.0109	20.2245	21.9197	20.829	21.3145	20.7306	20.5583	21.0391	21.8339	21.6602	21.854	20.473	21.9446	22.2114	21.5705	20.252	20.5379	20.3355	21.141	18.5917	21.9391	19.5203	20.8283	21.629	22.4641	19.9499	21.0302	21.1284	20.9747	21.2436	20.1351	21.1853	21.631
LFQ	O75083;D6RD66		0.044031	-0.47642	0.0131341	0.044031	TRUE	-0.47642	0.47642	a(Non-smoker); b(Medwakh smoker)	20.2757	20.5697	20.2384	20.0871	20.6792	20.8625	19.8767	18.3021	19.5773	19.613	20.4934	19.6717	19.8567	20.5307	21.0479	20.3575	21.1791	19.0668	18.7036	20.7496	20.7056	20.3218	19.2365	20.446	20.2042	19.7824	18.8644	19.5825	20.0559	20.2927	18.3507	18.8068	20.6725	19.4915	19.5875	21.1199	20.2431	19.4019	20.9285
LFQ	O75368		0.0139524	-0.802769	0.00224825	0.0139524	TRUE	-0.802769	0.802769	a(Non-smoker); b(Medwakh smoker)	19.8502	20.6338	19.5864	19.7607	21.0832	21.2924	18.5771	19.1818	19.3484	19.8112	20.1584	17.5771	19.5278	19.0721	20.8451	20.6396	20.6301	19.6304	20.1635	21.1912	20.485	19.3022	19.8765	19.4335	20.5818	18.6661	20.1547	19.1383	19.3074	20.434	19.565	20.2094	20.2518	20.1058	19.5274	20.4536	19.4467	19.5043	20.1234
LFQ	O95274		0.0106586	0.599183	0.00151544	0.0106586	TRUE	0.599183	0.599183	a(Medwakh smoker); b(Non-smoker)	18.5183	17.8766	18.3977	18.5409	19.0153	18.5649	16.8766	19.3639	18.5511	18.8264	18.7909	18.2707	18.7897	18.8147	19.3573	18.7129	18.3167	18.2084	20.5732	18.6778	18.0895	18.8222	19.4481	18.2645	19.8278	16.8766	20.3805	19.1621	18.6261	18.0869	19.4357	18.0861	19.1711	18.9719	18.119	19.3341	19.6219	19.4146	19.5018
LFQ	P00338;F5GXY2;F5GYU2;F5GXH2;F5H5J4;F5H6W8;F5GZQ4;F5GWW2;F5GXU1;F5GXC7;F5H8H6;Q6ZMR3;P07864;F5H5G7;F5H155;A0A087WUM2;G3XAP5;F5H245		0.0419731	-0.437037	0.0121344	0.0419731	TRUE	-0.437037	0.437037	a(Non-smoker); b(Medwakh smoker)	21.6897	21.416	20.9853	21.8327	20.6663	20.4848	20.4827	19.9863	21.1926	20.905	20.8567	21.2344	21.4941	20.7646	22.4141	20.9309	22.2925	21.2187	20.9806	20.7548	21.5888	21.0655	20.9838	20.8878	21.8866	20.2525	21.0651	21.2962	20.9405	20.9706	18.5264	21.8125	21.7731	21.0841	19.9613	21.507	20.4624	20.5151	21.5912
LFQ	P00491;G3V5M2;G3V393;G3V2H3		0.00966814	-0.597095	0.00126007	0.00966814	TRUE	-0.597095	0.597095	a(Non-smoker); b(Medwakh smoker)	19.3212	19.4097	19.8017	20.1366	20.522	19.9405	19.4493	18.2347	19.5095	18.8717	19.9949	19.6168	19.6485	20.3962	21.6009	19.8283	21.481	19.1188	20.3924	19.6775	19.729	19.9013	18.8619	19.6165	19.3514	19.0977	20.6234	19.5096	19.8632	19.9608	17.8465	17.9678	19.4636	19.1327	19.205	20.079	19.5714	20.4038	20.3079
LFQ	P00492		0.0212161	-0.758081	0.00417284	0.0212161	TRUE	-0.758081	0.758081	a(Non-smoker); b(Medwakh smoker)	17.1894	18.7563	17.3129	17.481	18.7875	19.5477	16.7935	16.6128	17.0395	17.145	17.2672	16.5119	17.1032	16.7852	18.9937	17.4664	18.8107	17.0616	16.7336	19.2176	18.7625	17.0682	16.3489	16.9732	18.5288	14.7521	16.8219	16.6475	16.6313	17.161	14.7521	14.7521	18.3336	16.9735	16.6044	17.3393	16.937	14.7521	17.5429
LFQ	P00558;P07205		0.0172773	-0.684368	0.0031525	0.0172773	TRUE	-0.684368	0.684368	a(Non-smoker); b(Medwakh smoker)	21.1735	21.7961	21.3112	21.4198	20.6992	20.182	20.4439	19.3648	20.9068	20.8776	21.0603	20.976	21.326	20.7098	22.3501	21.0228	22.5585	20.313	21.6494	20.1704	21.8962	21.3396	19.9027	20.6273	21.0831	19.84	21.5948	21.2221	21.0628	21.2607	17.4636	18.5633	21.2067	21.0578	20.1376	20.6743	20.3067	18.0025	21.3215
LFQ	P01859;A0A286YEY4		0.0106455	-0.574976	0.00148835	0.0106455	TRUE	-0.574976	0.574976	a(Non-smoker); b(Medwakh smoker)	23.6471	23.1403	24.4733	24.2323	23.5693	24.48	25.247	24.2544	23.0284	23.3635	23.7166	24.0743	23.7046	22.9534	23.9717	23.546	23.4638	23.5446	22.7496	24.372	23.0991	24.6291	23.7108	23.3836	24.4214	22.181	22.9502	23.1334	22.9802	23.0967	22.5125	23.2784	23.0484	23.3584	24.28	23.8709	23.947	23.2724	23.151
LFQ	P02671;A0A087WUA0		0.0014681	-1.0198	4.24554204242478e-05	0.0014681	TRUE	-1.0198	1.0198	a(Non-smoker); b(Medwakh smoker)	21.6208	22.5121	21.6886	21.5055	21.2701	21.6957	23.4987	22.7934	21.2222	20.6399	21.1768	21.1623	21.1069	21.8136	20.8681	21.2132	21.3659	22.2536	21.1715	21.8563	22.7164	21.7392	22.0588	19.232	21.2362	19.7786	20.6152	19.6104	19.5918	21.0646	20.0278	21.6666	20.2635	20.7136	20.7287	21.1248	19.8424	20.0718	21.2995
LFQ	P02675;D6REL8;CON__P02676		0.00668923	-0.889602	0.000713306	0.00668923	TRUE	-0.889602	0.889602	a(Non-smoker); b(Medwakh smoker)	22.1552	22.8718	21.883	21.7778	21.7724	22.4087	23.8506	23.2027	21.6543	21.5272	21.6746	21.6696	21.5013	22.1416	21.7309	21.8562	21.6964	22.7142	21.7017	22.4235	23.0026	21.8833	22.6412	20.233	21.7708	19.8724	21.6891	19.7725	20.1993	21.8023	21.1213	23.1627	21.149	21.5164	21.4883	21.8262	21.1694	21.3434	21.437
LFQ	P02679;C9JEU5;C9JC84;C9JPQ9;C9JU00		0.00137309	-0.901061	3.57915317648061e-05	0.00137309	TRUE	-0.901061	0.901061	a(Non-smoker); b(Medwakh smoker)	22.0737	23.0399	22.0506	22.0633	22.0688	22.5238	23.9009	23.2114	21.6826	21.3968	21.7061	21.5442	21.6234	22.2166	21.8936	21.7892	21.8123	22.7109	21.7759	22.4094	23.2256	22.0715	22.6832	20.6641	21.9306	19.9155	21.8521	20.2153	20.652	21.7639	20.9081	22.1537	21.1959	21.454	21.483	21.7583	21.2006	20.7042	21.5064
LFQ	P04075;J3KPS3;H3BQN4;H3BPS8;H3BUH7;H3BU78;H3BR68		0.00490675	-0.572117	0.000383703	0.00490675	TRUE	-0.572117	0.572117	a(Non-smoker); b(Medwakh smoker)	22.4006	23.1387	22.3524	22.7436	23.182	23.6424	21.9818	21.8905	22.6669	22.5972	22.3364	22.6103	22.5831	22.4674	23.0218	22.7692	23.3314	22.3746	22.7798	23.5154	23.3295	22.6141	22.4481	22.2158	23.455	21.5328	22.9152	22.5757	22.4207	22.6509	19.674	22.7694	22.2493	22.2893	21.8145	22.4094	21.4238	22.353	22.808
LFQ	P04114;A8MUN2;A0A669KB70;CON__ENSEMBL:ENSBTAP00000032840		0.0383595	-1.57588	0.0103788	0.0383595	TRUE	-1.57588	1.57588	a(Non-smoker); b(Medwakh smoker)	17.4379	16.3227	16.94	16.4773	13.8171	17.9128	24.2908	19.8438	17.2479	14.991	15.9433	15.1443	14.2407	15.6075	15.7952	16.286	15.904	17.4153	14.8833	17.1473	15.7519	16.5467	18.1793	11.7539	14.8705	14.1713	15.7254	11.7539	11.7539	16.7432	15.1031	16.7662	14.8717	14.8155	11.7539	17.7609	16.0874	16.0729	15.8968
LFQ	P04179;F5H3C5;F5H4R2;F5GYZ5;G8JLJ2;G5E9P6;F5GXZ9		0.0383595	-0.630356	0.0104534	0.0383595	TRUE	-0.630356	0.630356	a(Non-smoker); b(Medwakh smoker)	19.1852	19.0795	17.417	19.3925	19.5796	20.0784	18.4358	19.6448	20.4644	19.3507	18.799	18.417	19.3022	17.417	19.6012	20.9434	20.1241	19.5327	19.1445	19.3463	18.5271	18.4318	19.3867	19.3312	17.417	18.5431	17.417	18.9681	17.417	20.8438	17.417	17.417	17.417	19.2767	19.5522	17.417	17.417	17.417	19.479
LFQ	P04196		0.0169351	-0.987865	0.00296966	0.0169351	TRUE	-0.987865	0.987865	a(Non-smoker); b(Medwakh smoker)	16.8849	19.8299	19.7192	18.2684	19.2892	18.8576	21.7073	18.4241	18.5286	17.3339	17.8485	19.2978	17.9797	17.7854	18.602	20.0141	18.0188	18.4634	15.1248	19.4775	19.1394	18.7476	18.5218	17.4754	18.8665	16.5463	17.5047	16.988	17.3898	19.2075	17.5728	17.6199	17.9687	18.9977	19.9704	17.7863	17.4336	18.8296	19.2619
LFQ	P06737;E9PK47;P11217;H0Y4Z6		0.0114931	-1.11911	0.00166133	0.0114931	TRUE	-1.11911	1.11911	a(Non-smoker); b(Medwakh smoker)	19.5903	19.9426	18.9345	19.7877	19.3729	19.3471	19.6417	18.2771	19.1819	19.1587	19.1539	19.1769	19.3669	18.6783	20.6551	18.4287	20.7097	17.8208	19.1455	19.3612	19.9222	19.2095	17.8404	19.5919	18.3897	17.3822	19.5912	19.4333	19.9763	18.7113	15.1357	18.8523	21.4244	19.7743	17.8646	20.6712	19.1777	17.9125	20.1599
LFQ	P06744;A0A2U3TZU2;K7EQ48;A0A2R8Y6C7;A0A0J9YXP8;A0A0J9YYH3;A0A0J9YX90;K7ERC6;K7EPY4;K7EP41;K7ENA0;A0A0J9YXM3;K7ELR7;A0A2R8YF08;K7ERK8;K7EIL4;A0A0J9YXH9;K7ESF4;A0A0J9YYI8		0.0054863	-0.641913	0.000455025	0.0054863	TRUE	-0.641913	0.641913	a(Non-smoker); b(Medwakh smoker)	22.7932	23.0533	22.0638	22.0062	23.2451	23.134	21.0637	20.3548	21.3817	22.1719	22.8505	21.7114	21.8643	21.9879	22.9229	22.6385	23.2611	22.6583	22.2841	23.3243	23.0163	22.0512	22.2052	21.9208	22.7953	20.6714	22.2393	21.6498	21.6335	22.7172	19.9826	21.9591	22.0577	21.8728	21.2672	22.4947	21.4652	22.0752	22.7817
LFQ	P07237;A0A7P0TA71;A0A7P0TB26;A0A7P0TA35;I3L4M2;A0A7P0TA97;A0A7P0T8X1;A0A7P0T8J3;A0A7P0T8C0;I3L3P5;I3L0S0;H7BZ94;A0A7P0T9K9;A0A7P0T9U6;A0A7P0T9D6;H0Y3Z3;I3L514;A0A7P0Z4J0;A0A7P0Z4S2;A0A7P0TAX9;B3KTQ9;A0A7P0T9S9;I3L3U6;A0A7P0Z476;A0A7P0TBP8;I3NI03;I3L1Y5;A0A7P0T9E3;A0A7P0T940;A0A7P0Z4B2;A0A7P0TBA3;A0A7P0Z4F8		0.0271285	-0.328628	0.00604285	0.0271285	TRUE	-0.328628	0.328628	a(Non-smoker); b(Medwakh smoker)	21.4211	21.4311	21.2913	21.6188	21.7776	22.2782	20.6712	21.5164	22.5538	21.6279	21.3249	21.6206	21.5224	21.7591	21.8442	21.9256	22.1146	21.433	22.3848	22.1348	21.5393	21.4853	21.3461	21.7909	22.407	21.8753	22.5102	21.7446	22.1207	21.7826	21.7891	21.1939	21.7795	22.3178	21.0983	21.8666	20.9308	21.3757	21.7719
LFQ	P07476		0.0312759	1.22224	0.00733724	0.0312759	TRUE	1.22224	1.22224	a(Medwakh smoker); b(Non-smoker)	15.7971	13.4335	14.5731	16.8081	15.1533	14.4714	14.5356	17.2678	19.476	16.8084	15.5383	17.4486	16.9517	16.4827	16.0591	15.5466	16.4887	19.429	13.4335	13.4335	14.9834	15.1557	19.5604	16.7054	19.2393	16.3399	13.4335	16.9238	17.1675	15.4465	13.4335	16.6096	19.7634	17.2314	17.1227	17.2728	17.7972	16.8487	16.9421
LFQ	P07737;K7EJ44;CON__P02584;I3L3D5		0.0153479	-0.860104	0.00254587	0.0153479	TRUE	-0.860104	0.860104	a(Non-smoker); b(Medwakh smoker)	23.7477	24.9817	23.6998	23.5923	24.9971	25.326	22.6687	22.4825	22.9895	24.0169	23.949	22.99	23.3005	23.3287	24.6155	24.3942	24.8391	23.2608	22.6211	25.465	24.9985	23.6455	23.2667	23.2859	24.2287	22.3452	22.5929	22.4657	22.8931	24.1314	18.4082	24.6346	23.342	23.4568	22.6415	23.1512	22.6589	23.3506	23.876
LFQ	P08246		0.0407328	-0.67641	0.0114967	0.0407328	TRUE	-0.67641	0.67641	a(Non-smoker); b(Medwakh smoker)	21.1112	21.6317	20.2994	19.8832	21.1425	21.3537	23.3911	20.4221	20.1447	20.4671	21.2414	19.8679	19.7324	20.1663	20.5109	21.7475	20.9949	20.6073	21.8037	21.0933	21.8145	20.4739	20.699	20.2179	22.0624	19.8482	21.7838	20.417	19.8703	22.1172	17.5667	21.9418	19.8024	20.9032	20.5097	20.9393	19.4915	23.3133	20.726
LFQ	P08603;A0A0D9SG88;Q5TFM2;B1AKG0;Q03591		0.0277584	-0.805073	0.00624893	0.0277584	TRUE	-0.805073	0.805073	a(Non-smoker); b(Medwakh smoker)	19.1853	20.511	19.429	19.3389	17.9699	17.6411	23.1195	19.8765	19.362	18.8513	18.7732	18.9658	18.9017	18.9793	19.2329	19.8685	19.0938	19.911	19.1407	18.953	20.3881	19.4532	19.8947	18.05	19.1968	17.959	19.7018	17.9079	17.5565	19.3976	17.8784	19.1596	18.819	18.6239	19.8357	19.4403	18.8486	18.4246	18.3133
LFQ	P08697;A0A0G2JPA8;C9JPV4;A0A0J9YWQ3;C9JMH6;A0A0J9YY65		0.0255936	-0.979104	0.00545834	0.0255936	TRUE	-0.979104	0.979104	a(Non-smoker); b(Medwakh smoker)	19.7251	18.2426	18.6747	18.7951	18.4891	18.022	19.558	15.8132	18.1752	17.8708	18.2174	19.6528	18.6732	18.3054	18.3716	18.7995	18.7442	20.4543	18.8751	15.8132	16.8132	18.5601	19.5513	18.1013	18.0533	15.8132	18.2258	18.0883	15.8132	18.764	15.8132	15.8132	15.8132	17.9181	19.7076	19.0357	18.8715	15.8132	18.1157
LFQ	P09211;A8MX94;A0A087X2E9;A0A2R8Y5E5;A0A087X243		0.0233391	-0.418481	0.00481161	0.0233391	TRUE	-0.418481	0.418481	a(Non-smoker); b(Medwakh smoker)	22.69	23.3357	22.5664	22.9891	22.874	23.2755	21.9137	22.586	23.0061	23.1787	23.0157	23.2276	22.9918	22.9824	23.1272	23.3553	23.4611	23.4794	23.3508	23.6041	23.3291	22.0473	23.1634	22.9759	23.9723	22.2842	23.342	23.4624	23.5146	23.3711	21.2952	21.7906	22.6062	23.4955	22.4431	22.7011	21.9881	21.6508	23.2901
LFQ	P09972;A8MVZ9;J3KSV6;J3QKP5;C9J8F3;K7EKH5;J3QKK1		0.000698784	-1.11491	1.15912165797871e-05	0.000698784	TRUE	-1.11491	1.11491	a(Non-smoker); b(Medwakh smoker)	19.2523	20.4357	18.8574	18.9523	20.3831	20.6397	18.1938	18.3335	19.0527	18.6297	18.6155	19.1388	19.3073	18.4842	19.959	19.4945	20.0785	18.716	19.7755	20.4831	20.1974	18.4827	19.0126	18.1411	20.262	16.38	19.4518	18.9362	18.5921	19.439	16.38	18.823	19.1944	19.0093	18.6587	19.2988	17.9558	18.014	19.6361
LFQ	P0C0L5;F5GXS0;A0A140TA29;A0A0G2JL54;A0A3B3ISA6		0.00869	-0.653682	0.00104779	0.00869	TRUE	-0.653682	0.653682	a(Non-smoker); b(Medwakh smoker)	20.6416	21.0657	20.1382	19.5308	20.0089	20.6039	22.1738	21.107	19.5912	19.8219	20.2168	19.6672	19.9566	19.902	19.7399	20.2753	19.5619	21.0039	20.7109	20.4663	21.0151	19.868	20.626	19.5498	19.3579	18.9637	20.9599	18.9833	19.2921	20.3117	19.3407	19.0734	18.7844	19.3571	20.2252	19.5448	19.1223	20.2507	19.4988
LFQ	P10153		0.0351632	-0.768427	0.00905909	0.0351632	TRUE	-0.768427	0.768427	a(Non-smoker); b(Medwakh smoker)	20.1651	19.6851	16.7344	18.659	19.2593	18.3954	18.1563	18.5518	18.5149	19.3065	19.2495	16.7344	18.2815	16.7344	19.8965	18.4836	20.2262	16.7344	16.7344	19.1901	20.0486	18.8314	19.6392	18.7185	18.6491	18.443	18.5258	16.7344	16.7344	18.3617	18.2771	18.9697	19.3378	19.3134	17.7344	18.7915	16.7344	19.1137	18.9422
LFQ	P11413;E7EUI8;E9PD92;E7EM57		0.00668923	-1.00071	0.000689211	0.00668923	TRUE	-1.00071	1.00071	a(Non-smoker); b(Medwakh smoker)	20.068	21.5142	20.0046	20.3331	21.4954	21.5049	19.9647	18.8446	19.7364	19.8343	20.5926	19.511	19.9388	19.8814	21.4774	20.5535	21.4539	20.0475	19.8438	21.3162	21.5337	19.9707	19.8753	20.0718	20.2144	18.4814	20.0471	18.5716	19.1977	20.4064	13.8738	20.6126	20.343	20.2933	19.4032	20.1894	19.5536	19.7087	20.5812
LFQ	P12814;A0A804HII9;A0A804HK61;A0A804HKE2;A0A804HLD0;A0A804HJU8;A0A7I2V4Y4;A0A804HL31;H9KV75;A0A804HIN7;A0A804HLF4;G3V2N5;A0A804HJQ9;G3V2W4;H7C5W8;H0YJ11;A0A804HJN7;H0YJW3;A0A494C1A0;P35609;A0A804HI95;G3V2X9;A0A804HIY0;G3V5M4;Q08043;A0A804HKG0;A0A087WSZ2;A0A494C033;A0A494C166;G3V2E8;G3V380;A0A494C060;A0A494C0Q3;A0A494C031		0.00275298	-1.76718	0.000130473	0.00275298	TRUE	-1.76718	1.76718	a(Non-smoker); b(Medwakh smoker)	20.1825	21.2731	19.3129	19.0632	21.6584	21.7857	19.5793	18.2647	20.8327	19.5252	20.4265	18.3773	19.0901	19.5958	21.4361	20.8936	21.8322	18.9099	19.5512	22.0431	21.398	19.5378	18.6629	19.2694	19.385	16.7876	19.8199	17.9528	18.8827	20.8606	19.99	18.4842	20.304	19.5866	19.0861	20.4976	18.7449	19.1678	21.2329
LFQ	P13796;Q5TBN3;Q5TBN5		0.0271285	-0.570423	0.00594425	0.0271285	TRUE	-0.570423	0.570423	a(Non-smoker); b(Medwakh smoker)	22.0545	23.1235	22.0566	22.0734	23.2182	23.4556	21.346	21.0093	21.3946	22.2295	22.1412	21.1046	21.7281	21.5779	23.3951	22.607	22.8274	22.3355	21.2289	23.5146	23.2792	21.9647	22.1511	21.9194	22.1756	20.9035	21.4754	20.7554	21.0172	22.1823	19.8461	22.4236	22.5103	22.2019	21.5751	22.1037	21.6317	22.235	22.4179
LFQ	P14550;V9GYG2;V9GYP9;Q5T621		0.00345722	-0.818356	0.000229389	0.00345722	TRUE	-0.818356	0.818356	a(Non-smoker); b(Medwakh smoker)	17.7329	18.818	17.8475	18.5361	19.0124	17.6763	17.6924	17.442	18.0714	17.0732	17.7582	18.2155	18.4807	18.8929	19.0866	17.855	19.2812	18.3981	19.1964	17.5252	19.0258	17.8427	17.9786	18.3725	19.7097	17.4326	19.0036	17.5965	18.4628	17.6677	15.4748	15.4748	18.0849	18.4087	17.8612	18.6193	16.8571	15.4748	18.4853
LFQ	P14598;A8MVU1;A6NI72;H7C1S1;C9J155		0.00345722	-1.25345	0.000214157	0.00345722	TRUE	-1.25345	1.25345	a(Non-smoker); b(Medwakh smoker)	18.4025	20.1317	18.1167	18.3825	19.1749	19.8669	17.7869	17.0443	18.0128	17.8639	18.2409	17.3906	18.0982	18.1051	19.7379	17.9608	18.8152	18.5549	18.0185	19.8941	19.6051	17.3629	18.188	18.5997	15.592	15.592	18.4957	15.592	15.592	17.4452	15.592	17.5358	19.2854	17.7031	15.592	15.592	18.0431	16.592	18.446
LFQ	P14780		0.0351632	-0.57453	0.00896941	0.0351632	TRUE	-0.57453	0.57453	a(Non-smoker); b(Medwakh smoker)	21.3753	22.1912	21.0617	21.4069	22.1671	22.4282	21.9479	19.567	21.1716	21.7701	21.4834	20.537	21.2807	21.4582	22.9123	21.6418	22.7197	21.0659	20.7531	22.7209	22.4623	21.344	21.3591	20.7719	21.9672	20.3431	20.9018	20.1333	20.3565	21.5336	18.8247	23.0017	21.8307	21.5338	20.4823	21.5503	21.1231	21.7939	21.3601
LFQ	P16930		0.0322338	-0.670781	0.00771472	0.0322338	TRUE	-0.670781	0.670781	a(Non-smoker); b(Medwakh smoker)	17.3949	17.7362	16.888	15.6756	19.3904	19.1593	16.77	15.6756	15.6756	17.2942	17.7211	17.5098	16.9499	16.937	16.9663	17.2483	17.1821	17.233	18.5059	18.0069	17.6602	15.6756	17.3504	17.0299	17.4417	15.6756	15.6756	15.6756	15.6756	15.6756	15.6756	15.6756	15.6756	15.6756	15.6756	17.2297	15.6756	15.6756	17.2809
LFQ	P18206;A0A096LPE1		0.0170588	-0.626432	0.00303177	0.0170588	TRUE	-0.626432	0.626432	a(Non-smoker); b(Medwakh smoker)	19.7055	20.7258	19.5129	19.3746	20.9355	21.4112	19.2664	18.3662	19.5201	19.8086	19.709	19.4975	19.5676	20.1302	21.1434	20.1157	20.9824	19.9901	19.4024	21.259	21.0511	19.3688	19.5096	19.5542	20.2051	18.3674	19.5339	18.3952	18.8822	20.0469	19.6469	20.127	20.1368	19.5495	19.0654	19.8121	19.2598	18.5683	20.3328
LFQ	P19827;F8WAS2;H7C0N0;CON__Q0VCM5;H7C5I0		0.0463938	-0.799004	0.014182	0.0463938	TRUE	-0.799004	0.799004	a(Non-smoker); b(Medwakh smoker)	18.6387	19.3697	19.2761	18.6311	18.168	19.0182	21.9273	19.2478	18.5307	17.2353	18.3766	18.9176	17.991	18.8764	18.0401	19.2673	18.3965	18.9902	18.3644	19.0068	19.3982	19.1782	18.9492	17.1928	18.341	17.0694	18.9835	15.701	16.0709	18.9972	14.701	17.9391	17.7057	17.8902	19.5463	18.4395	18.5254	18.788	18.2778
LFQ	P22314;Q5JRR9;Q5JRS0;Q5JRR6;Q5JRS2;Q5JRS1;Q5JRS3		0.000446728	-1.05485	3.38746072026108e-06	0.000446728	TRUE	-1.05485	1.05485	a(Non-smoker); b(Medwakh smoker)	19.4692	20.2051	19.3539	19.2887	20.4521	19.6675	17.9256	17.807	19.4396	18.8119	19.2465	19.3412	19.6313	20.0439	20.2205	19.2658	20.0505	18.8737	18.9086	19.5787	19.7666	18.9928	18.9439	19.1849	20.3011	17.2171	19.7641	17.7758	18.0135	19.4594	15.9694	17.3989	19.2057	19.4206	18.9047	18.9707	18.3878	17.885	19.5704
LFQ	P22894;H7C1M3		0.0044954	-1.18699	0.000340884	0.0044954	TRUE	-1.18699	1.18699	a(Non-smoker); b(Medwakh smoker)	20.4546	21.4884	20.0303	19.9442	21.1556	21.4479	19.9337	20.0343	19.2151	20.7647	20.7541	20.0934	20.007	20.2801	20.219	20.4854	21.2986	20.6881	18.6885	21.6959	21.4121	19.7973	20.2323	19.462	21.019	15.3691	18.3285	17.8041	18.9285	20.2398	15.3691	20.4438	19.2952	19.325	18.7781	19.7004	18.4341	17.8796	20.4508
	P24158;U3KPS2		0.0129352	-0.577396	0.00202305	0.0129352	TRUE	-0.577396	0.577396	a(Non-smoker); b(Medwakh smoker)	22.7886	23.284	22.5447	22.7059	23.5483	23.1469	23.45	22.0093	22.5416	22.0694	22.4897	22.1193	22.2349	22.9117	23.4399	23.499	23.385	22.8388	22.1599	22.9451	22.9456	22.086	22.3553	22.3206	23.3648	21.1796	22.3904	22.3959	22.3492	23.2247	21.6017	22.3626	21.6992	22.6668	23.0241	22.7319	21.8516	22.4036	23.2818
	P25311;C9JEV0;H7BZJ8		0.00345722	0.738366	0.000224692	0.00345722	TRUE	0.738366	0.738366	a(Medwakh smoker); b(Non-smoker)	24.4751	24.2168	25.187	25.4242	23.9584	23.7212	23.2068	24.4659	24.5011	25.2555	24.8461	25.0018	25.3413	25.3611	24.4605	24.3498	24.3509	24.5202	24.3165	23.7777	24.5025	25.3691	24.7005	25.8258	24.1192	26.3103	24.2023	26.1768	25.698	24.2479	24.9829	25.5927	25.1159	25.5431	24.487	24.9336	25.486	25.3121	24.5391
	P26038;V9GZ54;E9PNP4		0.039701	-0.473117	0.0110071	0.039701	TRUE	-0.473117	0.473117	a(Non-smoker); b(Medwakh smoker)	21.2067	22.1917	20.8518	20.6565	21.5883	21.9228	20.5964	19.4763	20.7351	21.6612	21.3245	20.2748	20.7533	21.3838	21.8266	21.1753	22.3885	20.6527	20.3429	21.973	22.3777	20.9171	20.5295	20.8331	21.5474	19.444	20.6034	19.7969	20.3309	20.8629	18.7189	21.6745	21.7254	21.3002	20.5805	21.0684	20.4915	20.9228	21.6016
	P26447		0.0271285	-0.724726	0.00598437	0.0271285	TRUE	-0.724726	0.724726	a(Non-smoker); b(Medwakh smoker)	20.1587	20.8033	19.4466	18.7206	21.056	21.6252	19.1021	19.3102	19.4845	19.6501	20.4995	18.87	18.4793	19.181	20.7489	20.4579	21.88	20.1383	19.6371	21.9605	21.0985	19.7356	19.7668	19.2549	19.2828	19.2113	19.1683	18.6338	18.9161	20.474	16.3697	20.1106	19.6225	18.8471	18.8319	19.4785	17.3697	19.7851	20.6718
	P29401;A0A0B4J1R6;E9PFF2;F8W888;F8WAX4		0.00345722	-0.695795	0.000214512	0.00345722	TRUE	-0.695795	0.695795	a(Non-smoker); b(Medwakh smoker)	22.7928	23.2744	22.1497	21.4811	23.3434	21.6174	21.8154	20.7574	21.0051	21.8138	22.7758	21.62	21.4575	22.2846	23.0087	22.8631	23.4144	22.1282	21.7267	21.8608	23.4751	22.2046	22.1543	22.1433	22.4249	21.1968	21.7353	21.5739	21.7489	22.7381	19.3467	21.5599	22.6792	21.8997	21.4429	22.4741	21.2155	21.658	22.3694
	P30040;F8VY02		0.00668923	-0.663793	0.000629592	0.00668923	TRUE	-0.663793	0.663793	a(Non-smoker); b(Medwakh smoker)	16.8653	18.4976	17.8653	18.1885	18.4105	18.8723	18.3047	18.5334	18.8031	18.1851	18.3095	17.8729	18.194	18.4311	18.7105	18.7054	19.0194	18.1762	18.7953	18.6773	18.4809	18.052	18.2834	18.4581	18.8813	16.8653	18.8239	16.8653	18.6456	18.6279	16.8653	16.8653	18.159	18.7107	18.3608	18.3484	18.3356	16.8653	18.536
	P30041		0.00590252	-0.657495	0.000503532	0.00590252	TRUE	-0.657495	0.657495	a(Non-smoker); b(Medwakh smoker)	19.1737	19.9546	19.5426	20.5317	19.3698	19.8887	19.1407	19.3341	20.6338	19.0072	19.3116	20.126	20.305	19.6873	20.3786	19.6169	20.002	20.2952	20.5141	19.4038	19.5298	19.2322	20.1163	19.8763	21.1106	19.1382	20.6014	20.3731	19.9078	19.7975	16.3864	17.9199	19.4879	20.1493	19.6808	20.0122	18.7856	19.7115	19.9052
	P30043;A0A2R8YEP4;M0R192;A0A2R8Y7Y9;M0QZL1		0.0310005	-0.774828	0.00719918	0.0310005	TRUE	-0.774828	0.774828	a(Non-smoker); b(Medwakh smoker)	16.3356	18.1005	17.9619	18.7344	18.5572	18.7811	18.5788	16.3356	18.1114	17.5332	18.0123	18.0806	18.1872	16.3356	20.1319	19.2791	20.1183	17.5561	19.5047	18.3769	18.1527	17.9706	18.0489	19.0447	18.9543	16.3356	19.6908	17.8594	18.061	18.6447	16.3356	16.3356	18.1646	18.2316	17.6817	18.3632	16.3356	16.3356	18.774
	P30046;B5MC82;A6NHG4;J3KQ18;H7C342		0.00124219	-1.29141	2.35485912793987e-05	0.00124219	TRUE	-1.29141	1.29141	a(Non-smoker); b(Medwakh smoker)	18.3826	19.7116	18.1925	19.0279	18.9216	18.9776	17.749	17.17	16.17	16.17	16.17	18.4735	18.089	16.17	18.4994	19.8402	19.3415	19.1142	18.4972	19.6767	16.17	18.1509	16.17	16.17	19.1254	16.17	16.17	18.1585	18.5797	19.8984	16.17	16.17	17.9598	18.0406	16.17	16.17	16.17	16.17	18.6899
	P30520		0.00238208	-0.830382	0.00010725	0.00238208	TRUE	-0.830382	0.830382	a(Non-smoker); b(Medwakh smoker)	18.4485	19.2803	18.1288	16.7611	18.9495	18.9165	16.7611	16.7611	16.7611	18.2515	18.308	16.7611	18.0271	18.0581	19.3984	18.2517	19.1885	18.1851	18.1946	18.4428	19.5513	18.402	17.8857	18.2219	18.296	16.7611	18.2097	16.7611	17.7611	18.2148	16.7611	18.671	18.8462	16.7611	16.7611	18.4562	18.2996	16.7611	18.2843
	P30740;C9J7N5;P50453;O75830		0.0448359	-0.330488	0.0134933	0.0448359	TRUE	-0.330488	0.330488	a(Non-smoker); b(Medwakh smoker)	22.3417	23.3268	22.381	22.961	23.4439	23.7819	22.1251	22.3695	22.8788	23.0501	22.5387	22.6377	22.9213	22.8694	23.129	22.9743	23.3985	22.8981	23.1981	23.749	23.4414	22.4567	22.9044	22.573	23.2919	21.9768	23.408	22.8743	22.6538	22.8038	23.567	23.2429	22.8969	22.8522	21.7649	22.6792	22.4611	22.4388	23.2049
	P31946;Q4VY20;Q4VY19;A0A0J9YWE8;A0A0J9YWZ2		0.00321667	-0.883533	0.000175316	0.00321667	TRUE	-0.883533	0.883533	a(Non-smoker); b(Medwakh smoker)	20.0379	21.3805	20.0503	19.8633	21.9964	21.395	19.5237	19.1627	20.7998	20.4112	20.575	19.7061	20.1416	20.4444	21.3946	20.8115	22.1454	20.2082	20.91	21.4367	21.8321	20.0491	20.2661	19.9171	20.3109	18.9149	21.0032	18.8417	20.2339	20.6844	18.0048	19.3766	21.2227	20.136	19.521	20.6599	19.1658	20.3758	21.5277
	P36222;H0Y3U8		0.000446728	-1.13225	2.59312809103296e-06	0.000446728	TRUE	-1.13225	1.13225	a(Non-smoker); b(Medwakh smoker)	19.5093	20.6413	19.0124	18.4917	20.14	19.979	19.6482	17.3668	17.6218	19.68	19.5408	17.7074	17.9898	19.3409	19.7779	19.4631	19.734	18.7901	18.0487	19.9128	20.4194	19.2806	18.7706	18.0017	19.415	17.4056	18.3785	17.9733	17.8709	18.6899	15.7947	18.0919	18.0849	18.4496	17.3682	18.2609	17.3893	17.6808	19.0555
	P37837;F2Z393;E9PM01;E9PKI8		0.0407328	-0.417176	0.0115828	0.0407328	TRUE	-0.417176	0.417176	a(Non-smoker); b(Medwakh smoker)	21.8246	22.4929	21.3759	21.3587	22.7149	23.1915	20.917	21.4589	21.219	21.8965	21.8048	21.107	21.2433	21.6625	22.2099	22.0814	22.7372	21.6614	21.5948	23.3623	22.8562	21.6702	21.4396	20.9072	21.993	20.6466	21.3411	20.7198	20.9685	21.9978	21.2503	22.563	21.6353	21.7958	20.6091	21.7883	21.1329	21.8143	21.8252
	P40121;E7ENU9;B8ZZL6;H7C0X8		0.0369612	-0.557244	0.0098096	0.0369612	TRUE	-0.557244	0.557244	a(Non-smoker); b(Medwakh smoker)	21.2177	21.9597	20.2	20.4037	21.8576	22.1463	19.9847	20.1083	20.6034	20.873	21.0114	20.8841	20.4542	20.8408	21.5121	21.4403	21.9348	21.3322	20.7509	22.2152	22.0584	20.3647	21.2543	19.9159	21.5584	19.0252	20.9463	19.0133	19.8689	21.4616	21.1865	21.3749	20.8378	20.409	20.393	20.8679	19.8932	19.918	21.2902
	P41218;H0Y6P3		0.0321769	-0.791067	0.00762487	0.0321769	TRUE	-0.791067	0.791067	a(Non-smoker); b(Medwakh smoker)	16.6714	18.3116	18.438	18.8487	16.6714	18.1298	19.6344	18.6966	20.0604	18.2666	19.0545	16.6714	18.6111	18.6875	18.1448	16.6714	18.1796	17.9667	20.1526	17.6714	18.4912	16.6714	18.1777	20.0626	16.6714	18.679	20.2821	16.6714	19.148	18.8685	16.6714	18.4723	18.7611	18.1098	19.0645	19.7253	17.8315	20.2793	16.6714
	P43490;A0A7P0T895;A0A7P0T9I9;A0A7P0T931;A0A7P0T973;A0A7P0T862;A0A7P0T8L3;A0A7P0TAS5;A0A7P0T8D2;A0A0C4DFS8;A0A7P0TA73;A0A7P0TBB7;A0A7P0T941;A0A7P0Z466;B7Z8W6;A0A7P0Z437;A0A7P0Z4N0;A0A7P0T9F0;A0A7P0TB17;A0A7P0T8Z3;A0A7P0T8R4;A0A7P0TAI8;A0A7P0Z4L4;C9JG65;C9JF35;A0A7P0TAZ2		0.0344608	-0.679788	0.00857436	0.0344608	TRUE	-0.679788	0.679788	a(Non-smoker); b(Medwakh smoker)	19.1321	19.9428	18.5962	19.4996	19.6535	19.6912	18.8903	16.5691	18.2971	19.0306	19.598	18.1954	19.6476	19.7238	20.6039	19.4482	20.5848	17.8555	18.6541	19.1783	20.0014	18.4424	17.9366	19.6498	19.8438	17.412	19.0102	17.7989	18.3304	19.5115	15.5691	18.5979	20.0372	19.4901	19.0982	19.9309	18.4067	18.3521	19.8296
	P46940;A0A0J9YXZ5;H0YLE8;A0A087WWP1		0.00695962	-1.18906	0.00079068	0.00695962	TRUE	-1.18906	1.18906	a(Non-smoker); b(Medwakh smoker)	17.916	19.5778	17.9587	17.4768	20.2745	20.1474	18.2986	17.446	18.9478	17.3218	18.9673	16.9365	17.1594	17.9884	19.6385	19.8049	19.6279	17.4405	19.0274	20.3388	19.4735	17.4685	17.4467	18.029	18.6589	14.2972	19.0464	16.8068	17.5383	19.7927	19.9151	18.017	18.9287	17.8613	17.9793	18.7105	17.2727	19.4292	19.4818
	P47755;C9JUG7;F8W9N7;A0A0D9SET8		0.000446728	-1.14358	4.23441013941428e-06	0.000446728	TRUE	-1.14358	1.14358	a(Non-smoker); b(Medwakh smoker)	16.0877	19.1545	17.8768	17.7292	18.8967	19.6666	17.4959	17.3347	17.988	17.9889	17.895	17.6541	17.8011	18.2767	18.7473	18.2015	18.7747	17.7837	17.8741	18.6501	18.9474	16.0877	17.8855	17.9935	16.0877	16.0877	18.0621	16.0877	17.5845	18.2848	16.0877	16.0877	18.3824	17.9661	16.0877	18.0817	17.6704	17.0877	18.4027
	P47756;B1AK87;B1AK88;B1AK85;A0A6I8PRV6;A0A6I8PIN8		0.00187483	-0.861011	6.66407855572926e-05	0.00187483	TRUE	-0.861011	0.861011	a(Non-smoker); b(Medwakh smoker)	21.7704	22.5983	21.4762	21.1957	22.652	23.0035	21.2638	21.1306	21.8307	21.9989	22.0122	21.1035	20.6131	21.0989	22.8823	21.9866	22.5181	21.6121	21.6423	23.0572	22.8342	21.6407	21.2004	20.6651	21.5998	19.7785	21.6009	20.8467	21.2176	21.9706	18.6332	22.3469	22.0086	21.4851	20.5671	21.4574	19.7467	20.9459	22.1184
	P48595		0.022285	-0.951732	0.00454149	0.022285	TRUE	-0.951732	0.951732	a(Non-smoker); b(Medwakh smoker)	19.2333	20.9846	20.4987	19.6926	22.0905	21.6485	19.2836	18.951	18.7684	20.0334	19.9103	19.3745	19.387	18.7351	20.9032	19.6196	21.429	18.8965	18.2103	21.5654	21.3786	20.6154	18.4922	19.7706	19.9703	17.2239	18.9079	16.7888	18.4373	19.6461	20.8194	19.1363	19.2468	18.4056	17.9462	20.1901	19.6669	18.7856	20.088
	P50395;Q5SX87;Q5SX91;V9GYF8;Q5SX90;V9GYJ7;Q5SX86		0.035311	-0.376658	0.00928797	0.035311	TRUE	-0.376658	0.376658	a(Non-smoker); b(Medwakh smoker)	19.9859	20.2738	19.7126	19.9826	20.5999	20.0482	19.2277	19.3887	19.9516	19.4723	19.8173	19.976	20.023	19.8976	20.6893	19.4195	20.8598	20.2986	20.391	20.2975	20.4079	19.9221	20.1038	19.8541	20.1813	19.1806	20.5171	19.8648	19.9329	19.7088	16.9511	20.0668	20.0815	19.9157	19.7403	20.0859	19.3807	19.4389	20.4084
	P50552;K7ENR7;K7ENL7;K7EM16;K7EQD0;K7EIG8		0.0124951	-0.8399	0.00187868	0.0124951	TRUE	-0.8399	0.8399	a(Non-smoker); b(Medwakh smoker)	18.0092	20.1042	17.8252	18.5218	18.9765	19.1942	17.553	17.365	18.2748	18.2312	18.1833	17.0598	18.0858	18.4716	19.0338	18.1272	19.2582	18.4307	17.4976	19.3584	19.8738	17.9283	18.92	18.0484	18.657	18.2667	15.6001	17.4568	17.3962	18.2225	15.6001	18.5478	19.5002	17.2177	18.2855	18.0443	17.9991	18.241	18.4462
	P52209;K7EM49;K7EMN2;K7EPF6;K7ELN9		0.044031	-0.460182	0.0131467	0.044031	TRUE	-0.460182	0.460182	a(Non-smoker); b(Medwakh smoker)	21.5555	22.1887	21.9697	22.4186	21.7531	21.4106	21.6059	20.3736	22.1032	20.9334	21.6888	21.9943	22.3077	21.6022	22.1791	21.4798	22.103	21.0452	21.968	21.1405	22.1389	21.8288	20.9026	21.8392	22.3957	20.8773	22.1993	22.0081	22.0319	21.6513	18.3879	20.7487	21.647	21.6564	20.9823	21.7651	21.5454	20.713	22.253
	P52566;H0YGX7;F5H3P3;F5H6Q0;F5H2R5		0.0241638	-0.777679	0.00503889	0.0241638	TRUE	-0.777679	0.777679	a(Non-smoker); b(Medwakh smoker)	22.0009	23.5236	21.84	21.466	23.325	23.1455	20.6201	20.0757	21.2914	22.058	22.318	20.934	21.8059	21.9413	22.8075	22.2699	23.2047	22.0573	20.6661	23.2444	23.6637	21.9284	21.9534	21.5882	22.0845	20.5946	21.035	19.4474	20.5636	21.9446	19.7433	23.4194	22.0579	21.3866	21.3255	21.8005	21.2417	22.1703	22.097
	P52790;H0Y8U9;E9PB90;P52789;H0Y9N6		0.00668923	-0.890703	0.000706763	0.00668923	TRUE	-0.890703	0.890703	a(Non-smoker); b(Medwakh smoker)	21.7602	22.5934	21.4474	21.1378	21.2597	19.9865	21.678	19.9316	21.3338	21.2589	21.8498	21.1141	21.4491	21.5382	21.4605	20.9408	21.6869	21.0382	20.5075	19.9068	22.009	21.4927	20.2135	21.243	19.5549	19.6653	21.1205	19.8848	20.3708	21.1471	17.5033	20.3389	21.9688	20.3541	20.4646	21.4902	21.0083	19.5951	21.6838
	P52907		0.0021457	-0.746585	8.13536729297182e-05	0.0021457	TRUE	-0.746585	0.746585	a(Non-smoker); b(Medwakh smoker)	19.5298	20.4854	19.8873	19.509	20.8053	20.9294	19.012	18.9425	19.7568	19.9502	19.7115	19	19.3603	19.6915	21.0555	19.8523	20.5162	19.5224	19.4407	19.8817	20.6799	19.7194	19.7715	19.3721	20.0817	18.793	20.2226	18.4685	18.6639	19.7004	18.5709	18.8442	20.2122	19.6895	19.644	19.7584	19.0627	18.1639	19.7071
	P60174;U3KPZ0;U3KQF3;U3KPS5		0.0141741	-0.438583	0.00231757	0.0141741	TRUE	-0.438583	0.438583	a(Non-smoker); b(Medwakh smoker)	22.0945	22.3561	21.8553	22.5375	23.0127	23	21.4907	21.8344	22.3714	22.2022	21.7482	22.0774	22.2592	22.2985	22.7977	22.3683	22.8484	22.0295	22.7081	23.185	22.6202	22.1175	22.0889	21.7639	23.1735	21.6391	22.7123	22.2943	22.1778	22.3222	19.7817	22.0633	22.3383	22.7688	21.6292	22.2117	21.1935	22.8674	22.5052
	P61970;H3BRV9		0.0106455	-0.763571	0.00147035	0.0106455	TRUE	-0.763571	0.763571	a(Non-smoker); b(Medwakh smoker)	15.8814	17.6579	15.8814	17.7853	17.7443	17.8079	15.8814	17.3249	17.4687	15.8814	17.7132	17.6937	17.7644	17.2514	18.8999	17.8543	15.8814	15.8814	18.0704	18.9831	17.4219	15.8814	17.5127	17.0644	17.7073	15.8814	17.9971	17.7941	17.7404	17.7001	15.8814	15.8814	15.8814	17.6278	17.5908	17.6109	17.8608	15.8814	17.6102
	P61981		0.00695962	-0.786114	0.000768445	0.00695962	TRUE	-0.786114	0.786114	a(Non-smoker); b(Medwakh smoker)	17.8382	18.7614	18.084	17.9502	19.0556	18.5043	16.3469	16.3469	18.8508	18.0286	18.329	17.8531	17.9978	18.2508	18.8797	18.8693	19.1242	18.4184	18.7851	19.2362	19.0188	18.1532	17.7833	18.3736	18.2778	16.3469	18.9004	17.9653	18.1803	18.5513	18.4809	16.3469	18.283	16.3469	17.9159	18.1812	16.3469	18.9864	18.7589
	P62258;K7EM20;B4DJF2;I3L3T1;K7EIT4;I3L0W5		0.035311	-0.532904	0.00927556	0.035311	TRUE	-0.532904	0.532904	a(Non-smoker); b(Medwakh smoker)	19.3668	19.6496	18.9062	19.5093	20.572	20.8629	19.482	19.2521	20.5714	19.2747	19.7179	19.2999	19.3341	19.9897	20.3776	19.9628	20.3825	19.6952	20.9713	20.2275	19.8857	18.9868	19.4313	19.3645	19.9976	19.2537	21.2769	18.7378	19.6288	20.3457	20.3408	18.2076	19.6614	19.6453	19.9528	19.983	19.2815	20.2992	19.9409
	P62937;F8WE65;C9J5S7;A0A7I2V5J5;A0A7I2V4V1;P0DN26;A0A0H2UH34;A0A0B4J2A2;A0A075B767;A0A075B759;Q9Y536;F5H284;E5RIZ5;A0A7P0S768;P0DN37		0.00668923	-0.581928	0.000664248	0.00668923	TRUE	-0.581928	0.581928	a(Non-smoker); b(Medwakh smoker)	22.6846	23.3391	22.6332	22.7322	23.4984	21.8326	22.1118	21.7469	22.6387	22.2533	23.0003	22.5853	22.8133	23.4482	23.359	23.2886	23.4259	22.2921	23.3311	22.1902	23.589	22.9516	22.4249	22.6563	23.0207	21.2349	23.2487	22.3158	22.2966	23.3972	20.1442	21.2296	22.8226	22.9432	22.2983	22.5349	20.7438	21.6536	22.9829
	P63104;E7EX29;B0AZS6;E7ESK7;B7Z2E6;H0YB80;E9PD24;E7EVZ2;E5RIR4;E5RGE1		0.00916816	-0.531154	0.00115145	0.00916816	TRUE	-0.531154	0.531154	a(Non-smoker); b(Medwakh smoker)	22.1819	22.8354	22.2187	22.7449	22.5201	22.4908	21.9968	21.8842	23.1794	22.4365	22.62	22.7103	22.4566	22.6576	23.0417	22.937	23.321	22.5384	23.7059	22.5967	22.9495	22.1603	22.534	22.2093	23.1942	21.5469	23.7825	21.9381	22.8689	22.6414	20.9199	20.541	22.2803	22.5564	22.1341	22.5825	21.5986	22.7109	23.2115
	P80511		0.00668923	-1.86716	0.000679473	0.00668923	TRUE	-1.86716	1.86716	a(Non-smoker); b(Medwakh smoker)	21.9762	22.9024	19.8046	16.9463	22.3703	19.8716	18.2219	16.7265	17.3402	20.5985	21.4579	20.9131	19.2449	19.4837	23.4491	21.6753	23.8079	21.3891	21.8184	18.8966	22.0677	20.0356	20.5723	20.8348	21.1435	17.4018	21.9726	17.8262	18.0356	21.7902	15.0869	19.4927	19.4546	17.6725	21.2718	20.141	18.8633	18.8449	19.065
	Q01518;Q5T0R1;Q5T0R7;Q5T0R6;Q5T0R5;Q5T0R4;Q5T0R3;Q5T0R2;Q5T0S3;Q5T0R8;B7Z385;A0A087X0J3;A0A087WZ15;E9PDI2;P40123		0.0200754	-0.514707	0.00385334	0.0200754	TRUE	-0.514707	0.514707	a(Non-smoker); b(Medwakh smoker)	21.3857	22.0553	20.8297	20.8741	22.109	22.3405	20.231	20.5587	20.9836	21.4292	21.4964	20.86	20.9472	21.0352	22.2256	21.5345	21.9586	21.5504	20.8747	22.4367	22.2427	20.8471	21.1066	21.2459	21.4494	20.2481	20.8049	19.9859	20.2758	21.291	19.0324	21.4653	21.5048	21.2825	20.7807	21.3518	20.5318	20.8005	21.6427
	Q02818;H7BZI1;C9JKZ2;C9JBD3;C9J3C1		0.0258176	1.27952	0.00556729	0.0258176	TRUE	1.27952	1.27952	a(Medwakh smoker); b(Non-smoker)	19.6461	18.6977	20.0143	19.5504	16.1571	19.759	19.6564	20.5879	19.7068	20.8929	16.1571	19.3885	19.2633	18.9833	18.4326	18.8432	17.1571	20.282	16.1571	16.1571	18.4738	19.4594	20.9103	20.0574	19.2784	20.5762	16.1571	21.7808	20.2354	16.1571	16.1571	19.0657	20.7393	20.1129	18.5362	19.5677	21.3877	16.1571	19.9567
	Q04917;A2IDB2;F8WEB6;A2IDB1		0.00277256	-0.948462	0.000137971	0.00277256	TRUE	-0.948462	0.948462	a(Non-smoker); b(Medwakh smoker)	18.4031	20.1026	18.4588	18.1042	19.4598	18.9919	18.4646	18.0875	18.8748	18.3106	19.399	18.0795	18.5347	16.6586	18.7376	18.5771	19.5482	17.9185	18.4657	18.1732	19.2381	18.8165	18.6331	18.8017	18.7646	16.6586	16.6586	16.6586	16.6586	18.6512	16.6586	16.6586	18.6362	18.2928	16.6586	18.6192	16.6586	16.6586	19.2648
	Q07960;H0YE29		0.000679249	-0.913885	9.6575836009416e-06	0.000679249	TRUE	-0.913885	0.913885	a(Non-smoker); b(Medwakh smoker)	17.1052	17.6667	17.0738	17.275	18.8271	17.5893	16.7517	17.2314	15.6432	17.0944	17.3052	16.6432	16.9004	17.302	18.4897	17.6044	17.3389	17.571	17.1668	17.4602	17.3208	16.6545	15.6432	17.2827	17.1468	15.6432	15.6432	15.6432	15.6432	15.6432	15.6432	17.2372	16.9867	17.188	16.9868	17.1284	15.6432	15.6432	17.1855
	Q13231;D6REY1		0.0053391	-1.58795	0.000430165	0.0053391	TRUE	-1.58795	1.58795	a(Non-smoker); b(Medwakh smoker)	18.0352	19.5665	17.8574	18.3418	19.7467	19.3955	17.7079	14.0515	18.7668	19.6447	19.6125	17.0782	19.0558	18.5787	20.6254	20.7558	20.724	18.7824	17.8347	19.7132	19.3007	16.7867	17.4619	17.0311	21.0144	17.4388	17.5131	17.0448	15.0515	20.8646	17.4743	20.281	19.2624	17.8686	14.0515	18.4837	16.3407	18.9495	17.742
	Q14624;B7ZKJ8;H7C0L5		0.0474322	-0.702613	0.0147242	0.0474322	TRUE	-0.702613	0.702613	a(Non-smoker); b(Medwakh smoker)	18.856	19.8398	19.6921	18.7394	19.5752	20.4102	22.2024	20.8297	18.806	18.2232	18.7071	18.1109	18.3477	19.3932	17.1677	19.8208	18.8931	19.6042	18.4958	19.9403	19.495	19.0497	19.6681	17.585	18.9898	18.0788	18.9631	17.5275	17.5028	19.3989	19.0036	19.2414	17.7481	18.664	19.6651	18.5018	18.6866	19.6649	18.2929
	Q14974;J3QR48;J3KTM9;J3QRG4		0.00215088	-0.791675	8.80702998397043e-05	0.00215088	TRUE	-0.791675	0.791675	a(Non-smoker); b(Medwakh smoker)	17.6417	18.5096	17.7621	18.161	18.2698	16.9756	16.7213	17.4301	18.985	17.1115	17.4188	17.5768	17.8582	17.7218	19.0125	17.541	18.2771	17.32	17.5372	16.8556	17.5177	17.1798	17.0384	17.5124	17.6996	15.7213	18.0383	16.8794	17.31	17.3433	15.7213	15.7213	17.8573	16.7418	17.3929	17.5932	17.1854	15.7213	17.9355
	Q15907;H3BMH2;H3BSC1;P62491;B4DQU5		0.00215088	-1.10528	9.17436711689312e-05	0.00215088	TRUE	-1.10528	1.10528	a(Non-smoker); b(Medwakh smoker)	18.3339	19.5841	16.5664	18.1548	20.3828	20.8185	18.0153	18.5239	18.7967	18.634	18.9016	18.3103	18.2697	18.5638	19.4529	18.869	19.7447	18.2071	18.6343	20.034	19.3035	18.3383	18.0501	18.7084	19.3635	16.5664	18.7087	16.5664	16.5664	19.647	16.5664	19.5409	18.1872	18.447	18.24	18.3575	16.5664	16.5664	18.6986
	Q5TD07;P16083;Q5TD05;A2A2U4		0.0014681	-1.46816	4.52259963510393e-05	0.0014681	TRUE	-1.46816	1.46816	a(Non-smoker); b(Medwakh smoker)	17.6917	17.7395	18.005	15.7277	20.3549	20.9394	17.6021	17.8456	15.7277	18.9296	18.2914	16.8294	17.5846	16.7277	20.2427	18.6495	19.7219	15.7277	18.0361	20.5181	17.3528	15.7277	17.6019	17.9564	18.9416	15.7277	18.0338	15.7277	18.5527	18.4888	15.7277	17.9845	15.7277	18.0094	17.4875	18.0142	18.824	15.7277	18.624
	Q60FE5;P21333;A0A7P0NMY4;F8WE98;A0A087WWY3;A0A7I2V3E6;H0Y5C6;H0Y5F3;A0A669KBC6;A0A804HJC2;A0A804HL72;A0A804HK76;O75369		0.0164719	-0.967248	0.00281037	0.0164719	TRUE	-0.967248	0.967248	a(Non-smoker); b(Medwakh smoker)	20.0445	20.8933	19.0158	19.0972	20.8626	21.7853	19.6197	17.7655	20.3093	18.8986	20.1712	18.279	18.7711	19.0236	21.2605	19.9988	21.2873	18.7849	18.8139	21.5603	20.6067	19.2944	18.3405	19.1873	19.4366	17.7276	18.9796	18.0571	18.8637	20.2974	19.9882	19.8539	20.452	19.9596	19.3107	20.1603	18.5766	20.5025	20.9891
	Q6XQN6;G5E977;C9J8U2;A0A087WUT5		0.00668923	-0.682456	0.000669526	0.00668923	TRUE	-0.682456	0.682456	a(Non-smoker); b(Medwakh smoker)	17.3598	17.8372	17.5044	18.3528	17.6565	17.5494	17.6826	16.8647	17.6239	17.1149	17.6632	17.9858	17.3143	18.0835	18.1625	17.4738	18.2822	17.5251	17.9164	17.5446	18.0815	17.3319	17.4083	17.5309	17.5308	15.8647	17.6703	16.9888	17.7576	17.5972	15.8647	17.3913	17.6094	17.5862	15.8647	17.8527	17.7485	16.957	17.7732
	Q86UX7;F5H1C6;F5H3I6		0.000679249	-1.13194	9.48282795443234e-06	0.000679249	TRUE	-1.13194	1.13194	a(Non-smoker); b(Medwakh smoker)	18.0741	18.6071	15.8921	15.8921	18.2709	19.747	19.0829	17.0617	17.8874	17.148	18.1099	15.8921	17.1599	17.1123	18.3536	17.828	17.8422	15.8921	15.8921	19.1545	18.0528	15.8921	15.8921	17.3024	17.6162	17.0415	17.6602	15.8921	16.8921	17.5488	15.8921	17.6942	17.8317	15.8921	15.8921	17.4543	15.8921	15.8921	18.217
	Q8WUM4;A0A3B3IT07;F8WEQ7;F8WBR8;F8WDK9;C9IZF9		0.0202609	-0.491606	0.00393696	0.0202609	TRUE	-0.491606	0.491606	a(Non-smoker); b(Medwakh smoker)	18.711	19.2255	18.233	19.143	18.6197	19.5901	19.409	19.0108	19.5743	18.8483	18.6877	18.4248	19.5891	18.2681	18.9723	18.8627	19.3899	18.3998	17.233	19.5749	19.3014	17.233	18.258	19.3585	18.9958	19.1566	19.0018	19.0683	19.0716	18.5635	17.233	17.233	18.4064	18.623	19.0848	18.4204	18.893	18.9291	18.8802
	Q99536;K7ERT7;K7ESA3;K7ENX2;K7EM19;K7EJM4;K7ER81		0.0220527	-0.57199	0.00444189	0.0220527	TRUE	-0.57199	0.57199	a(Non-smoker); b(Medwakh smoker)	19.1589	19.508	19.5999	19.7083	20.0276	19.935	19.2913	19.3424	20.1143	20.0709	19.7732	19.0551	19.1026	18.8995	20.66	19.837	20.766	19.7047	19.4523	19.55	19.0341	19.5633	19.3094	19.0496	19.8068	19.0015	19.3562	18.3994	18.4813	20.0714	16.9631	17.9631	19.5861	19.4405	19.0303	19.2701	18.992	18.9694	20.3549
	Q9BRF8		0.0286225	-0.623734	0.00657911	0.0286225	TRUE	-0.623734	0.623734	a(Non-smoker); b(Medwakh smoker)	18.0843	19.1642	18.3514	16.8281	18.6476	19.6157	16.8281	16.8281	18.4096	16.8281	18.6064	18.1934	16.8281	18.1338	18.9233	18.7939	19.043	18.585	18.8492	19.6006	18.962	18.3554	17.9141	16.8281	19.3924	18.0169	18.8621	18.4452	18.4401	19.0113	16.8281	18.6458	18.6038	18.6243	18.1687	18.6137	16.8281	18.9852	18.9128
	Q9H4A4;A6NKB8;A0A087WUS4;A0A087WU27;H7C2T3;C9JMZ3		0.03441	-0.599675	0.00840993	0.03441	TRUE	-0.599675	0.599675	a(Non-smoker); b(Medwakh smoker)	17.7625	18.2906	18.066	18.2035	18.0101	17.3572	17.593	17.0271	17.3843	16.7475	17.9428	15.5823	18.0064	17.1692	18.0603	16.6586	17.631	17.3903	17.994	17.3227	18.3122	17.6765	17.6203	17.6543	15.5823	17.4717	18.051	17.2732	17.4455	16.709	15.5823	17.2756	17.6061	18.2066	17.0655	17.6727	15.5823	15.5823	18.291
	Q9NUQ9;A0A1W2PRQ0;A0A087X178;E5RI16;E5RJE1;E5RIR8;E5RJL8;E5RK61;E5RFS4;E5RHU5;E5RGI7;Q9H0Q0		0.00943215	-0.786715	0.00120696	0.00943215	TRUE	-0.786715	0.786715	a(Non-smoker); b(Medwakh smoker)	19.415	20.4075	19.2549	19.3941	18.3987	19.667	18.4171	17.7155	18.5021	19.0337	19.4037	18.3036	18.9689	18.6847	20.3302	18.9522	20.3253	19.2006	16.6315	19.3485	20.1033	19.316	19.0336	18.756	19.5563	18.1759	18.5526	17.9333	18.18	18.8954	16.6315	18.6729	19.315	18.6392	18.2578	19.0737	18.6281	16.6315	19.2346
	Q9P1F3;Q5SZC9		0.03441	-0.711308	0.00837265	0.03441	TRUE	-0.711308	0.711308	a(Non-smoker); b(Medwakh smoker)	18.8263	19.2725	18.1621	18.8753	18.9625	18.6557	16.7064	16.7064	18.2407	16.7064	16.7064	18.4355	18.8848	16.7064	20.5866	18.7594	18.4139	19.0093	18.5304	19.381	17.7064	16.7064	18.7906	18.6971	18.6793	16.7064	16.7064	18.2209	16.7064	18.5414	16.7064	16.7064	18.9149	16.7064	18.8108	18.8923	18.5013	16.7064	18.8134
	Q9UJ68;E5RJK1;H0YAN3;E5RIA9		0.0351632	-0.77663	0.00908244	0.0351632	TRUE	-0.77663	0.77663	a(Non-smoker); b(Medwakh smoker)	15.1618	19.1132	16.9175	16.8409	18.0772	19.1178	17.0222	15.1618	16.6261	17.3515	17.3659	16.1618	16.7013	16.6482	17.4443	18.1936	18.1946	17.1573	17.3708	19.3247	19.3956	17.0858	17.242	16.5106	16.7675	15.1618	15.1618	15.1618	15.1618	17.2692	15.1618	18.3166	17.3518	17.0621	16.5986	16.9918	16.856	17.1742	17.9699
	Q9UJ70;C9JEV6;H7C3G9;H7C286;H0YEB7;E9PPU6;H7C1L7;H0YE82;H0YC94;H0YF44		0.00869	-0.8283	0.00105021	0.00869	TRUE	-0.8283	0.8283	a(Non-smoker); b(Medwakh smoker)	17.0583	18.4076	17.0698	17.679	18.9155	18.4802	17.4007	17.1734	18.1503	17.02	17.651	17.2869	17.4326	17.5752	18.9458	17.9595	18.3198	17.2007	18.7333	17.6377	17.7397	16.8405	17.6453	17.8363	18.4643	15.5262	18.9858	17.2719	17.5927	17.7794	15.5262	15.5262	17.6381	17.2178	17.629	18.5535	17.2479	18.3823	17.999
	Q9ULZ3;H3BP42		0.0452333	-0.642444	0.0137201	0.0452333	TRUE	-0.642444	0.642444	a(Non-smoker); b(Medwakh smoker)	18.2989	19.5722	18.3676	18.0098	20.0335	18.6635	16.3707	17.6585	17.4833	18.4388	18.2794	18.1306	16.3707	16.3707	19.2814	19.7544	19.1664	19.3287	18.0589	19.4014	18.5293	17.6582	17.6583	18.0586	18.9522	16.3707	18.5644	17.629	17.3707	18.5745	16.3707	18.7847	18.3052	18.0142	18.5919	18.2703	17.5597	16.3707	18.3241
	Q9Y490;H0YMT1;A0A1B0GVU7;Q9Y4G6		0.00345722	-1.05076	0.000213805	0.00345722	TRUE	-1.05076	1.05076	a(Non-smoker); b(Medwakh smoker)	19.115	20.3494	18.2768	18.9808	20.2301	20.7763	18.4527	17.1233	19.4734	19.0815	19.3906	18.1203	18.8299	18.9573	20.2167	19.0273	20.3586	19.0078	17.8492	20.5377	20.2272	18.5324	18.9838	18.9877	19.0049	16.1423	18.1051	15.8548	17.3868	19.3569	17.3164	18.5828	19.6846	18.2763	19.249	18.7796	18.3383	17.7091	19.5195
	Q9Y5Z4;Q5THN1;C9IZA0		0.0407328	-0.406657	0.0115612	0.0407328	TRUE	-0.406657	0.406657	a(Non-smoker); b(Medwakh smoker)	18.5121	19.8828	19.5964	20.3684	19.9552	20.5584	18.3664	19.2391	20.1655	19.9111	19.9436	19.4517	19.9011	19.9124	20.0239	20.3712	19.8698	19.917	20.5215	20.3515	19.8165	19.1826	19.9672	19.721	20.681	20.0481	20.8802	19.9015	20.0952	20.1494	19.4612	20.2322	19.7653	20.3968	19.2283	19.8738	19.5938	20.1944	19.8864
[truncated: 28 more columns]
