# Supplementary material for: Medwakh smoking induces alterations in salivary proteins and cytokine expression: a clinical exploratory proteomics investigation
Source: Clin Proteomics. 2025 Jan 17;22:2. doi: 10.1186/s12014-024-09520-6 (PMC11740365; doi:10.1186/s12014-024-09520-6)
Supplement: Supplementary file 3 — Supplementary Material 3: Table S2: Results of the over-representation analysis [file 12014_2024_9520_MOESM3_ESM.xlsx]

## Sheet: Sheet1
ID	Description	GeneRatio	BgRatio	pvalue	p.adjust	qvalue	geneID	Count	Contrast	Ont
GO:0030036	actin cytoskeleton organization	25/105	39/303	5.64242e-05	0.0337479	0.0317667	TLN1/PYCARD/CYRIB/PDCD6IP/FLNA/CAP1/CAPZA1/ARHGDIB/VASP/CAPZB/CAPZA2/IQGAP1/CAPG/LCP1/ACTN1/SERPINF2/PFN1/HRG/ALDOA/WDR1/ACTN4/ARPC5/ARPC3/ARPC2/TPM3	25	Group	BP
GO:0030029	actin filament-based process	26/105	42/303	9.49116e-05	0.0337479	0.0317667	TLN1/PYCARD/ABRACL/CYRIB/PDCD6IP/FLNA/CAP1/CAPZA1/ARHGDIB/VASP/CAPZB/CAPZA2/IQGAP1/CAPG/LCP1/ACTN1/SERPINF2/PFN1/HRG/ALDOA/WDR1/ACTN4/ARPC5/ARPC3/ARPC2/TPM3	26	Group	BP
GO:0043410	positive regulation of MAPK cascade	15/105	20/303	0.00016918	0.0337479	0.0317667	PYCARD/NQO2/S100A12/PPIA/IQGAP1/CHI3L1/DDT/ERP29/MMP8/NCF1/SERPINF2/ELANE/FGG/FGB/FGA	15	Group	BP
GO:0032956	regulation of actin cytoskeleton organization	17/105	24/303	0.000185428	0.0337479	0.0317667	PYCARD/CYRIB/FLNA/CAPZA1/ARHGDIB/VASP/CAPZB/CAPZA2/IQGAP1/CAPG/SERPINF2/PFN1/HRG/WDR1/ARPC5/ARPC3/ARPC2	17	Group	BP
GO:0033043	regulation of organelle organization	22/105	35/303	0.000279353	0.0406738	0.038286	PYCARD/CYRIB/VAT1/PDCD6IP/FLNA/CAPZA1/ARHGDIB/VASP/CAPZB/CAPZA2/IQGAP1/CAPG/MSN/MMP9/LCP1/SERPINF2/PFN1/HRG/WDR1/ARPC5/ARPC3/ARPC2	22	Group	BP
GO:0007010	cytoskeleton organization	27/105	48/303	0.00069964	0.0491376	0.046253	TLN1/PYCARD/CYRIB/PDCD6IP/FLNA/KPNB1/CAP1/CAPZA1/ARHGDIB/VASP/CAPZB/CAPZA2/IQGAP1/CAPG/MSN/LCP1/ACTN1/SERPINF2/PFN1/HRG/ALDOA/WDR1/ACTN4/ARPC5/ARPC3/ARPC2/TPM3	27	Group	BP
GO:0000165	MAPK cascade	18/105	28/303	0.000771764	0.0491376	0.046253	PYCARD/NQO2/S100A12/YWHAZ/PPIA/YWHAE/IQGAP1/CHI3L1/DDT/ERP29/MMP8/NCF1/GSTP1/SERPINF2/ELANE/FGG/FGB/FGA	18	Group	BP
GO:0007015	actin filament organization	18/105	28/303	0.000771764	0.0491376	0.046253	PYCARD/CYRIB/FLNA/CAPZA1/VASP/CAPZB/CAPZA2/CAPG/LCP1/ACTN1/SERPINF2/PFN1/ALDOA/WDR1/ARPC5/ARPC3/ARPC2/TPM3	18	Group	BP
GO:0032970	regulation of actin filament-based process	18/105	28/303	0.000771764	0.0491376	0.046253	PYCARD/ABRACL/CYRIB/FLNA/CAPZA1/ARHGDIB/VASP/CAPZB/CAPZA2/IQGAP1/CAPG/SERPINF2/PFN1/HRG/WDR1/ARPC5/ARPC3/ARPC2	18	Group	BP
GO:0043408	regulation of MAPK cascade	17/105	26/303	0.000833382	0.0491376	0.046253	PYCARD/NQO2/S100A12/YWHAZ/PPIA/IQGAP1/CHI3L1/DDT/ERP29/MMP8/NCF1/GSTP1/SERPINF2/ELANE/FGG/FGB/FGA	17	Group	BP
GO:0051493	regulation of cytoskeleton organization	17/105	26/303	0.000833382	0.0491376	0.046253	PYCARD/CYRIB/FLNA/CAPZA1/ARHGDIB/VASP/CAPZB/CAPZA2/IQGAP1/CAPG/SERPINF2/PFN1/HRG/WDR1/ARPC5/ARPC3/ARPC2	17	Group	BP
GO:0051258	protein polymerization	14/105	20/303	0.000941305	0.0491376	0.046253	PYCARD/CYRIB/CAPZA1/VASP/CAPZB/CAPZA2/CAPG/PFN1/FGG/FGB/FGA/ARPC5/ARPC3/ARPC2	14	Group	BP
GO:0006793	phosphorus metabolic process	38/105	76/303	0.00107728	0.0491376	0.046253	PYCARD/NAGK/CPPED1/NAPRT/S100A12/YWHAZ/PPIA/YWHAE/YWHAG/TPI1/HK3/PGD/IQGAP1/NAMPT/TALDO1/CHI3L1/YWHAB/ADSS2/PRDX6/ERP29/TKT/MMP9/NCF1/AKR1A1/G6PD/ALDOC/GSTP1/ELANE/GPI/PYGL/HRG/ALDOA/PGK1/HPRT1/PNP/LDHA/PDXK/CAMP	38	Group	BP
GO:0006796	phosphate-containing compound metabolic process	38/105	76/303	0.00107728	0.0491376	0.046253	PYCARD/NAGK/CPPED1/NAPRT/S100A12/YWHAZ/PPIA/YWHAE/YWHAG/TPI1/HK3/PGD/IQGAP1/NAMPT/TALDO1/CHI3L1/YWHAB/ADSS2/PRDX6/ERP29/TKT/MMP9/NCF1/AKR1A1/G6PD/ALDOC/GSTP1/ELANE/GPI/PYGL/HRG/ALDOA/PGK1/HPRT1/PNP/LDHA/PDXK/CAMP	38	Group	BP
GO:0022607	cellular component assembly	32/105	61/303	0.00107995	0.0491376	0.046253	TLN1/PYCARD/CYRIB/PDCD6IP/FERMT3/FLNA/KPNB1/YWHAZ/CAPZA1/VASP/CAPZB/CAPZA2/IQGAP1/CAPG/MSN/VCL/LCP1/ACTN1/SERPINF2/PFN1/HRG/SOD2/APOB/ALDOA/FGG/FGB/FGA/HPRT1/WDR1/ARPC5/ARPC3/ARPC2	32	Group	BP
GO:0044085	cellular component biogenesis	32/105	61/303	0.00107995	0.0491376	0.046253	TLN1/PYCARD/CYRIB/PDCD6IP/FERMT3/FLNA/KPNB1/YWHAZ/CAPZA1/VASP/CAPZB/CAPZA2/IQGAP1/CAPG/MSN/VCL/LCP1/ACTN1/SERPINF2/PFN1/HRG/SOD2/APOB/ALDOA/FGG/FGB/FGA/HPRT1/WDR1/ARPC5/ARPC3/ARPC2	32	Group	BP
GO:0090066	regulation of anatomical structure size	18/105	29/303	0.00143522	0.0614613	0.0578533	PYCARD/CYRIB/CAPZA1/VASP/CAPZB/CAPZA2/CAPG/MSN/SERPINF2/PFN1/SOD2/FGG/FGB/FGA/WDR1/ARPC5/ARPC3/ARPC2	18	Group	BP
GO:0110053	regulation of actin filament organization	14/105	21/303	0.00198899	0.0804438	0.0757214	PYCARD/CYRIB/FLNA/CAPZA1/VASP/CAPZB/CAPZA2/CAPG/SERPINF2/PFN1/WDR1/ARPC5/ARPC3/ARPC2	14	Group	BP
GO:0006996	organelle organization	33/105	66/303	0.0027511	0.105411	0.0992226	HEBP2/TLN1/PYCARD/CYRIB/VAT1/PDCD6IP/FLNA/KPNB1/CAP1/YWHAZ/PPIA/CAPZA1/ARHGDIB/VASP/CAPZB/CAPZA2/IQGAP1/CAPG/MSN/MMP9/LCP1/ACTN1/SERPINF2/PFN1/HRG/SOD2/ALDOA/WDR1/ACTN4/ARPC5/ARPC3/ARPC2/TPM3	33	Group	BP
GO:0044087	regulation of cellular component biogenesis	19/105	33/303	0.00371347	0.134688	0.126781	PYCARD/CYRIB/PDCD6IP/FLNA/CAPZA1/VASP/CAPZB/CAPZA2/IQGAP1/CAPG/MSN/VCL/LCP1/SERPINF2/PFN1/HRG/ARPC5/ARPC3/ARPC2	19	Group	BP
GO:0045785	positive regulation of cell adhesion	13/105	20/303	0.00416409	0.134688	0.126781	PYCARD/CYRIB/FLNA/IQGAP1/SERPINF2/ELANE/P4HB/HRG/FGG/FGB/FGA/PNP/ARPC2	13	Group	BP
GO:0008064	regulation of actin polymerization or depolymerization	12/105	18/303	0.00442609	0.134688	0.126781	PYCARD/CYRIB/CAPZA1/VASP/CAPZB/CAPZA2/CAPG/PFN1/WDR1/ARPC5/ARPC3/ARPC2	12	Group	BP
GO:0030832	regulation of actin filament length	12/105	18/303	0.00442609	0.134688	0.126781	PYCARD/CYRIB/CAPZA1/VASP/CAPZB/CAPZA2/CAPG/PFN1/WDR1/ARPC5/ARPC3/ARPC2	12	Group	BP
GO:0010810	regulation of cell-substrate adhesion	10/105	14/303	0.00462526	0.134688	0.126781	FLNA/IQGAP1/VCL/P4HB/HRG/FGG/FGB/FGA/ACTN4/ARPC2	10	Group	BP
GO:0070372	regulation of ERK1 and ERK2 cascade	10/105	14/303	0.00462526	0.134688	0.126781	PYCARD/NQO2/YWHAZ/CHI3L1/DDT/GSTP1/SERPINF2/FGG/FGB/FGA	10	Group	BP
GO:0035556	intracellular signal transduction	32/105	66/303	0.00636308	0.178166	0.167707	PYCARD/CYRIB/FLNA/NQO2/KPNB1/ARHGAP1/NUCB1/CAP1/S100A12/YWHAZ/PPIA/YWHAE/ARHGDIB/GDI2/IQGAP1/CHI3L1/DDT/ERP29/S100A4/MMP8/MMP9/NCF1/LCP1/GSTP1/SERPINF2/ELANE/P4HB/SOD2/FGG/FGB/FGA/ACTN4	32	Group	BP
GO:0019693	ribose phosphate metabolic process	13/105	21/303	0.00769861	0.180915	0.170295	TPI1/HK3/ADSS2/TKT/G6PD/ALDOC/GPI/PYGL/ALDOA/PGK1/HPRT1/PNP/LDHA	13	Group	BP
GO:0031589	cell-substrate adhesion	13/105	21/303	0.00769861	0.180915	0.170295	FERMT3/FLNA/IQGAP1/VCL/ACTN1/P4HB/HRG/FGG/FGB/FGA/LYPD3/ACTN4/ARPC2	13	Group	BP
GO:0030155	regulation of cell adhesion	17/105	30/303	0.0078669	0.180915	0.170295	PYCARD/CYRIB/FERMT3/FLNA/ARHGDIB/IQGAP1/VCL/SERPINF2/ELANE/P4HB/HRG/FGG/FGB/FGA/PNP/ACTN4/ARPC2	17	Group	BP
GO:0008154	actin polymerization or depolymerization	12/105	19/303	0.00846633	0.180915	0.170295	PYCARD/CYRIB/CAPZA1/VASP/CAPZB/CAPZA2/CAPG/PFN1/WDR1/ARPC5/ARPC3/ARPC2	12	Group	BP
GO:0090407	organophosphate biosynthetic process	12/105	19/303	0.00846633	0.180915	0.170295	NAPRT/TPI1/NAMPT/ADSS2/TKT/AKR1A1/G6PD/PYGL/ALDOA/HPRT1/PNP/PDXK	12	Group	BP
GO:0065003	protein-containing complex assembly	24/105	47/303	0.00898085	0.180915	0.170295	TLN1/PYCARD/CYRIB/PDCD6IP/FERMT3/CAPZA1/VASP/CAPZB/CAPZA2/CAPG/MSN/LCP1/PFN1/HRG/SOD2/APOB/ALDOA/FGG/FGB/FGA/HPRT1/ARPC5/ARPC3/ARPC2	24	Group	BP
GO:0000902	cell morphogenesis	19/105	35/303	0.00913576	0.180915	0.170295	FERMT3/FLNA/YWHAH/CAP1/VASP/CAPZB/IQGAP1/MSN/VCL/ACTN1/P4HB/ALDOA/FGG/FGB/FGA/HPRT1/WDR1/ACTN4/ARPC2	19	Group	BP
GO:0030041	actin filament polymerization	11/105	17/303	0.00918985	0.180915	0.170295	PYCARD/CYRIB/CAPZA1/VASP/CAPZB/CAPZA2/CAPG/PFN1/ARPC5/ARPC3/ARPC2	11	Group	BP
GO:0030833	regulation of actin filament polymerization	11/105	17/303	0.00918985	0.180915	0.170295	PYCARD/CYRIB/CAPZA1/VASP/CAPZB/CAPZA2/CAPG/PFN1/ARPC5/ARPC3/ARPC2	11	Group	BP
GO:0032271	regulation of protein polymerization	11/105	17/303	0.00918985	0.180915	0.170295	PYCARD/CYRIB/CAPZA1/VASP/CAPZB/CAPZA2/CAPG/PFN1/ARPC5/ARPC3/ARPC2	11	Group	BP
GO:0070371	ERK1 and ERK2 cascade	10/105	15/303	0.00980004	0.180915	0.170295	PYCARD/NQO2/YWHAZ/CHI3L1/DDT/GSTP1/SERPINF2/FGG/FGB/FGA	10	Group	BP
GO:1901137	carbohydrate derivative biosynthetic process	10/105	15/303	0.00980004	0.180915	0.170295	TPI1/ADSS2/TKT/AKR1A1/G6PD/PYGL/ALDOA/HPRT1/PNP/B4GAT1	10	Group	BP
GO:0007160	cell-matrix adhesion	9/105	13/303	0.0101889	0.180915	0.170295	FERMT3/IQGAP1/VCL/ACTN1/HRG/FGG/FGB/FGA/LYPD3	9	Group	BP
GO:0010811	positive regulation of cell-substrate adhesion	8/105	11/303	0.0101889	0.180915	0.170295	FLNA/IQGAP1/P4HB/HRG/FGG/FGB/FGA/ARPC2	8	Group	BP
GO:0070374	positive regulation of ERK1 and ERK2 cascade	8/105	11/303	0.0101889	0.180915	0.170295	PYCARD/NQO2/CHI3L1/DDT/SERPINF2/FGG/FGB/FGA	8	Group	BP
GO:0040011	locomotion	29/105	60/303	0.0105875	0.183517	0.172744	PYCARD/CYRIB/FERMT3/FLNA/CAP1/S100A12/PPIA/ARHGDIB/VASP/IQGAP1/DDT/MSN/PRTN3/VCL/MMP9/LCP1/RNASE2/GSTP1/ELANE/PFN1/GPI/HRG/SOD2/APOB/WDR1/ACTN4/ARPC5/ARPC3/ARPC2	29	Group	BP
GO:0019637	organophosphate metabolic process	20/105	38/303	0.0116864	0.197853	0.186238	NAPRT/TPI1/HK3/PGD/NAMPT/TALDO1/ADSS2/PRDX6/TKT/AKR1A1/G6PD/ALDOC/GPI/PYGL/ALDOA/PGK1/HPRT1/PNP/LDHA/PDXK	20	Group	BP
GO:0048522	positive regulation of cellular process	53/105	125/303	0.012324	0.203906	0.191936	HEBP2/PYCARD/CYRIB/PDCD6IP/FERMT3/FLNA/NQO2/YWHAH/S100A12/PPIA/YWHAE/NUTF2/VASP/IQGAP1/NAMPT/MNDA/CHI3L1/DDT/PRDX6/ERP29/S100A4/MSN/AZGP1/PRTN3/MMP8/MMP9/NCF1/LCP1/ACTN1/G6PD/C4B/GSTP1/SERPINF2/ELANE/PFN1/P4HB/GPI/HRG/SOD2/APOB/FGG/FGB/FGA/HPRT1/PNP/LDHA/WDR1/ACTN4/ARPC5/ARPC3/ARPC2/CLIC1/CAMP	53	Group	BP
GO:1902531	regulation of intracellular signal transduction	26/105	53/303	0.0126932	0.205348	0.193293	PYCARD/CYRIB/FLNA/NQO2/ARHGAP1/S100A12/YWHAZ/PPIA/ARHGDIB/IQGAP1/CHI3L1/DDT/ERP29/S100A4/MMP8/MMP9/NCF1/GSTP1/SERPINF2/ELANE/P4HB/SOD2/FGG/FGB/FGA/ACTN4	26	Group	BP
GO:0010638	positive regulation of organelle organization	13/105	22/303	0.0132553	0.209779	0.197464	PYCARD/PDCD6IP/FLNA/VASP/MSN/MMP9/LCP1/SERPINF2/PFN1/WDR1/ARPC5/ARPC3/ARPC2	13	Group	BP
GO:0015031	protein transport	23/105	46/303	0.0148587	0.221622	0.208612	PDCD6IP/FLNA/RAB11B/KPNB1/ARHGAP1/YWHAH/NUCB1/YWHAZ/PPIA/YWHAE/YWHAG/NUTF2/GDI2/YWHAB/ERP29/AZGP1/NCF1/LCP1/APOB/FGG/FGB/FGA/ACTN4	23	Group	BP
GO:0045184	establishment of protein localization	23/105	46/303	0.0148587	0.221622	0.208612	PDCD6IP/FLNA/RAB11B/KPNB1/ARHGAP1/YWHAH/NUCB1/YWHAZ/PPIA/YWHAE/YWHAG/NUTF2/GDI2/YWHAB/ERP29/AZGP1/NCF1/LCP1/APOB/FGG/FGB/FGA/ACTN4	23	Group	BP
GO:0043933	protein-containing complex subunit organization	25/105	51/303	0.0149169	0.221622	0.208612	TLN1/PYCARD/CYRIB/PDCD6IP/FERMT3/CAPZA1/VASP/CAPZB/CAPZA2/CAPG/MSN/LCP1/PFN1/HRG/SOD2/APOB/ALDOA/FGG/FGB/FGA/HPRT1/WDR1/ARPC5/ARPC3/ARPC2	25	Group	BP
GO:0030168	platelet activation	10/105	16/303	0.0184696	0.267466	0.251765	TLN1/FERMT3/FLNA/PPIA/VCL/HRG/FGG/FGB/FGA/CLIC1	10	Group	BP
GO:1902903	regulation of supramolecular fiber organization	14/105	25/303	0.0187373	0.267466	0.251765	PYCARD/CYRIB/FLNA/CAPZA1/VASP/CAPZB/CAPZA2/CAPG/SERPINF2/PFN1/WDR1/ARPC5/ARPC3/ARPC2	14	Group	BP
GO:0070527	platelet aggregation	9/105	14/303	0.0202035	0.279674	0.263256	TLN1/FERMT3/FLNA/PPIA/VCL/FGG/FGB/FGA/CLIC1	9	Group	BP
GO:0006928	movement of cell or subcellular component	30/105	65/303	0.0211529	0.279674	0.263256	PYCARD/CYRIB/FERMT3/FLNA/KPNB1/CAP1/S100A12/PPIA/ARHGDIB/VASP/IQGAP1/DDT/MSN/PRTN3/VCL/MMP9/LCP1/ACTN1/GSTP1/ELANE/PFN1/GPI/HRG/SOD2/APOB/WDR1/ACTN4/ARPC5/ARPC3/ARPC2	30	Group	BP
GO:0032535	regulation of cellular component size	13/105	23/303	0.0214775	0.279674	0.263256	PYCARD/CYRIB/CAPZA1/VASP/CAPZB/CAPZA2/CAPG/MSN/PFN1/WDR1/ARPC5/ARPC3/ARPC2	13	Group	BP
GO:0044089	positive regulation of cellular component biogenesis	13/105	23/303	0.0214775	0.279674	0.263256	PYCARD/PDCD6IP/FLNA/VASP/IQGAP1/MSN/LCP1/SERPINF2/PFN1/HRG/ARPC5/ARPC3/ARPC2	13	Group	BP
GO:0022409	positive regulation of cell-cell adhesion	8/105	12/303	0.0217045	0.279674	0.263256	PYCARD/CYRIB/SERPINF2/ELANE/FGG/FGB/FGA/PNP	8	Group	BP
GO:0010769	regulation of cell morphogenesis involved in differentiation	7/105	10/303	0.0226659	0.279674	0.263256	FLNA/P4HB/FGG/FGB/FGA/ACTN4/ARPC2	7	Group	BP
GO:0030031	cell projection assembly	7/105	10/303	0.0226659	0.279674	0.263256	FLNA/CAPZB/CAPG/VCL/PFN1/HRG/ARPC2	7	Group	BP
GO:0033002	muscle cell proliferation	7/105	10/303	0.0226659	0.279674	0.263256	NQO2/NAMPT/MMP9/GSTP1/SERPINF2/ELANE/SOD2	7	Group	BP
GO:0016477	cell migration	24/105	50/303	0.0236989	0.287546	0.270666	PYCARD/CYRIB/FERMT3/FLNA/CAP1/S100A12/PPIA/ARHGDIB/IQGAP1/DDT/MSN/PRTN3/VCL/MMP9/LCP1/GSTP1/ELANE/PFN1/GPI/HRG/SOD2/WDR1/ACTN4/ARPC5	24	Group	BP
GO:0048870	cell motility	27/105	58/303	0.0259958	0.305241	0.287322	PYCARD/CYRIB/FERMT3/FLNA/CAP1/S100A12/PPIA/ARHGDIB/IQGAP1/DDT/MSN/PRTN3/VCL/MMP9/LCP1/GSTP1/ELANE/PFN1/GPI/HRG/SOD2/APOB/WDR1/ACTN4/ARPC5/ARPC3/ARPC2	27	Group	BP
GO:0051674	localization of cell	27/105	58/303	0.0259958	0.305241	0.287322	PYCARD/CYRIB/FERMT3/FLNA/CAP1/S100A12/PPIA/ARHGDIB/IQGAP1/DDT/MSN/PRTN3/VCL/MMP9/LCP1/GSTP1/ELANE/PFN1/GPI/HRG/SOD2/APOB/WDR1/ACTN4/ARPC5/ARPC3/ARPC2	27	Group	BP
GO:0000904	cell morphogenesis involved in differentiation	14/105	26/303	0.028585	0.325154	0.306066	FERMT3/FLNA/YWHAH/VASP/VCL/ACTN1/P4HB/FGG/FGB/FGA/HPRT1/WDR1/ACTN4/ARPC2	14	Group	BP
GO:0043254	regulation of protein-containing complex assembly	14/105	26/303	0.028585	0.325154	0.306066	PYCARD/CYRIB/CAPZA1/VASP/CAPZB/CAPZA2/CAPG/MSN/LCP1/PFN1/HRG/ARPC5/ARPC3/ARPC2	14	Group	BP
GO:0008104	protein localization	26/105	56/303	0.0303566	0.339993	0.320034	PDCD6IP/FLNA/RAB11B/KPNB1/ARHGAP1/YWHAH/NUCB1/YWHAZ/PPIA/YWHAE/YWHAG/NUTF2/GDI2/IQGAP1/YWHAB/ERP29/MSN/AZGP1/VCL/NCF1/LCP1/APOB/FGG/FGB/FGA/ACTN4	26	Group	BP
GO:0016052	carbohydrate catabolic process	10/105	17/303	0.0317264	0.349133	0.328637	CHIT1/TPI1/HK3/PGD/ALDOC/GPI/PYGL/ALDOA/PGK1/LDHA	10	Group	BP
GO:1901135	carbohydrate derivative metabolic process	22/105	46/303	0.0323005	0.349133	0.328637	NAGK/ITIH4/CHIT1/TPI1/HK3/PGD/TALDO1/CHI3L1/ADSS2/TKT/ITIH1/AKR1A1/G6PD/ALDOC/GPI/PYGL/ALDOA/PGK1/HPRT1/PNP/LDHA/B4GAT1	22	Group	BP
GO:0001775	cell activation	20/105	41/303	0.0326113	0.349133	0.328637	TLN1/PYCARD/CYRIB/FERMT3/FLNA/S100A12/PPIA/NAMPT/MNDA/MSN/MMP8/VCL/LCP1/HRG/FGG/FGB/FGA/HPRT1/PNP/CLIC1	20	Group	BP
GO:0051495	positive regulation of cytoskeleton organization	9/105	15/303	0.0358087	0.374696	0.352699	PYCARD/FLNA/VASP/SERPINF2/PFN1/WDR1/ARPC5/ARPC3/ARPC2	9	Group	BP
GO:0006091	generation of precursor metabolites and energy	15/105	29/303	0.0360284	0.374696	0.352699	NQO2/TPI1/HK3/PGD/TALDO1/TKT/NCF1/AKR1A1/G6PD/ALDOC/GPI/PYGL/ALDOA/PGK1/LDHA	15	Group	BP
GO:0016310	phosphorylation	23/105	49/303	0.0367047	0.37481	0.352807	PYCARD/NAGK/S100A12/YWHAZ/PPIA/YWHAG/TPI1/HK3/IQGAP1/CHI3L1/ERP29/MMP9/NCF1/ALDOC/GSTP1/ELANE/GPI/HRG/ALDOA/PGK1/LDHA/PDXK/CAMP	23	Group	BP
GO:0097435	supramolecular fiber organization	19/105	39/303	0.0379748	0.37481	0.352807	PYCARD/CYRIB/FLNA/KPNB1/CAPZA1/VASP/CAPZB/CAPZA2/CAPG/LCP1/ACTN1/SERPINF2/PFN1/ALDOA/WDR1/ARPC5/ARPC3/ARPC2/TPM3	19	Group	BP
GO:0006753	nucleoside phosphate metabolic process	12/105	22/303	0.0380988	0.37481	0.352807	NAPRT/TPI1/HK3/NAMPT/ADSS2/ALDOC/GPI/ALDOA/PGK1/HPRT1/PNP/LDHA	12	Group	BP
GO:0009117	nucleotide metabolic process	12/105	22/303	0.0380988	0.37481	0.352807	NAPRT/TPI1/HK3/NAMPT/ADSS2/ALDOC/GPI/ALDOA/PGK1/HPRT1/PNP/LDHA	12	Group	BP
GO:0034329	cell junction assembly	8/105	13/303	0.0401294	0.384398	0.361832	TLN1/PDCD6IP/CAPZA1/IQGAP1/VCL/ACTN1/HRG/WDR1	8	Group	BP
GO:0034446	substrate adhesion-dependent cell spreading	8/105	13/303	0.0401294	0.384398	0.361832	FERMT3/FLNA/P4HB/FGG/FGB/FGA/ACTN4/ARPC2	8	Group	BP
GO:0042391	regulation of membrane potential	7/105	11/303	0.0445007	0.420733	0.396035	HEBP2/FLNA/YWHAH/YWHAE/SOD2/WDR1/CLIC1	7	Group	BP
GO:0006163	purine nucleotide metabolic process	10/105	18/303	0.0505396	0.459911	0.432912	TPI1/HK3/ADSS2/ALDOC/GPI/ALDOA/PGK1/HPRT1/PNP/LDHA	10	Group	BP
GO:0009150	purine ribonucleotide metabolic process	10/105	18/303	0.0505396	0.459911	0.432912	TPI1/HK3/ADSS2/ALDOC/GPI/ALDOA/PGK1/HPRT1/PNP/LDHA	10	Group	BP
GO:0009259	ribonucleotide metabolic process	10/105	18/303	0.0505396	0.459911	0.432912	TPI1/HK3/ADSS2/ALDOC/GPI/ALDOA/PGK1/HPRT1/PNP/LDHA	10	Group	BP
GO:0006725	cellular aromatic compound metabolic process	33/105	77/303	0.0543636	0.482592	0.454261	PYCARD/NAPRT/FLNA/YWHAH/S100A12/PPIA/TPI1/HK3/NAMPT/YWHAB/ADSS2/DDT/BLVRB/PRDX6/AZGP1/FAH/NCF1/AKR1A1/ACTN1/RNASE2/ALDOC/SERPINF2/ELANE/PFN1/GPI/SOD2/ALDOA/PGK1/HPRT1/PNP/LDHA/ACTN4/PDXK	33	Group	BP
GO:0016043	cellular component organization	45/105	110/303	0.0550515	0.482592	0.454261	HEBP2/TLN1/PYCARD/CYRIB/VAT1/PDCD6IP/FERMT3/FLNA/KPNB1/YWHAH/CAP1/YWHAZ/PPIA/CAPZA1/ARHGDIB/VASP/CAPZB/CAPZA2/IQGAP1/CAPG/MSN/PRTN3/MMP8/VCL/MMP9/LCP1/ACTN1/G6PD/SERPINF2/ELANE/PFN1/HRG/SOD2/APOB/ALDOA/FGG/FGB/FGA/HPRT1/WDR1/ACTN4/ARPC5/ARPC3/ARPC2/TPM3	45	Group	BP
GO:0071840	cellular component organization or biogenesis	45/105	110/303	0.0550515	0.482592	0.454261	HEBP2/TLN1/PYCARD/CYRIB/VAT1/PDCD6IP/FERMT3/FLNA/KPNB1/YWHAH/CAP1/YWHAZ/PPIA/CAPZA1/ARHGDIB/VASP/CAPZB/CAPZA2/IQGAP1/CAPG/MSN/PRTN3/MMP8/VCL/MMP9/LCP1/ACTN1/G6PD/SERPINF2/ELANE/PFN1/HRG/SOD2/APOB/ALDOA/FGG/FGB/FGA/HPRT1/WDR1/ACTN4/ARPC5/ARPC3/ARPC2/TPM3	45	Group	BP
GO:0055086	nucleobase-containing small molecule metabolic process	12/105	23/303	0.0562312	0.482592	0.454261	NAPRT/TPI1/HK3/NAMPT/ADSS2/ALDOC/GPI/ALDOA/PGK1/HPRT1/PNP/LDHA	12	Group	BP
GO:0034109	homotypic cell-cell adhesion	9/105	16/303	0.0581018	0.482592	0.454261	TLN1/FERMT3/FLNA/PPIA/VCL/FGG/FGB/FGA/CLIC1	9	Group	BP
GO:0060284	regulation of cell development	9/105	16/303	0.0581018	0.482592	0.454261	FLNA/YWHAH/VCL/P4HB/FGG/FGB/FGA/ACTN4/ARPC2	9	Group	BP
GO:0034622	cellular protein-containing complex assembly	14/105	28/303	0.058906	0.482592	0.454261	PYCARD/CYRIB/CAPZA1/VASP/CAPZB/CAPZA2/CAPG/PFN1/FGG/FGB/FGA/ARPC5/ARPC3/ARPC2	14	Group	BP
GO:0045595	regulation of cell differentiation	18/105	38/303	0.0589981	0.482592	0.454261	FLNA/YWHAH/YWHAG/VCL/MMP9/G6PD/SERPINF2/P4HB/SOD2/APOB/FGG/FGB/FGA/PNP/WDR1/ACTN4/ARPC2/CLIC1	18	Group	BP
GO:1902533	positive regulation of intracellular signal transduction	18/105	38/303	0.0589981	0.482592	0.454261	PYCARD/FLNA/NQO2/S100A12/PPIA/IQGAP1/CHI3L1/DDT/ERP29/S100A4/MMP8/NCF1/SERPINF2/ELANE/FGG/FGB/FGA/ACTN4	18	Group	BP
GO:0009987	cellular process	103/105	288/303	0.0604052	0.488443	0.459769	HEBP2/TLN1/PYCARD/NAGK/MSRA/ABRACL/CYRIB/CPPED1/VAT1/PDCD6IP/FERMT3/NAPRT/FLNA/NQO2/RAB11B/KPNB1/ITIH4/ARHGAP1/YWHAH/NUCB1/CAP1/S100A12/YWHAZ/PPIA/YWHAE/YWHAG/NUTF2/TPI1/CAPZA1/HK3/ARHGDIB/PGD/VASP/GDI2/SERPINB10/CAPZB/CAPZA2/IQGAP1/NAMPT/MNDA/CAPG/TALDO1/CHI3L1/YWHAB/SERPINB1/ADSS2/DDT/BLVRB/PRDX6/ERP29/TKT/S100A4/MSN/AZGP1/PRTN3/MMP8/UBA1/ITIH1/VCL/FAH/MMP9/NCF1/AKR1A1/LCP1/ACTN1/G6PD/RNASE2/C4…	103	Group	BP
GO:1901360	organic cyclic compound metabolic process	35/105	83/303	0.0610553	0.488443	0.459769	PYCARD/NAPRT/FLNA/YWHAH/S100A12/PPIA/TPI1/HK3/NAMPT/YWHAB/ADSS2/DDT/BLVRB/PRDX6/AZGP1/FAH/NCF1/AKR1A1/ACTN1/G6PD/RNASE2/ALDOC/SERPINF2/ELANE/PFN1/GPI/SOD2/APOB/ALDOA/PGK1/HPRT1/PNP/LDHA/ACTN4/PDXK	35	Group	BP
GO:0022604	regulation of cell morphogenesis	11/105	21/303	0.0652009	0.515938	0.48565	FLNA/CAPZB/MSN/P4HB/ALDOA/FGG/FGB/FGA/WDR1/ACTN4/ARPC2	11	Group	BP
GO:0030334	regulation of cell migration	17/105	36/303	0.0683963	0.534907	0.503506	PYCARD/CYRIB/FERMT3/FLNA/ARHGDIB/IQGAP1/DDT/MSN/VCL/MMP9/GSTP1/ELANE/PFN1/GPI/HRG/SOD2/ACTN4	17	Group	BP
GO:0072521	purine-containing compound metabolic process	10/105	19/303	0.075624	0.534907	0.503506	TPI1/HK3/ADSS2/ALDOC/GPI/ALDOA/PGK1/HPRT1/PNP/LDHA	10	Group	BP
GO:0006090	pyruvate metabolic process	7/105	12/303	0.0764153	0.534907	0.503506	TPI1/HK3/ALDOC/GPI/ALDOA/PGK1/LDHA	7	Group	BP
GO:0006096	glycolytic process	7/105	12/303	0.0764153	0.534907	0.503506	TPI1/HK3/ALDOC/GPI/ALDOA/PGK1/LDHA	7	Group	BP
GO:0006165	nucleoside diphosphate phosphorylation	7/105	12/303	0.0764153	0.534907	0.503506	TPI1/HK3/ALDOC/GPI/ALDOA/PGK1/LDHA	7	Group	BP
GO:0006757	ATP generation from ADP	7/105	12/303	0.0764153	0.534907	0.503506	TPI1/HK3/ALDOC/GPI/ALDOA/PGK1/LDHA	7	Group	BP
GO:0009132	nucleoside diphosphate metabolic process	7/105	12/303	0.0764153	0.534907	0.503506	TPI1/HK3/ALDOC/GPI/ALDOA/PGK1/LDHA	7	Group	BP
GO:0009135	purine nucleoside diphosphate metabolic process	7/105	12/303	0.0764153	0.534907	0.503506	TPI1/HK3/ALDOC/GPI/ALDOA/PGK1/LDHA	7	Group	BP
GO:0009179	purine ribonucleoside diphosphate metabolic process	7/105	12/303	0.0764153	0.534907	0.503506	TPI1/HK3/ALDOC/GPI/ALDOA/PGK1/LDHA	7	Group	BP
GO:0009185	ribonucleoside diphosphate metabolic process	7/105	12/303	0.0764153	0.534907	0.503506	TPI1/HK3/ALDOC/GPI/ALDOA/PGK1/LDHA	7	Group	BP
GO:0046031	ADP metabolic process	7/105	12/303	0.0764153	0.534907	0.503506	TPI1/HK3/ALDOC/GPI/ALDOA/PGK1/LDHA	7	Group	BP
GO:0046939	nucleotide phosphorylation	7/105	12/303	0.0764153	0.534907	0.503506	TPI1/HK3/ALDOC/GPI/ALDOA/PGK1/LDHA	7	Group	BP
GO:0032879	regulation of localization	37/105	90/303	0.080908	0.549002	0.516773	PYCARD/CYRIB/PDCD6IP/FERMT3/FLNA/RAB11B/ARHGAP1/YWHAH/NUCB1/PPIA/YWHAE/NUTF2/ARHGDIB/IQGAP1/DDT/ERP29/MSN/PRTN3/VCL/MMP9/LCP1/ACTN1/G6PD/C4B/GSTP1/ELANE/PFN1/GPI/HRG/SOD2/APOB/FGG/FGB/FGA/WDR1/ACTN4/CLIC1	37	Group	BP
GO:0050793	regulation of developmental process	30/105	71/303	0.0823552	0.549002	0.516773	CYRIB/VAT1/FLNA/YWHAH/YWHAZ/YWHAG/CAPZB/IQGAP1/NAMPT/CHI3L1/MSN/VCL/MMP9/G6PD/SERPINF2/P4HB/HRG/SOD2/APOB/ALDOA/FGG/FGB/FGA/PGK1/PNP/WDR1/ACTN4/ARPC2/CLIC1/CAMP	30	Group	BP
GO:0071705	nitrogen compound transport	24/105	55/303	0.0833105	0.549002	0.516773	PDCD6IP/FLNA/RAB11B/KPNB1/ARHGAP1/YWHAH/NUCB1/YWHAZ/PPIA/YWHAE/YWHAG/NUTF2/GDI2/YWHAB/ERP29/AZGP1/NCF1/LCP1/HRG/APOB/FGG/FGB/FGA/ACTN4	24	Group	BP
GO:0046483	heterocycle metabolic process	31/105	74/303	0.0870075	0.549002	0.516773	PYCARD/NAPRT/FLNA/YWHAH/S100A12/PPIA/TPI1/HK3/NAMPT/YWHAB/ADSS2/BLVRB/PRDX6/AZGP1/NCF1/AKR1A1/ACTN1/RNASE2/ALDOC/SERPINF2/ELANE/PFN1/GPI/SOD2/ALDOA/PGK1/HPRT1/PNP/LDHA/ACTN4/PDXK	31	Group	BP
GO:0031098	stress-activated protein kinase signaling cascade	6/105	10/303	0.0872879	0.549002	0.516773	PYCARD/PPIA/MMP8/NCF1/GSTP1/SERPINF2	6	Group	BP
GO:0040013	negative regulation of locomotion	6/105	10/303	0.0872879	0.549002	0.516773	ARHGDIB/DDT/VCL/GSTP1/ELANE/HRG	6	Group	BP
GO:0045216	cell-cell junction organization	6/105	10/303	0.0872879	0.549002	0.516773	TLN1/PDCD6IP/FLNA/PRTN3/VCL/WDR1	6	Group	BP
GO:0051271	negative regulation of cellular component movement	6/105	10/303	0.0872879	0.549002	0.516773	ARHGDIB/DDT/VCL/ACTN1/GSTP1/HRG	6	Group	BP
GO:1902904	negative regulation of supramolecular fiber organization	6/105	10/303	0.0872879	0.549002	0.516773	CYRIB/CAPZA1/CAPZB/CAPZA2/CAPG/PFN1	6	Group	BP
GO:0005996	monosaccharide metabolic process	9/105	17/303	0.0877742	0.549002	0.516773	TPI1/HK3/PGD/AKR1A1/G6PD/ALDOC/GPI/ALDOA/PGK1	9	Group	BP
GO:0022411	cellular component disassembly	9/105	17/303	0.0877742	0.549002	0.516773	CAPZA1/CAPZB/CAPZA2/CAPG/MMP8/MMP9/LCP1/ELANE/WDR1	9	Group	BP
GO:1902905	positive regulation of supramolecular fiber organization	9/105	17/303	0.0877742	0.549002	0.516773	PYCARD/FLNA/VASP/SERPINF2/PFN1/WDR1/ARPC5/ARPC3/ARPC2	9	Group	BP
GO:0040012	regulation of locomotion	17/105	37/303	0.0889866	0.549002	0.516773	PYCARD/CYRIB/FERMT3/FLNA/ARHGDIB/IQGAP1/DDT/MSN/VCL/MMP9/GSTP1/ELANE/PFN1/GPI/HRG/SOD2/ACTN4	17	Group	BP
GO:2000145	regulation of cell motility	17/105	37/303	0.0889866	0.549002	0.516773	PYCARD/CYRIB/FERMT3/FLNA/ARHGDIB/IQGAP1/DDT/MSN/VCL/MMP9/GSTP1/ELANE/PFN1/GPI/HRG/SOD2/ACTN4	17	Group	BP
GO:0051128	regulation of cellular component organization	26/105	61/303	0.0954988	0.584228	0.549931	PYCARD/CYRIB/VAT1/PDCD6IP/FLNA/YWHAH/YWHAZ/CAPZA1/ARHGDIB/VASP/CAPZB/CAPZA2/IQGAP1/CAPG/MSN/VCL/MMP9/LCP1/G6PD/SERPINF2/PFN1/HRG/WDR1/ARPC5/ARPC3/ARPC2	26	Group	BP
GO:0022603	regulation of anatomical structure morphogenesis	18/105	40/303	0.0984356	0.59224	0.557473	CYRIB/VAT1/FLNA/YWHAH/CAPZB/CHI3L1/MSN/P4HB/HRG/ALDOA/FGG/FGB/FGA/PGK1/WDR1/ACTN4/ARPC2/CAMP	18	Group	BP
GO:0051270	regulation of cellular component movement	18/105	40/303	0.0984356	0.59224	0.557473	PYCARD/CYRIB/FERMT3/FLNA/ARHGDIB/IQGAP1/DDT/MSN/VCL/MMP9/ACTN1/GSTP1/ELANE/PFN1/GPI/HRG/SOD2/ACTN4	18	Group	BP
GO:0019318	hexose metabolic process	8/105	15/303	0.101999	0.608648	0.572917	TPI1/HK3/AKR1A1/G6PD/ALDOC/GPI/ALDOA/PGK1	8	Group	BP
GO:0032880	regulation of protein localization	14/105	30/303	0.106106	0.624049	0.587414	FLNA/RAB11B/NUCB1/PPIA/YWHAE/NUTF2/IQGAP1/ERP29/MSN/VCL/LCP1/FGG/FGB/FGA	14	Group	BP
GO:0006139	nucleobase-containing compound metabolic process	28/105	67/303	0.107134	0.624049	0.587414	PYCARD/NAPRT/FLNA/YWHAH/S100A12/PPIA/TPI1/HK3/NAMPT/YWHAB/ADSS2/PRDX6/AZGP1/NCF1/ACTN1/RNASE2/ALDOC/SERPINF2/ELANE/PFN1/GPI/SOD2/ALDOA/PGK1/HPRT1/PNP/LDHA/ACTN4	28	Group	BP
GO:2001233	regulation of apoptotic signaling pathway	10/105	20/303	0.107342	0.624049	0.587414	PYCARD/PPIA/ERP29/MMP9/GSTP1/P4HB/SOD2/FGG/FGB/FGA	10	Group	BP
GO:0007599	hemostasis	12/105	25/303	0.108008	0.624049	0.587414	TLN1/FERMT3/FLNA/PPIA/VCL/SERPINF2/GPI/HRG/FGG/FGB/FGA/CLIC1	12	Group	BP
GO:0033674	positive regulation of kinase activity	7/105	13/303	0.118749	0.664993	0.625955	S100A12/PPIA/IQGAP1/CHI3L1/ERP29/NCF1/ELANE	7	Group	BP
GO:0045860	positive regulation of protein kinase activity	7/105	13/303	0.118749	0.664993	0.625955	S100A12/PPIA/IQGAP1/CHI3L1/ERP29/NCF1/ELANE	7	Group	BP
GO:0051222	positive regulation of protein transport	7/105	13/303	0.118749	0.664993	0.625955	FLNA/PPIA/YWHAE/NUTF2/FGG/FGB/FGA	7	Group	BP
GO:1904951	positive regulation of establishment of protein localization	7/105	13/303	0.118749	0.664993	0.625955	FLNA/PPIA/YWHAE/NUTF2/FGG/FGB/FGA	7	Group	BP
GO:0051179	localization	51/105	132/303	0.123448	0.686033	0.64576	HEBP2/PYCARD/CYRIB/PDCD6IP/FERMT3/FLNA/RAB11B/KPNB1/ARHGAP1/YWHAH/NUCB1/CAP1/S100A12/YWHAZ/PPIA/YWHAE/YWHAG/NUTF2/ARHGDIB/GDI2/IQGAP1/YWHAB/DDT/ERP29/MSN/AZGP1/PRTN3/VCL/MMP9/NCF1/LCP1/ACTN1/G6PD/C4B/GSTP1/ELANE/PFN1/GPI/HRG/SOD2/APOB/FGG/FGB/FGA/WDR1/ACTN4/ARPC5/ARPC3/ARPC2/CLIC1/CFI	51	Group	BP
GO:0022407	regulation of cell-cell adhesion	9/105	18/303	0.125009	0.689443	0.648969	PYCARD/CYRIB/FERMT3/SERPINF2/ELANE/FGG/FGB/FGA/PNP	9	Group	BP
GO:0009966	regulation of signal transduction	29/105	71/303	0.133723	0.726076	0.683452	PYCARD/CYRIB/FLNA/NQO2/ARHGAP1/S100A12/YWHAZ/PPIA/YWHAG/ARHGDIB/IQGAP1/CHI3L1/YWHAB/DDT/ERP29/S100A4/MMP8/MMP9/NCF1/GSTP1/SERPINF2/ELANE/P4HB/HRG/SOD2/FGG/FGB/FGA/ACTN4	29	Group	BP
GO:0010720	positive regulation of cell development	6/105	11/303	0.138633	0.726076	0.683452	FLNA/P4HB/FGG/FGB/FGA/ARPC2	6	Group	BP
GO:0016051	carbohydrate biosynthetic process	6/105	11/303	0.138633	0.726076	0.683452	TPI1/PGD/AKR1A1/G6PD/GPI/PGK1	6	Group	BP
GO:0030838	positive regulation of actin filament polymerization	6/105	11/303	0.138633	0.726076	0.683452	PYCARD/VASP/PFN1/ARPC5/ARPC3/ARPC2	6	Group	BP
GO:0031638	zymogen activation	6/105	11/303	0.138633	0.726076	0.683452	PYCARD/SERPINF2/FGG/FGB/FGA/PGK1	6	Group	BP
GO:0032273	positive regulation of protein polymerization	6/105	11/303	0.138633	0.726076	0.683452	PYCARD/VASP/PFN1/ARPC5/ARPC3/ARPC2	6	Group	BP
GO:0034612	response to tumor necrosis factor	6/105	11/303	0.138633	0.726076	0.683452	PYCARD/CHI3L1/GSTP1/APOB/ACTN4/CAMP	6	Group	BP
GO:0043549	regulation of kinase activity	10/105	21/303	0.145651	0.74274	0.699138	PYCARD/S100A12/PPIA/YWHAG/IQGAP1/CHI3L1/ERP29/NCF1/GSTP1/ELANE	10	Group	BP
GO:0045859	regulation of protein kinase activity	10/105	21/303	0.145651	0.74274	0.699138	PYCARD/S100A12/PPIA/YWHAG/IQGAP1/CHI3L1/ERP29/NCF1/GSTP1/ELANE	10	Group	BP
GO:0031334	positive regulation of protein-containing complex assembly	8/105	16/303	0.145895	0.74274	0.699138	PYCARD/VASP/MSN/LCP1/PFN1/ARPC5/ARPC3/ARPC2	8	Group	BP
GO:0032386	regulation of intracellular transport	8/105	16/303	0.145895	0.74274	0.699138	FLNA/RAB11B/ARHGAP1/NUCB1/YWHAE/NUTF2/MSN/LCP1	8	Group	BP
GO:0007155	cell adhesion	24/105	58/303	0.148465	0.745095	0.701355	TLN1/PYCARD/CYRIB/FERMT3/FLNA/PPIA/ARHGDIB/IQGAP1/MSN/AZGP1/VCL/ACTN1/SERPINF2/ELANE/P4HB/HRG/FGG/FGB/FGA/PNP/LYPD3/ACTN4/ARPC2/CLIC1	24	Group	BP
GO:1901362	organic cyclic compound biosynthetic process	24/105	58/303	0.148465	0.745095	0.701355	PYCARD/NAPRT/FLNA/YWHAH/S100A12/PPIA/NAMPT/YWHAB/ADSS2/DDT/NCF1/AKR1A1/ACTN1/G6PD/SERPINF2/ELANE/PFN1/SOD2/APOB/ALDOA/HPRT1/PNP/ACTN4/PDXK	24	Group	BP
GO:0005975	carbohydrate metabolic process	15/105	34/303	0.149428	0.745095	0.701355	NAGK/CHIT1/TPI1/HK3/PGD/TALDO1/CHI3L1/AKR1A1/G6PD/ALDOC/GPI/PYGL/ALDOA/PGK1/LDHA	15	Group	BP
GO:0009653	anatomical structure morphogenesis	32/105	80/303	0.150537	0.745518	0.701753	CYRIB/VAT1/FERMT3/FLNA/YWHAH/CAP1/YWHAZ/VASP/CAPZB/IQGAP1/CHI3L1/MSN/MMP8/VCL/MMP9/ACTN1/SERPINF2/PFN1/P4HB/GPI/HRG/APOB/ALDOA/FGG/FGB/FGA/PGK1/HPRT1/WDR1/ACTN4/ARPC2/CAMP	32	Group	BP
GO:0048518	positive regulation of biological process	55/105	145/303	0.152049	0.747917	0.704011	HEBP2/PYCARD/CYRIB/PDCD6IP/FERMT3/FLNA/NQO2/YWHAH/S100A12/PPIA/YWHAE/NUTF2/VASP/IQGAP1/NAMPT/MNDA/CHI3L1/DDT/PRDX6/ERP29/S100A4/MSN/AZGP1/PRTN3/MMP8/MMP9/NCF1/LCP1/ACTN1/G6PD/C4B/GSTP1/SERPINF2/CFH/ELANE/PFN1/P4HB/GPI/HRG/SOD2/APOB/FGG/FGB/FGA/HPRT1/PNP/LDHA/WDR1/ACTN4/ARPC5/ARPC3/ARPC2/CLIC1/CAMP/CFI	55	Group	BP
GO:0034613	cellular protein localization	16/105	37/303	0.161543	0.771352	0.726071	FLNA/RAB11B/KPNB1/YWHAH/NUCB1/YWHAZ/YWHAE/YWHAG/NUTF2/IQGAP1/YWHAB/ERP29/MSN/VCL/NCF1/LCP1	16	Group	BP
GO:0070727	cellular macromolecule localization	16/105	37/303	0.161543	0.771352	0.726071	FLNA/RAB11B/KPNB1/YWHAH/NUCB1/YWHAZ/YWHAE/YWHAG/NUTF2/IQGAP1/YWHAB/ERP29/MSN/VCL/NCF1/LCP1	16	Group	BP
GO:0033036	macromolecule localization	26/105	64/303	0.162835	0.771352	0.726071	PDCD6IP/FLNA/RAB11B/KPNB1/ARHGAP1/YWHAH/NUCB1/YWHAZ/PPIA/YWHAE/YWHAG/NUTF2/GDI2/IQGAP1/YWHAB/ERP29/MSN/AZGP1/VCL/NCF1/LCP1/APOB/FGG/FGB/FGA/ACTN4	26	Group	BP
GO:0007596	blood coagulation	11/105	24/303	0.16423	0.771352	0.726071	TLN1/FERMT3/FLNA/PPIA/VCL/SERPINF2/HRG/FGG/FGB/FGA/CLIC1	11	Group	BP
GO:0044283	small molecule biosynthetic process	11/105	24/303	0.16423	0.771352	0.726071	TPI1/PGD/AKR1A1/G6PD/GSTP1/GPI/APOB/PGK1/HPRT1/PNP/PDXK	11	Group	BP
GO:0050817	coagulation	11/105	24/303	0.16423	0.771352	0.726071	TLN1/FERMT3/FLNA/PPIA/VCL/SERPINF2/HRG/FGG/FGB/FGA/CLIC1	11	Group	BP
GO:0080135	regulation of cellular response to stress	11/105	24/303	0.16423	0.771352	0.726071	PYCARD/FLNA/PPIA/NAMPT/ERP29/MMP8/NCF1/GSTP1/SERPINF2/P4HB/SOD2	11	Group	BP
GO:0006935	chemotaxis	9/105	19/303	0.169455	0.772314	0.726976	CYRIB/S100A12/PPIA/VASP/DDT/RNASE2/GSTP1/ELANE/HRG	9	Group	BP
GO:0042330	taxis	9/105	19/303	0.169455	0.772314	0.726976	CYRIB/S100A12/PPIA/VASP/DDT/RNASE2/GSTP1/ELANE/HRG	9	Group	BP
GO:0050900	leukocyte migration	9/105	19/303	0.169455	0.772314	0.726976	PYCARD/S100A12/PPIA/DDT/MSN/PRTN3/MMP9/ELANE/WDR1	9	Group	BP
GO:0031400	negative regulation of protein modification process	7/105	14/303	0.1708	0.772314	0.726976	PYCARD/PPIA/YWHAE/YWHAG/YWHAB/G6PD/GSTP1	7	Group	BP
GO:0051347	positive regulation of transferase activity	7/105	14/303	0.1708	0.772314	0.726976	S100A12/PPIA/IQGAP1/CHI3L1/ERP29/NCF1/ELANE	7	Group	BP
GO:2001234	negative regulation of apoptotic signaling pathway	7/105	14/303	0.1708	0.772314	0.726976	PPIA/MMP9/GSTP1/SOD2/FGG/FGB/FGA	7	Group	BP
GO:0071702	organic substance transport	24/105	59/303	0.175542	0.78456	0.738502	PDCD6IP/FLNA/RAB11B/KPNB1/ARHGAP1/YWHAH/NUCB1/YWHAZ/PPIA/YWHAE/YWHAG/NUTF2/GDI2/YWHAB/ERP29/AZGP1/NCF1/LCP1/HRG/APOB/FGG/FGB/FGA/ACTN4	24	Group	BP
GO:0048583	regulation of response to stimulus	37/105	95/303	0.175664	0.78456	0.738502	PYCARD/CYRIB/FLNA/NQO2/ARHGAP1/S100A12/YWHAZ/PPIA/YWHAG/ARHGDIB/IQGAP1/NAMPT/MNDA/CHI3L1/YWHAB/DDT/ERP29/S100A4/AZGP1/MMP8/MMP9/NCF1/G6PD/C4B/GSTP1/SERPINF2/CFH/ELANE/P4HB/HRG/SOD2/FGG/FGB/FGA/ACTN4/CFI/FCGR3B	37	Group	BP
GO:0034330	cell junction organization	12/105	27/303	0.181041	0.798776	0.751884	TLN1/PDCD6IP/FLNA/YWHAZ/CAPZA1/IQGAP1/PRTN3/VCL/ACTN1/PFN1/HRG/WDR1	12	Group	BP
GO:0050878	regulation of body fluid levels	12/105	27/303	0.181041	0.798776	0.751884	TLN1/FERMT3/FLNA/PPIA/VCL/SERPINF2/GPI/HRG/FGG/FGB/FGA/CLIC1	12	Group	BP
GO:0010646	regulation of cell communication	30/105	76/303	0.188755	0.8034	0.756237	PYCARD/CYRIB/FLNA/NQO2/ARHGAP1/YWHAH/S100A12/YWHAZ/PPIA/YWHAG/ARHGDIB/IQGAP1/CHI3L1/YWHAB/DDT/ERP29/S100A4/MMP8/MMP9/NCF1/GSTP1/SERPINF2/ELANE/P4HB/HRG/SOD2/FGG/FGB/FGA/ACTN4	30	Group	BP
GO:0023051	regulation of signaling	30/105	76/303	0.188755	0.8034	0.756237	PYCARD/CYRIB/FLNA/NQO2/ARHGAP1/YWHAH/S100A12/YWHAZ/PPIA/YWHAG/ARHGDIB/IQGAP1/CHI3L1/YWHAB/DDT/ERP29/S100A4/MMP8/MMP9/NCF1/GSTP1/SERPINF2/ELANE/P4HB/HRG/SOD2/FGG/FGB/FGA/ACTN4	30	Group	BP
GO:0051338	regulation of transferase activity	10/105	22/303	0.190108	0.8034	0.756237	PYCARD/S100A12/PPIA/YWHAG/IQGAP1/CHI3L1/ERP29/NCF1/GSTP1/ELANE	10	Group	BP
GO:0048468	cell development	19/105	46/303	0.193791	0.8034	0.756237	FERMT3/FLNA/YWHAH/YWHAZ/VASP/IQGAP1/MSN/VCL/ACTN1/G6PD/GSTP1/P4HB/FGG/FGB/FGA/HPRT1/WDR1/ACTN4/ARPC2	19	Group	BP
GO:0031399	regulation of protein modification process	16/105	38/303	0.196656	0.8034	0.756237	PYCARD/S100A12/PPIA/YWHAE/YWHAG/IQGAP1/CHI3L1/YWHAB/ERP29/MMP9/NCF1/G6PD/GSTP1/ELANE/HRG/CAMP	16	Group	BP
GO:1901575	organic substance catabolic process	27/105	68/303	0.19721	0.8034	0.756237	NAGK/PDCD6IP/FLNA/NQO2/CHIT1/YWHAH/TPI1/HK3/PGD/CHI3L1/BLVRB/PRDX6/MSN/UBA1/FAH/AKR1A1/RNASE2/ALDOC/ELANE/GPI/PYGL/APOB/ALDOA/PGK1/HPRT1/PNP/LDHA	27	Group	BP
GO:0002250	adaptive immune response	8/105	17/303	0.197559	0.8034	0.756237	PYCARD/CYRIB/AZGP1/C4B/FGB/FGA/HPRT1/CFI	8	Group	BP
GO:0032103	positive regulation of response to external stimulus	8/105	17/303	0.197559	0.8034	0.756237	PYCARD/FLNA/S100A12/MNDA/DDT/MMP8/SERPINF2/HRG	8	Group	BP
GO:0034765	regulation of ion transmembrane transport	8/105	17/303	0.197559	0.8034	0.756237	FLNA/YWHAH/YWHAE/MMP9/G6PD/WDR1/ACTN4/CLIC1	8	Group	BP
GO:0044282	small molecule catabolic process	8/105	17/303	0.197559	0.8034	0.756237	NAGK/NQO2/TPI1/HK3/PGD/FAH/AKR1A1/PNP	8	Group	BP
GO:0050727	regulation of inflammatory response	8/105	17/303	0.197559	0.8034	0.756237	PYCARD/S100A12/DDT/MMP8/MMP9/NCF1/GSTP1/ELANE	8	Group	BP
GO:1903827	regulation of cellular protein localization	8/105	17/303	0.197559	0.8034	0.756237	FLNA/RAB11B/NUCB1/YWHAE/NUTF2/IQGAP1/MSN/LCP1	8	Group	BP
GO:0002009	morphogenesis of an epithelium	6/105	12/303	0.20085	0.8034	0.756237	FLNA/VASP/MSN/VCL/PFN1/WDR1	6	Group	BP
GO:0006006	glucose metabolic process	6/105	12/303	0.20085	0.8034	0.756237	TPI1/HK3/AKR1A1/G6PD/GPI/PGK1	6	Group	BP
GO:0007005	mitochondrion organization	6/105	12/303	0.20085	0.8034	0.756237	HEBP2/PYCARD/CYRIB/VAT1/MMP9/SOD2	6	Group	BP
GO:0007163	establishment or maintenance of cell polarity	6/105	12/303	0.20085	0.8034	0.756237	CYRIB/PDCD6IP/CAP1/MSN/WDR1/ARPC5	6	Group	BP
GO:0070925	organelle assembly	6/105	12/303	0.20085	0.8034	0.756237	PDCD6IP/FLNA/KPNB1/MSN/LCP1/WDR1	6	Group	BP
GO:0045597	positive regulation of cell differentiation	11/105	25/303	0.208405	0.829063	0.780393	FLNA/SERPINF2/P4HB/SOD2/APOB/FGG/FGB/FGA/PNP/ARPC2/CLIC1	11	Group	BP
GO:0019438	aromatic compound biosynthetic process	21/105	52/303	0.212477	0.840669	0.791318	PYCARD/NAPRT/FLNA/YWHAH/S100A12/PPIA/NAMPT/YWHAB/ADSS2/DDT/NCF1/ACTN1/SERPINF2/ELANE/PFN1/SOD2/ALDOA/HPRT1/PNP/ACTN4/PDXK	21	Group	BP
GO:0034641	cellular nitrogen compound metabolic process	35/105	91/303	0.216841	0.8533	0.803208	PYCARD/NAGK/NAPRT/FLNA/YWHAH/S100A12/PPIA/TPI1/HK3/NAMPT/YWHAB/ADSS2/BLVRB/PRDX6/AZGP1/MMP8/NCF1/ACTN1/G6PD/RNASE2/ALDOC/GSTP1/SERPINF2/ELANE/PFN1/GPI/SOD2/ALDOA/PGK1/HPRT1/PNP/LDHA/ACTN4/PDXK/CLIC1	35	Group	BP
GO:0048584	positive regulation of response to stimulus	26/105	66/303	0.220033	0.857543	0.807201	PYCARD/CYRIB/FLNA/NQO2/S100A12/PPIA/IQGAP1/MNDA/CHI3L1/DDT/ERP29/S100A4/AZGP1/MMP8/MMP9/NCF1/C4B/SERPINF2/CFH/ELANE/HRG/FGG/FGB/FGA/ACTN4/CFI	26	Group	BP
GO:0001934	positive regulation of protein phosphorylation	9/105	20/303	0.220275	0.857543	0.807201	S100A12/PPIA/IQGAP1/CHI3L1/ERP29/MMP9/NCF1/ELANE/CAMP	9	Group	BP
GO:0006886	intracellular protein transport	12/105	28/303	0.224774	0.860359	0.809852	FLNA/KPNB1/YWHAH/NUCB1/YWHAZ/YWHAE/YWHAG/NUTF2/YWHAB/ERP29/NCF1/LCP1	12	Group	BP
GO:0007165	signal transduction	43/105	114/303	0.22734	0.860359	0.809852	TLN1/PYCARD/CYRIB/FERMT3/FLNA/NQO2/KPNB1/ARHGAP1/YWHAH/NUCB1/CAP1/S100A12/YWHAZ/PPIA/YWHAE/YWHAG/ARHGDIB/GDI2/IQGAP1/NAMPT/MNDA/CHI3L1/YWHAB/DDT/ERP29/S100A4/MMP8/MMP9/NCF1/LCP1/GSTP1/SERPINF2/ELANE/P4HB/GPI/HRG/SOD2/FGG/FGB/FGA/ACTN4/CLIC1/FCGR3B	43	Group	BP
GO:0009967	positive regulation of signal transduction	19/105	47/303	0.228751	0.860359	0.809852	PYCARD/FLNA/NQO2/S100A12/PPIA/IQGAP1/CHI3L1/DDT/ERP29/S100A4/MMP8/MMP9/NCF1/SERPINF2/ELANE/FGG/FGB/FGA/ACTN4	19	Group	BP
GO:0048729	tissue morphogenesis	7/105	15/303	0.231001	0.860359	0.809852	FLNA/VASP/MSN/VCL/PFN1/GPI/WDR1	7	Group	BP
GO:0051254	positive regulation of RNA metabolic process	7/105	15/303	0.231001	0.860359	0.809852	YWHAH/NAMPT/PRDX6/NCF1/ACTN1/SERPINF2/ACTN4	7	Group	BP
GO:0046907	intracellular transport	16/105	39/303	0.235185	0.860359	0.809852	FLNA/RAB11B/KPNB1/ARHGAP1/YWHAH/NUCB1/YWHAZ/YWHAE/YWHAG/NUTF2/YWHAB/ERP29/MSN/NCF1/LCP1/ACTN4	16	Group	BP
GO:0022610	biological adhesion	24/105	61/303	0.237238	0.860359	0.809852	TLN1/PYCARD/CYRIB/FERMT3/FLNA/PPIA/ARHGDIB/IQGAP1/MSN/AZGP1/VCL/ACTN1/SERPINF2/ELANE/P4HB/HRG/FGG/FGB/FGA/PNP/LYPD3/ACTN4/ARPC2/CLIC1	24	Group	BP
GO:0030195	negative regulation of blood coagulation	5/105	10/303	0.237728	0.860359	0.809852	SERPINF2/HRG/FGG/FGB/FGA	5	Group	BP
GO:0050708	regulation of protein secretion	5/105	10/303	0.237728	0.860359	0.809852	PPIA/ERP29/FGG/FGB/FGA	5	Group	BP
GO:0050819	negative regulation of coagulation	5/105	10/303	0.237728	0.860359	0.809852	SERPINF2/HRG/FGG/FGB/FGA	5	Group	BP
GO:0051047	positive regulation of secretion	5/105	10/303	0.237728	0.860359	0.809852	PDCD6IP/PPIA/FGG/FGB/FGA	5	Group	BP
GO:1900047	negative regulation of hemostasis	5/105	10/303	0.237728	0.860359	0.809852	SERPINF2/HRG/FGG/FGB/FGA	5	Group	BP
GO:0001932	regulation of protein phosphorylation	13/105	31/303	0.239551	0.860359	0.809852	PYCARD/S100A12/PPIA/YWHAG/IQGAP1/CHI3L1/ERP29/MMP9/NCF1/GSTP1/ELANE/HRG/CAMP	13	Group	BP
GO:0051129	negative regulation of cellular component organization	10/105	23/303	0.239908	0.860359	0.809852	CYRIB/VAT1/FLNA/YWHAH/CAPZA1/CAPZB/CAPZA2/CAPG/PFN1/HRG	10	Group	BP
GO:0051223	regulation of protein transport	10/105	23/303	0.239908	0.860359	0.809852	FLNA/NUCB1/PPIA/YWHAE/NUTF2/ERP29/LCP1/FGG/FGB/FGA	10	Group	BP
GO:0070201	regulation of establishment of protein localization	10/105	23/303	0.239908	0.860359	0.809852	FLNA/NUCB1/PPIA/YWHAE/NUTF2/ERP29/LCP1/FGG/FGB/FGA	10	Group	BP
GO:0050789	regulation of biological process	81/105	225/303	0.243634	0.869221	0.818194	HEBP2/TLN1/PYCARD/ABRACL/CYRIB/VAT1/PDCD6IP/FERMT3/FLNA/NQO2/RAB11B/KPNB1/ITIH4/ARHGAP1/YWHAH/NUCB1/CAP1/S100A12/YWHAZ/PPIA/YWHAE/YWHAG/NUTF2/CAPZA1/ARHGDIB/VASP/GDI2/SERPINB10/CAPZB/CAPZA2/IQGAP1/NAMPT/MNDA/CAPG/CHI3L1/YWHAB/SERPINB1/DDT/PRDX6/ERP29/TKT/S100A4/MSN/AZGP1/PRTN3/MMP8/ITIH1/VCL/MMP9/NCF1/LCP1/ACTN1/G6PD/C4B/GSTP1/SERPINF2/CFH/ELANE/PFN1/P4HB/GPI/HRG/SOD2/APOB/ALDOA/FGG/FGB/FGA/PGK1/…	81	Group	BP
GO:0012501	programmed cell death	25/105	64/303	0.244767	0.869221	0.818194	PYCARD/PDCD6IP/FLNA/NQO2/YWHAZ/PPIA/MNDA/CHI3L1/ERP29/MMP9/NCF1/ACTN1/G6PD/GSTP1/ELANE/P4HB/GPI/PYGL/HRG/SOD2/FGG/FGB/FGA/LDHA/ACTN4	25	Group	BP
GO:0018130	heterocycle biosynthetic process	21/105	53/303	0.247175	0.873511	0.822232	PYCARD/NAPRT/FLNA/YWHAH/S100A12/PPIA/NAMPT/YWHAB/ADSS2/NCF1/AKR1A1/ACTN1/SERPINF2/ELANE/PFN1/SOD2/ALDOA/HPRT1/PNP/ACTN4/PDXK	21	Group	BP
GO:0006468	protein phosphorylation	14/105	34/303	0.252997	0.889415	0.837202	PYCARD/S100A12/YWHAZ/PPIA/YWHAG/IQGAP1/CHI3L1/ERP29/MMP9/NCF1/GSTP1/ELANE/HRG/CAMP	14	Group	BP
GO:0008219	cell death	27/105	70/303	0.258914	0.889415	0.837202	HEBP2/PYCARD/PDCD6IP/FLNA/NQO2/YWHAZ/PPIA/NAMPT/MNDA/CHI3L1/ERP29/MMP9/NCF1/ACTN1/G6PD/GSTP1/ELANE/P4HB/GPI/PYGL/HRG/SOD2/FGG/FGB/FGA/LDHA/ACTN4	27	Group	BP
GO:0051241	negative regulation of multicellular organismal process	15/105	37/303	0.265321	0.889415	0.837202	PYCARD/YWHAH/NUTF2/ARHGDIB/SERPINB1/MMP8/G6PD/GSTP1/SERPINF2/ELANE/HRG/FGG/FGB/FGA/PGK1	15	Group	BP
GO:0010647	positive regulation of cell communication	19/105	48/303	0.266376	0.889415	0.837202	PYCARD/FLNA/NQO2/S100A12/PPIA/IQGAP1/CHI3L1/DDT/ERP29/S100A4/MMP8/MMP9/NCF1/SERPINF2/ELANE/FGG/FGB/FGA/ACTN4	19	Group	BP
GO:0023056	positive regulation of signaling	19/105	48/303	0.266376	0.889415	0.837202	PYCARD/FLNA/NQO2/S100A12/PPIA/IQGAP1/CHI3L1/DDT/ERP29/S100A4/MMP8/MMP9/NCF1/SERPINF2/ELANE/FGG/FGB/FGA/ACTN4	19	Group	BP
GO:0050794	regulation of cellular process	77/105	214/303	0.268645	0.889415	0.837202	HEBP2/TLN1/PYCARD/ABRACL/CYRIB/VAT1/PDCD6IP/FERMT3/FLNA/NQO2/RAB11B/KPNB1/ITIH4/ARHGAP1/YWHAH/NUCB1/CAP1/S100A12/YWHAZ/PPIA/YWHAE/YWHAG/NUTF2/CAPZA1/ARHGDIB/VASP/GDI2/SERPINB10/CAPZB/CAPZA2/IQGAP1/NAMPT/MNDA/CAPG/CHI3L1/YWHAB/SERPINB1/DDT/PRDX6/ERP29/S100A4/MSN/AZGP1/PRTN3/MMP8/ITIH1/VCL/MMP9/NCF1/LCP1/ACTN1/G6PD/C4B/GSTP1/SERPINF2/CFH/ELANE/PFN1/P4HB/GPI/HRG/SOD2/APOB/FGG/FGB/FGA/HPRT1/PNP/LDHA/…	77	Group	BP
GO:0006790	sulfur compound metabolic process	6/105	13/303	0.271223	0.889415	0.837202	MSRA/AKR1A1/G6PD/GSTP1/B4GAT1/CLIC1	6	Group	BP
GO:0007264	small GTPase mediated signal transduction	6/105	13/303	0.271223	0.889415	0.837202	CYRIB/KPNB1/ARHGAP1/NUCB1/ARHGDIB/GDI2	6	Group	BP
GO:0009306	protein secretion	6/105	13/303	0.271223	0.889415	0.837202	RAB11B/PPIA/ERP29/FGG/FGB/FGA	6	Group	BP
GO:0045893	positive regulation of transcription, DNA-templated	6/105	13/303	0.271223	0.889415	0.837202	YWHAH/NAMPT/NCF1/ACTN1/SERPINF2/ACTN4	6	Group	BP
GO:0070661	leukocyte proliferation	6/105	13/303	0.271223	0.889415	0.837202	PYCARD/MNDA/MSN/GSTP1/HPRT1/PNP	6	Group	BP
GO:0071900	regulation of protein serine/threonine kinase activity	6/105	13/303	0.271223	0.889415	0.837202	PYCARD/S100A12/IQGAP1/ERP29/GSTP1/ELANE	6	Group	BP
GO:1902680	positive regulation of RNA biosynthetic process	6/105	13/303	0.271223	0.889415	0.837202	YWHAH/NAMPT/NCF1/ACTN1/SERPINF2/ACTN4	6	Group	BP
GO:1903508	positive regulation of nucleic acid-templated transcription	6/105	13/303	0.271223	0.889415	0.837202	YWHAH/NAMPT/NCF1/ACTN1/SERPINF2/ACTN4	6	Group	BP
GO:1903530	regulation of secretion by cell	6/105	13/303	0.271223	0.889415	0.837202	PDCD6IP/PPIA/ERP29/FGG/FGB/FGA	6	Group	BP
GO:2001242	regulation of intrinsic apoptotic signaling pathway	6/105	13/303	0.271223	0.889415	0.837202	PYCARD/PPIA/ERP29/MMP9/P4HB/SOD2	6	Group	BP
GO:0001819	positive regulation of cytokine production	9/105	21/303	0.276244	0.897791	0.845087	PYCARD/CYRIB/MNDA/CHI3L1/DDT/MMP8/SERPINF2/ELANE/PNP	9	Group	BP
GO:0042327	positive regulation of phosphorylation	9/105	21/303	0.276244	0.897791	0.845087	S100A12/PPIA/IQGAP1/CHI3L1/ERP29/MMP9/NCF1/ELANE/CAMP	9	Group	BP
GO:0023052	signaling	44/105	119/303	0.287408	0.929925	0.875334	TLN1/PYCARD/CYRIB/FERMT3/FLNA/NQO2/RAB11B/KPNB1/ARHGAP1/YWHAH/NUCB1/CAP1/S100A12/YWHAZ/PPIA/YWHAE/YWHAG/ARHGDIB/GDI2/IQGAP1/NAMPT/MNDA/CHI3L1/YWHAB/DDT/ERP29/S100A4/MMP8/MMP9/NCF1/LCP1/GSTP1/SERPINF2/ELANE/P4HB/GPI/HRG/SOD2/FGG/FGB/FGA/ACTN4/CLIC1/FCGR3B	44	Group	BP
GO:0060627	regulation of vesicle-mediated transport	10/105	24/303	0.293963	0.942754	0.88741	PYCARD/PDCD6IP/RAB11B/ARHGAP1/MSN/PRTN3/C4B/FGG/FGB/FGA	10	Group	BP
GO:0097190	apoptotic signaling pathway	10/105	24/303	0.293963	0.942754	0.88741	PYCARD/PPIA/ERP29/MMP9/GSTP1/P4HB/SOD2/FGG/FGB/FGA	10	Group	BP
GO:0051716	cellular response to stimulus	55/105	151/303	0.299927	0.951771	0.895897	TLN1/PYCARD/MSRA/CYRIB/FERMT3/FLNA/NQO2/RAB11B/KPNB1/ARHGAP1/YWHAH/NUCB1/CAP1/S100A12/YWHAZ/PPIA/YWHAE/YWHAG/ARHGDIB/GDI2/IQGAP1/NAMPT/MNDA/CHI3L1/YWHAB/ADSS2/DDT/PRDX6/ERP29/S100A4/MSN/MMP8/UBA1/MMP9/NCF1/AKR1A1/LCP1/G6PD/GSTP1/SERPINF2/ELANE/P4HB/GPI/HRG/SOD2/APOB/FGG/FGB/FGA/PGK1/ACTN4/ARPC3/CLIC1/CAMP/FCGR3B	55	Group	BP
GO:0006915	apoptotic process	23/105	60/303	0.300164	0.951771	0.895897	PYCARD/PDCD6IP/FLNA/NQO2/YWHAZ/PPIA/MNDA/CHI3L1/ERP29/MMP9/NCF1/ACTN1/G6PD/GSTP1/P4HB/GPI/HRG/SOD2/FGG/FGB/FGA/LDHA/ACTN4	23	Group	BP
GO:0048856	anatomical structure development	48/105	131/303	0.303694	0.951771	0.895897	CYRIB/VAT1/FERMT3/FLNA/YWHAH/CAP1/YWHAZ/PPIA/YWHAE/YWHAG/ARHGDIB/VASP/CAPZB/IQGAP1/CAPG/CHI3L1/S100A4/MSN/PRTN3/MMP8/VCL/MMP9/LCP1/ACTN1/G6PD/ALDOC/GSTP1/SERPINF2/PFN1/IVL/P4HB/GPI/HRG/SOD2/APOB/ALDOA/FGG/FGB/FGA/PGK1/HPRT1/PNP/LDHA/WDR1/ACTN4/ARPC5/ARPC2/CAMP	48	Group	BP
GO:0032787	monocarboxylic acid metabolic process	11/105	27/303	0.309448	0.951771	0.895897	TPI1/HK3/PGD/FAH/AKR1A1/ALDOC/GSTP1/GPI/ALDOA/PGK1/LDHA	11	Group	BP
GO:0065007	biological regulation	83/105	233/303	0.309571	0.951771	0.895897	HEBP2/TLN1/PYCARD/ABRACL/CYRIB/VAT1/PDCD6IP/FERMT3/FLNA/NQO2/RAB11B/KPNB1/ITIH4/ARHGAP1/YWHAH/NUCB1/CAP1/S100A12/YWHAZ/PPIA/YWHAE/YWHAG/NUTF2/CAPZA1/HK3/ARHGDIB/VASP/GDI2/SERPINB10/CAPZB/CAPZA2/IQGAP1/NAMPT/MNDA/CAPG/CHI3L1/YWHAB/SERPINB1/DDT/PRDX6/ERP29/TKT/S100A4/MSN/AZGP1/PRTN3/MMP8/ITIH1/VCL/MMP9/NCF1/LCP1/ACTN1/G6PD/C4B/GSTP1/SERPINF2/CFH/ELANE/PFN1/P4HB/GPI/PYGL/HRG/SOD2/APOB/ALDOA/FGG/FGB/…	83	Group	BP
GO:0016192	vesicle-mediated transport	15/105	38/303	0.310102	0.951771	0.895897	PYCARD/PDCD6IP/FLNA/RAB11B/ARHGAP1/CAP1/GDI2/MSN/PRTN3/C4B/ELANE/FGG/FGB/FGA/CFI	15	Group	BP
GO:0051130	positive regulation of cellular component organization	15/105	38/303	0.310102	0.951771	0.895897	PYCARD/PDCD6IP/FLNA/VASP/IQGAP1/MSN/MMP9/LCP1/SERPINF2/PFN1/HRG/WDR1/ARPC5/ARPC3/ARPC2	15	Group	BP
GO:0008015	blood circulation	8/105	19/303	0.318248	0.951771	0.895897	FLNA/YWHAE/NAMPT/SERPINF2/SOD2/FGG/FGB/FGA	8	Group	BP
GO:0002253	activation of immune response	5/105	11/303	0.320307	0.951771	0.895897	PYCARD/MNDA/C4B/CFH/CFI	5	Group	BP
GO:0009314	response to radiation	5/105	11/303	0.320307	0.951771	0.895897	NAMPT/MMP9/ELANE/IVL/SOD2	5	Group	BP
GO:0031349	positive regulation of defense response	5/105	11/303	0.320307	0.951771	0.895897	PYCARD/S100A12/MNDA/DDT/MMP8	5	Group	BP
GO:0032943	mononuclear cell proliferation	5/105	11/303	0.320307	0.951771	0.895897	PYCARD/MNDA/MSN/HPRT1/PNP	5	Group	BP
GO:0046651	lymphocyte proliferation	5/105	11/303	0.320307	0.951771	0.895897	PYCARD/MNDA/MSN/HPRT1/PNP	5	Group	BP
GO:0061045	negative regulation of wound healing	5/105	11/303	0.320307	0.951771	0.895897	SERPINF2/HRG/FGG/FGB/FGA	5	Group	BP
GO:0061061	muscle structure development	5/105	11/303	0.320307	0.951771	0.895897	ACTN1/G6PD/SOD2/WDR1/ACTN4	5	Group	BP
GO:0097529	myeloid leukocyte migration	5/105	11/303	0.320307	0.951771	0.895897	S100A12/PPIA/DDT/PRTN3/WDR1	5	Group	BP
GO:1903035	negative regulation of response to wounding	5/105	11/303	0.320307	0.951771	0.895897	SERPINF2/HRG/FGG/FGB/FGA	5	Group	BP
GO:2000377	regulation of reactive oxygen species metabolic process	5/105	11/303	0.320307	0.951771	0.895897	NQO2/MMP8/G6PD/GSTP1/SOD2	5	Group	BP
GO:1901576	organic substance biosynthetic process	32/105	86/303	0.323056	0.95253	0.896612	PYCARD/NAPRT/FLNA/YWHAH/S100A12/PPIA/TPI1/PGD/NAMPT/YWHAB/ADSS2/DDT/TKT/NCF1/AKR1A1/ACTN1/G6PD/GSTP1/SERPINF2/ELANE/PFN1/GPI/PYGL/SOD2/APOB/ALDOA/PGK1/HPRT1/PNP/ACTN4/B4GAT1/PDXK	32	Group	BP
GO:1901566	organonitrogen compound biosynthetic process	12/105	30/303	0.32318	0.95253	0.896612	NAPRT/NAMPT/ADSS2/AKR1A1/GSTP1/ELANE/APOB/ALDOA/HPRT1/PNP/B4GAT1/PDXK	12	Group	BP
GO:0031325	positive regulation of cellular metabolic process	22/105	58/303	0.330877	0.957918	0.901684	PYCARD/NQO2/YWHAH/S100A12/PPIA/IQGAP1/NAMPT/CHI3L1/PRDX6/ERP29/MSN/MMP8/MMP9/NCF1/ACTN1/GSTP1/SERPINF2/ELANE/SOD2/HPRT1/ACTN4/CAMP	22	Group	BP
GO:0042325	regulation of phosphorylation	13/105	33/303	0.335508	0.957918	0.901684	PYCARD/S100A12/PPIA/YWHAG/IQGAP1/CHI3L1/ERP29/MMP9/NCF1/GSTP1/ELANE/HRG/CAMP	13	Group	BP
GO:0048646	anatomical structure formation involved in morphogenesis	13/105	33/303	0.335508	0.957918	0.901684	FLNA/YWHAZ/VASP/CHI3L1/MMP8/MMP9/ACTN1/PFN1/GPI/HRG/PGK1/WDR1/CAMP	13	Group	BP
GO:0010562	positive regulation of phosphorus metabolic process	9/105	22/303	0.335876	0.957918	0.901684	S100A12/PPIA/IQGAP1/CHI3L1/ERP29/MMP9/NCF1/ELANE/CAMP	9	Group	BP
GO:0045937	positive regulation of phosphate metabolic process	9/105	22/303	0.335876	0.957918	0.901684	S100A12/PPIA/IQGAP1/CHI3L1/ERP29/MMP9/NCF1/ELANE/CAMP	9	Group	BP
GO:0050778	positive regulation of immune response	9/105	22/303	0.335876	0.957918	0.901684	PYCARD/CYRIB/MNDA/AZGP1/C4B/CFH/ELANE/HRG/CFI	9	Group	BP
GO:1901615	organic hydroxy compound metabolic process	9/105	22/303	0.335876	0.957918	0.901684	TPI1/DDT/FAH/AKR1A1/G6PD/APOB/HPRT1/LDHA/PDXK	9	Group	BP
GO:0051049	regulation of transport	23/105	61/303	0.338251	0.957918	0.901684	PYCARD/PDCD6IP/FLNA/RAB11B/ARHGAP1/YWHAH/NUCB1/PPIA/YWHAE/NUTF2/ERP29/MSN/PRTN3/MMP9/LCP1/G6PD/C4B/FGG/FGB/FGA/WDR1/ACTN4/CLIC1	23	Group	BP
GO:0065008	regulation of biological quality	43/105	118/303	0.344377	0.957918	0.901684	HEBP2/TLN1/PYCARD/CYRIB/PDCD6IP/FERMT3/FLNA/RAB11B/YWHAH/YWHAZ/PPIA/YWHAE/YWHAG/CAPZA1/HK3/VASP/CAPZB/CAPZA2/NAMPT/CAPG/PRDX6/MSN/AZGP1/VCL/G6PD/GSTP1/SERPINF2/ELANE/PFN1/GPI/PYGL/HRG/SOD2/APOB/ALDOA/FGG/FGB/FGA/WDR1/ARPC5/ARPC3/ARPC2/CLIC1	43	Group	BP
GO:0010563	negative regulation of phosphorus metabolic process	6/105	14/303	0.346539	0.957918	0.901684	PYCARD/PPIA/YWHAE/YWHAG/YWHAB/GSTP1	6	Group	BP
GO:0032989	cellular component morphogenesis	6/105	14/303	0.346539	0.957918	0.901684	YWHAH/VASP/IQGAP1/VCL/HPRT1/WDR1	6	Group	BP
GO:0035592	establishment of protein localization to extracellular region	6/105	14/303	0.346539	0.957918	0.901684	RAB11B/PPIA/ERP29/FGG/FGB/FGA	6	Group	BP
GO:0044057	regulation of system process	6/105	14/303	0.346539	0.957918	0.901684	FLNA/YWHAE/G6PD/FGG/FGB/FGA	6	Group	BP
GO:0045936	negative regulation of phosphate metabolic process	6/105	14/303	0.346539	0.957918	0.901684	PYCARD/PPIA/YWHAE/YWHAG/YWHAB/GSTP1	6	Group	BP
GO:0071692	protein localization to extracellular region	6/105	14/303	0.346539	0.957918	0.901684	RAB11B/PPIA/ERP29/FGG/FGB/FGA	6	Group	BP
GO:1904062	regulation of cation transmembrane transport	6/105	14/303	0.346539	0.957918	0.901684	FLNA/YWHAH/YWHAE/MMP9/G6PD/ACTN4	6	Group	BP
GO:0034654	nucleobase-containing compound biosynthetic process	19/105	50/303	0.347985	0.957918	0.901684	PYCARD/NAPRT/FLNA/YWHAH/S100A12/PPIA/NAMPT/YWHAB/ADSS2/NCF1/ACTN1/SERPINF2/ELANE/PFN1/SOD2/ALDOA/HPRT1/PNP/ACTN4	19	Group	BP
GO:0007154	cell communication	44/105	121/303	0.348693	0.957918	0.901684	TLN1/PYCARD/CYRIB/FERMT3/FLNA/NQO2/RAB11B/KPNB1/ARHGAP1/YWHAH/NUCB1/CAP1/S100A12/YWHAZ/PPIA/YWHAE/YWHAG/ARHGDIB/GDI2/IQGAP1/NAMPT/MNDA/CHI3L1/YWHAB/DDT/ERP29/S100A4/MMP8/MMP9/NCF1/LCP1/GSTP1/SERPINF2/ELANE/P4HB/GPI/HRG/SOD2/FGG/FGB/FGA/ACTN4/CLIC1/FCGR3B	44	Group	BP
GO:0008284	positive regulation of cell population proliferation	10/105	25/303	0.351002	0.960638	0.904244	PYCARD/FLNA/NQO2/NAMPT/PRTN3/MMP9/SERPINF2/ELANE/PNP/CAMP	10	Group	BP
GO:0042981	regulation of apoptotic process	20/105	53/303	0.356007	0.967063	0.910292	PYCARD/FLNA/NQO2/YWHAZ/PPIA/MNDA/ERP29/MMP9/ACTN1/G6PD/GSTP1/P4HB/GPI/HRG/SOD2/FGG/FGB/FGA/LDHA/ACTN4	20	Group	BP
GO:0080134	regulation of response to stress	20/105	53/303	0.356007	0.967063	0.910292	PYCARD/FLNA/S100A12/PPIA/NAMPT/MNDA/DDT/ERP29/MMP8/MMP9/NCF1/GSTP1/SERPINF2/ELANE/P4HB/HRG/SOD2/FGG/FGB/FGA	20	Group	BP
GO:0009058	biosynthetic process	33/105	90/303	0.362695	0.968202	0.911364	PYCARD/NAPRT/FLNA/YWHAH/S100A12/PPIA/TPI1/PGD/NAMPT/YWHAB/ADSS2/DDT/TKT/MMP8/NCF1/AKR1A1/ACTN1/G6PD/GSTP1/SERPINF2/ELANE/PFN1/GPI/PYGL/SOD2/APOB/ALDOA/PGK1/HPRT1/PNP/ACTN4/B4GAT1/PDXK	33	Group	BP
GO:0006959	humoral immune response	11/105	28/303	0.364237	0.968202	0.911364	S100A12/PRTN3/C4B/CFH/ELANE/GPI/HRG/FGB/FGA/CAMP/CFI	11	Group	BP
GO:0043085	positive regulation of catalytic activity	11/105	28/303	0.364237	0.968202	0.911364	PYCARD/S100A12/PPIA/IQGAP1/CHI3L1/YWHAB/ERP29/PRTN3/NCF1/ELANE/PFN1	11	Group	BP
GO:0032101	regulation of response to external stimulus	16/105	42/303	0.366365	0.968202	0.911364	PYCARD/CYRIB/FLNA/S100A12/MNDA/DDT/MMP8/MMP9/NCF1/GSTP1/SERPINF2/ELANE/HRG/FGG/FGB/FGA	16	Group	BP
GO:0034599	cellular response to oxidative stress	7/105	17/303	0.366941	0.968202	0.911364	MSRA/PPIA/MMP9/NCF1/G6PD/P4HB/SOD2	7	Group	BP
GO:0046034	ATP metabolic process	7/105	17/303	0.366941	0.968202	0.911364	TPI1/HK3/ALDOC/GPI/ALDOA/PGK1/LDHA	7	Group	BP
GO:0032502	developmental process	50/105	139/303	0.373182	0.968202	0.911364	CYRIB/VAT1/FERMT3/FLNA/YWHAH/CAP1/YWHAZ/PPIA/YWHAE/YWHAG/ARHGDIB/VASP/CAPZB/IQGAP1/NAMPT/CAPG/CHI3L1/S100A4/MSN/PRTN3/MMP8/VCL/MMP9/LCP1/ACTN1/G6PD/ALDOC/GSTP1/SERPINF2/PFN1/IVL/P4HB/GPI/HRG/SOD2/APOB/ALDOA/FGG/FGB/FGA/PGK1/HPRT1/PNP/LDHA/WDR1/ACTN4/ARPC5/ARPC2/CLIC1/CAMP	50	Group	BP
GO:0001816	cytokine production	12/105	31/303	0.375998	0.968202	0.911364	PYCARD/CYRIB/NUTF2/MNDA/CHI3L1/SERPINB1/DDT/MMP8/GSTP1/SERPINF2/ELANE/PNP	12	Group	BP
GO:0001817	regulation of cytokine production	12/105	31/303	0.375998	0.968202	0.911364	PYCARD/CYRIB/NUTF2/MNDA/CHI3L1/SERPINB1/DDT/MMP8/GSTP1/SERPINF2/ELANE/PNP	12	Group	BP
GO:0002684	positive regulation of immune system process	12/105	31/303	0.375998	0.968202	0.911364	PYCARD/CYRIB/MNDA/AZGP1/MMP8/C4B/CFH/ELANE/GPI/HRG/PNP/CFI	12	Group	BP
GO:0008283	cell population proliferation	18/105	48/303	0.383317	0.968202	0.911364	PYCARD/FLNA/NQO2/NAMPT/MNDA/SERPINB1/MSN/AZGP1/PRTN3/MMP9/GSTP1/SERPINF2/ELANE/HRG/SOD2/HPRT1/PNP/CAMP	18	Group	BP
GO:0003013	circulatory system process	8/105	20/303	0.383564	0.968202	0.911364	FLNA/YWHAE/NAMPT/SERPINF2/SOD2/FGG/FGB/FGA	8	Group	BP
GO:0140352	export from cell	8/105	20/303	0.383564	0.968202	0.911364	PDCD6IP/RAB11B/PPIA/YWHAE/ERP29/FGG/FGB/FGA	8	Group	BP
GO:0006464	cellular protein modification process	25/105	68/303	0.390454	0.968202	0.911364	PYCARD/MSRA/CPPED1/FLNA/S100A12/YWHAZ/PPIA/YWHAE/YWHAG/IQGAP1/CHI3L1/YWHAB/ERP29/UBA1/MMP9/NCF1/G6PD/GSTP1/ELANE/IVL/P4HB/HRG/B4GAT1/CAMP/PCMT1	25	Group	BP
GO:0036211	protein modification process	25/105	68/303	0.390454	0.968202	0.911364	PYCARD/MSRA/CPPED1/FLNA/S100A12/YWHAZ/PPIA/YWHAE/YWHAG/IQGAP1/CHI3L1/YWHAB/ERP29/UBA1/MMP9/NCF1/G6PD/GSTP1/ELANE/IVL/P4HB/HRG/B4GAT1/CAMP/PCMT1	25	Group	BP
GO:0043412	macromolecule modification	25/105	68/303	0.390454	0.968202	0.911364	PYCARD/MSRA/CPPED1/FLNA/S100A12/YWHAZ/PPIA/YWHAE/YWHAG/IQGAP1/CHI3L1/YWHAB/ERP29/UBA1/MMP9/NCF1/G6PD/GSTP1/ELANE/IVL/P4HB/HRG/B4GAT1/CAMP/PCMT1	25	Group	BP
GO:0051173	positive regulation of nitrogen compound metabolic process	19/105	51/303	0.391005	0.968202	0.911364	PYCARD/YWHAH/S100A12/PPIA/IQGAP1/NAMPT/CHI3L1/PRDX6/ERP29/MSN/MMP8/MMP9/NCF1/ACTN1/SERPINF2/ELANE/HPRT1/ACTN4/CAMP	19	Group	BP
GO:0019752	carboxylic acid metabolic process	14/105	37/303	0.39622	0.968202	0.911364	NAGK/MSRA/TPI1/HK3/PGD/ADSS2/FAH/AKR1A1/ALDOC/GSTP1/GPI/ALDOA/PGK1/LDHA	14	Group	BP
GO:0010038	response to metal ion	9/105	23/303	0.397569	0.968202	0.911364	IQGAP1/MMP9/NCF1/G6PD/GPI/SOD2/FGG/FGB/FGA	9	Group	BP
GO:0031401	positive regulation of protein modification process	9/105	23/303	0.397569	0.968202	0.911364	S100A12/PPIA/IQGAP1/CHI3L1/ERP29/MMP9/NCF1/ELANE/CAMP	9	Group	BP
GO:0060341	regulation of cellular localization	9/105	23/303	0.397569	0.968202	0.911364	FLNA/RAB11B/ARHGAP1/NUCB1/YWHAE/NUTF2/IQGAP1/MSN/LCP1	9	Group	BP
GO:0043067	regulation of programmed cell death	20/105	54/303	0.398259	0.968202	0.911364	PYCARD/FLNA/NQO2/YWHAZ/PPIA/MNDA/ERP29/MMP9/ACTN1/G6PD/GSTP1/P4HB/GPI/HRG/SOD2/FGG/FGB/FGA/LDHA/ACTN4	20	Group	BP
GO:0048869	cellular developmental process	34/105	94/303	0.402739	0.968202	0.911364	FERMT3/FLNA/YWHAH/YWHAZ/PPIA/YWHAG/VASP/IQGAP1/NAMPT/S100A4/MSN/PRTN3/MMP8/VCL/MMP9/ACTN1/G6PD/ALDOC/GSTP1/SERPINF2/IVL/P4HB/SOD2/APOB/FGG/FGB/FGA/PGK1/HPRT1/PNP/WDR1/ACTN4/ARPC2/CLIC1	34	Group	BP
GO:0006082	organic acid metabolic process	15/105	40/303	0.405068	0.968202	0.911364	NAGK/MSRA/TPI1/HK3/PGD/ADSS2/FAH/AKR1A1/ALDOC/GSTP1/GPI/ALDOA/PGK1/PNP/LDHA	15	Group	BP
GO:0000278	mitotic cell cycle	5/105	12/303	0.405634	0.968202	0.911364	PDCD6IP/FLNA/KPNB1/YWHAE/IQGAP1	5	Group	BP
GO:0002460	adaptive immune response based on somatic recombination of immune receptors built from immunoglobulin superfamily domains	5/105	12/303	0.405634	0.968202	0.911364	CYRIB/AZGP1/C4B/HPRT1/CFI	5	Group	BP
GO:0006887	exocytosis	5/105	12/303	0.405634	0.968202	0.911364	PDCD6IP/RAB11B/FGG/FGB/FGA	5	Group	BP
GO:0030099	myeloid cell differentiation	5/105	12/303	0.405634	0.968202	0.911364	PRTN3/MMP9/ACTN1/G6PD/WDR1	5	Group	BP
GO:0030193	regulation of blood coagulation	5/105	12/303	0.405634	0.968202	0.911364	SERPINF2/HRG/FGG/FGB/FGA	5	Group	BP
GO:0030198	extracellular matrix organization	5/105	12/303	0.405634	0.968202	0.911364	MMP8/MMP9/LCP1/SERPINF2/ELANE	5	Group	BP
GO:0033157	regulation of intracellular protein transport	5/105	12/303	0.405634	0.968202	0.911364	FLNA/NUCB1/YWHAE/NUTF2/LCP1	5	Group	BP
GO:0043062	extracellular structure organization	5/105	12/303	0.405634	0.968202	0.911364	MMP8/MMP9/LCP1/SERPINF2/ELANE	5	Group	BP
GO:0043122	regulation of I-kappaB kinase/NF-kappaB signaling	5/105	12/303	0.405634	0.968202	0.911364	PYCARD/FLNA/S100A12/S100A4/GSTP1	5	Group	BP
GO:0044703	multi-organism reproductive process	5/105	12/303	0.405634	0.968202	0.911364	ARHGDIB/NAMPT/MMP9/APOB/ALDOA	5	Group	BP
GO:0050818	regulation of coagulation	5/105	12/303	0.405634	0.968202	0.911364	SERPINF2/HRG/FGG/FGB/FGA	5	Group	BP
GO:0051704	multi-organism process	5/105	12/303	0.405634	0.968202	0.911364	ARHGDIB/NAMPT/MMP9/APOB/ALDOA	5	Group	BP
GO:1900046	regulation of hemostasis	5/105	12/303	0.405634	0.968202	0.911364	SERPINF2/HRG/FGG/FGB/FGA	5	Group	BP
GO:0009893	positive regulation of metabolic process	28/105	77/303	0.40788	0.970381	0.913416	PYCARD/CYRIB/NQO2/YWHAH/S100A12/PPIA/IQGAP1/NAMPT/MNDA/CHI3L1/DDT/PRDX6/ERP29/MSN/MMP8/MMP9/NCF1/ACTN1/GSTP1/SERPINF2/ELANE/GPI/SOD2/APOB/HPRT1/PNP/ACTN4/CAMP	28	Group	BP
GO:0045321	leukocyte activation	10/105	26/303	0.40967	0.971465	0.914435	PYCARD/CYRIB/S100A12/NAMPT/MNDA/MSN/MMP8/LCP1/HPRT1/PNP	10	Group	BP
GO:0010468	regulation of gene expression	29/105	80/303	0.413299	0.97689	0.919542	PYCARD/CYRIB/FLNA/YWHAH/S100A12/PPIA/NUTF2/NAMPT/MNDA/CHI3L1/YWHAB/SERPINB1/DDT/PRDX6/ERP29/MSN/MMP8/NCF1/ACTN1/GSTP1/SERPINF2/ELANE/PFN1/GPI/HRG/SOD2/APOB/PNP/ACTN4	29	Group	BP
GO:0001818	negative regulation of cytokine production	6/105	15/303	0.423565	0.982023	0.924373	PYCARD/NUTF2/SERPINB1/MMP8/GSTP1/ELANE	6	Group	BP
GO:0007159	leukocyte cell-cell adhesion	6/105	15/303	0.423565	0.982023	0.924373	PYCARD/CYRIB/FERMT3/MSN/ELANE/PNP	6	Group	BP
GO:0051046	regulation of secretion	6/105	15/303	0.423565	0.982023	0.924373	PDCD6IP/PPIA/ERP29/FGG/FGB/FGA	6	Group	BP
GO:0097193	intrinsic apoptotic signaling pathway	6/105	15/303	0.423565	0.982023	0.924373	PYCARD/PPIA/ERP29/MMP9/P4HB/SOD2	6	Group	BP
GO:1902532	negative regulation of intracellular signal transduction	6/105	15/303	0.423565	0.982023	0.924373	PYCARD/CYRIB/PPIA/MMP9/GSTP1/SOD2	6	Group	BP
GO:1903034	regulation of response to wounding	6/105	15/303	0.423565	0.982023	0.924373	FLNA/SERPINF2/HRG/FGG/FGB/FGA	6	Group	BP
GO:0030154	cell differentiation	33/105	92/303	0.433473	1	0.941296	FERMT3/FLNA/YWHAH/YWHAZ/PPIA/YWHAG/VASP/IQGAP1/S100A4/MSN/PRTN3/MMP8/VCL/MMP9/ACTN1/G6PD/ALDOC/GSTP1/SERPINF2/IVL/P4HB/SOD2/APOB/FGG/FGB/FGA/PGK1/HPRT1/PNP/WDR1/ACTN4/ARPC2/CLIC1	33	Group	BP
GO:0043065	positive regulation of apoptotic process	7/105	18/303	0.437794	1	0.941296	PYCARD/NQO2/MNDA/MMP9/HRG/SOD2/LDHA	7	Group	BP
GO:0062197	cellular response to chemical stress	7/105	18/303	0.437794	1	0.941296	MSRA/PPIA/MMP9/NCF1/G6PD/P4HB/SOD2	7	Group	BP
GO:0009628	response to abiotic stimulus	13/105	35/303	0.438527	1	0.941296	RAB11B/YWHAE/NAMPT/CHI3L1/ADSS2/MMP9/ELANE/IVL/P4HB/GPI/SOD2/PGK1/LDHA	13	Group	BP
GO:0010628	positive regulation of gene expression	14/105	38/303	0.446456	1	0.941296	PYCARD/CYRIB/MNDA/CHI3L1/DDT/PRDX6/ERP29/MSN/MMP8/SERPINF2/ELANE/GPI/APOB/PNP	14	Group	BP
GO:0043436	oxoacid metabolic process	14/105	38/303	0.446456	1	0.941296	NAGK/MSRA/TPI1/HK3/PGD/ADSS2/FAH/AKR1A1/ALDOC/GSTP1/GPI/ALDOA/PGK1/LDHA	14	Group	BP
GO:0044093	positive regulation of molecular function	14/105	38/303	0.446456	1	0.941296	PYCARD/S100A12/PPIA/IQGAP1/CHI3L1/YWHAB/ERP29/PRTN3/MMP8/MMP9/NCF1/ELANE/PFN1/ACTN4	14	Group	BP
GO:0006810	transport	36/105	101/303	0.447373	1	0.941296	HEBP2/PYCARD/PDCD6IP/FLNA/RAB11B/KPNB1/ARHGAP1/YWHAH/NUCB1/CAP1/YWHAZ/PPIA/YWHAE/YWHAG/NUTF2/GDI2/YWHAB/ERP29/MSN/AZGP1/PRTN3/MMP9/NCF1/LCP1/G6PD/C4B/ELANE/HRG/APOB/FGG/FGB/FGA/WDR1/ACTN4/CLIC1/CFI	36	Group	BP
GO:0034762	regulation of transmembrane transport	8/105	21/303	0.449607	1	0.941296	FLNA/YWHAH/YWHAE/MMP9/G6PD/WDR1/ACTN4/CLIC1	8	Group	BP
GO:0051093	negative regulation of developmental process	8/105	21/303	0.449607	1	0.941296	VAT1/YWHAH/NAMPT/MMP9/G6PD/HRG/PGK1/ACTN4	8	Group	BP
GO:0019220	regulation of phosphate metabolic process	15/105	41/303	0.453789	1	0.941296	PYCARD/S100A12/PPIA/YWHAE/YWHAG/IQGAP1/CHI3L1/YWHAB/ERP29/MMP9/NCF1/GSTP1/ELANE/HRG/CAMP	15	Group	BP
GO:0042127	regulation of cell population proliferation	15/105	41/303	0.453789	1	0.941296	PYCARD/FLNA/NQO2/NAMPT/MNDA/AZGP1/PRTN3/MMP9/GSTP1/SERPINF2/ELANE/HRG/SOD2/PNP/CAMP	15	Group	BP
GO:0051174	regulation of phosphorus metabolic process	15/105	41/303	0.453789	1	0.941296	PYCARD/S100A12/PPIA/YWHAE/YWHAG/IQGAP1/CHI3L1/YWHAB/ERP29/MMP9/NCF1/GSTP1/ELANE/HRG/CAMP	15	Group	BP
GO:0051252	regulation of RNA metabolic process	15/105	41/303	0.453789	1	0.941296	PYCARD/FLNA/YWHAH/S100A12/PPIA/NAMPT/YWHAB/PRDX6/NCF1/ACTN1/SERPINF2/ELANE/PFN1/SOD2/ACTN4	15	Group	BP
GO:0098609	cell-cell adhesion	15/105	41/303	0.453789	1	0.941296	TLN1/PYCARD/CYRIB/FERMT3/FLNA/PPIA/MSN/VCL/SERPINF2/ELANE/FGG/FGB/FGA/PNP/CLIC1	15	Group	BP
GO:0030335	positive regulation of cell migration	9/105	24/303	0.459733	1	0.941296	PYCARD/FERMT3/FLNA/IQGAP1/MMP9/PFN1/GPI/SOD2/ACTN4	9	Group	BP
GO:0031347	regulation of defense response	9/105	24/303	0.459733	1	0.941296	PYCARD/S100A12/MNDA/DDT/MMP8/MMP9/NCF1/GSTP1/ELANE	9	Group	BP
GO:0010604	positive regulation of macromolecule metabolic process	24/105	67/303	0.464015	1	0.941296	PYCARD/CYRIB/YWHAH/S100A12/PPIA/IQGAP1/NAMPT/MNDA/CHI3L1/DDT/PRDX6/ERP29/MSN/MMP8/MMP9/NCF1/ACTN1/SERPINF2/ELANE/GPI/APOB/PNP/ACTN4/CAMP	24	Group	BP
GO:0016070	RNA metabolic process	17/105	47/303	0.467036	1	0.941296	PYCARD/FLNA/YWHAH/S100A12/PPIA/NAMPT/YWHAB/PRDX6/AZGP1/NCF1/ACTN1/RNASE2/SERPINF2/ELANE/PFN1/SOD2/ACTN4	17	Group	BP
GO:0009968	negative regulation of signal transduction	11/105	30/303	0.476578	1	0.941296	PYCARD/CYRIB/PPIA/YWHAB/MMP9/GSTP1/HRG/SOD2/FGG/FGB/FGA	11	Group	BP
GO:0042060	wound healing	11/105	30/303	0.476578	1	0.941296	TLN1/FERMT3/FLNA/PPIA/VCL/SERPINF2/HRG/FGG/FGB/FGA/CLIC1	11	Group	BP
GO:0002685	regulation of leukocyte migration	4/105	10/303	0.47729	1	0.941296	PYCARD/DDT/MSN/ELANE	4	Group	BP
GO:0002696	positive regulation of leukocyte activation	4/105	10/303	0.47729	1	0.941296	PYCARD/CYRIB/MMP8/PNP	4	Group	BP
GO:0002790	peptide secretion	4/105	10/303	0.47729	1	0.941296	RAB11B/FGG/FGB/FGA	4	Group	BP
GO:0003012	muscle system process	4/105	10/303	0.47729	1	0.941296	FLNA/G6PD/ALDOA/TPM3	4	Group	BP
GO:0046686	response to cadmium ion	4/105	10/303	0.47729	1	0.941296	MMP9/NCF1/GPI/SOD2	4	Group	BP
GO:0050867	positive regulation of cell activation	4/105	10/303	0.47729	1	0.941296	PYCARD/CYRIB/MMP8/PNP	4	Group	BP
GO:1901617	organic hydroxy compound biosynthetic process	4/105	10/303	0.47729	1	0.941296	DDT/G6PD/APOB/PDXK	4	Group	BP
GO:0002252	immune effector process	12/105	33/303	0.483799	1	0.941296	PYCARD/CYRIB/AZGP1/NCF1/LCP1/C4B/CFH/ELANE/GPI/HPRT1/WDR1/CFI	12	Group	BP
GO:0030030	cell projection organization	12/105	33/303	0.483799	1	0.941296	FLNA/YWHAH/VASP/CAPZB/IQGAP1/CAPG/VCL/PFN1/HRG/HPRT1/ARPC5/ARPC2	12	Group	BP
GO:0010941	regulation of cell death	21/105	59/303	0.489551	1	0.941296	HEBP2/PYCARD/FLNA/NQO2/YWHAZ/PPIA/MNDA/ERP29/MMP9/ACTN1/G6PD/GSTP1/P4HB/GPI/HRG/SOD2/FGG/FGB/FGA/LDHA/ACTN4	21	Group	BP
GO:0007249	I-kappaB kinase/NF-kappaB signaling	5/105	13/303	0.489641	1	0.941296	PYCARD/FLNA/S100A12/S100A4/GSTP1	5	Group	BP
GO:0032990	cell part morphogenesis	5/105	13/303	0.489641	1	0.941296	YWHAH/VASP/IQGAP1/VCL/HPRT1	5	Group	BP
GO:0045229	external encapsulating structure organization	5/105	13/303	0.489641	1	0.941296	MMP8/MMP9/LCP1/SERPINF2/ELANE	5	Group	BP
GO:0048598	embryonic morphogenesis	5/105	13/303	0.489641	1	0.941296	VASP/MMP8/MMP9/PFN1/GPI	5	Group	BP
GO:0048812	neuron projection morphogenesis	5/105	13/303	0.489641	1	0.941296	YWHAH/VASP/IQGAP1/VCL/HPRT1	5	Group	BP
GO:0048858	cell projection morphogenesis	5/105	13/303	0.489641	1	0.941296	YWHAH/VASP/IQGAP1/VCL/HPRT1	5	Group	BP
GO:0060326	cell chemotaxis	5/105	13/303	0.489641	1	0.941296	S100A12/PPIA/DDT/GSTP1/HRG	5	Group	BP
GO:0120039	plasma membrane bounded cell projection morphogenesis	5/105	13/303	0.489641	1	0.941296	YWHAH/VASP/IQGAP1/VCL/HPRT1	5	Group	BP
GO:0044281	small molecule metabolic process	22/105	62/303	0.494587	1	0.941296	NAGK/MSRA/NAPRT/NQO2/TPI1/HK3/PGD/NAMPT/ADSS2/FAH/AKR1A1/G6PD/ALDOC/GSTP1/GPI/APOB/ALDOA/PGK1/HPRT1/PNP/LDHA/PDXK	22	Group	BP
GO:0007420	brain development	6/105	16/303	0.499386	1	0.941296	FLNA/YWHAH/YWHAE/G6PD/HPRT1/ARPC5	6	Group	BP
GO:0016485	protein processing	6/105	16/303	0.499386	1	0.941296	PYCARD/SERPINF2/FGG/FGB/FGA/PGK1	6	Group	BP
GO:0060322	head development	6/105	16/303	0.499386	1	0.941296	FLNA/YWHAH/YWHAE/G6PD/HPRT1/ARPC5	6	Group	BP
GO:0019730	antimicrobial humoral response	7/105	19/303	0.50753	1	0.941296	S100A12/PRTN3/ELANE/HRG/FGB/FGA/CAMP	7	Group	BP
GO:0032940	secretion by cell	7/105	19/303	0.50753	1	0.941296	PDCD6IP/RAB11B/PPIA/ERP29/FGG/FGB/FGA	7	Group	BP
GO:0043068	positive regulation of programmed cell death	7/105	19/303	0.50753	1	0.941296	PYCARD/NQO2/MNDA/MMP9/HRG/SOD2/LDHA	7	Group	BP
GO:0045935	positive regulation of nucleobase-containing compound metabolic process	7/105	19/303	0.50753	1	0.941296	YWHAH/NAMPT/PRDX6/NCF1/ACTN1/SERPINF2/ACTN4	7	Group	BP
GO:0046649	lymphocyte activation	7/105	19/303	0.50753	1	0.941296	PYCARD/CYRIB/MNDA/MSN/LCP1/HPRT1/PNP	7	Group	BP
GO:0050865	regulation of cell activation	7/105	19/303	0.50753	1	0.941296	PYCARD/CYRIB/MNDA/MMP8/HRG/FGG/PNP	7	Group	BP
GO:0007399	nervous system development	17/105	48/303	0.512947	1	0.941296	FLNA/YWHAH/YWHAZ/PPIA/YWHAE/YWHAG/VASP/IQGAP1/CAPG/VCL/G6PD/GSTP1/PFN1/APOB/HPRT1/WDR1/ARPC5	17	Group	BP
GO:0090304	nucleic acid metabolic process	17/105	48/303	0.512947	1	0.941296	PYCARD/FLNA/YWHAH/S100A12/PPIA/NAMPT/YWHAB/PRDX6/AZGP1/NCF1/ACTN1/RNASE2/SERPINF2/ELANE/PFN1/SOD2/ACTN4	17	Group	BP
GO:0010629	negative regulation of gene expression	8/105	22/303	0.514596	1	0.941296	PYCARD/NUTF2/SERPINB1/ERP29/MMP8/GSTP1/SERPINF2/ELANE	8	Group	BP
GO:0030855	epithelial cell differentiation	8/105	22/303	0.514596	1	0.941296	FLNA/IQGAP1/MSN/VCL/MMP9/ALDOC/IVL/PGK1	8	Group	BP
GO:0034220	ion transmembrane transport	8/105	22/303	0.514596	1	0.941296	FLNA/YWHAH/YWHAE/MMP9/G6PD/WDR1/ACTN4/CLIC1	8	Group	BP
GO:0051234	establishment of localization	36/105	103/303	0.517941	1	0.941296	HEBP2/PYCARD/PDCD6IP/FLNA/RAB11B/KPNB1/ARHGAP1/YWHAH/NUCB1/CAP1/YWHAZ/PPIA/YWHAE/YWHAG/NUTF2/GDI2/YWHAB/ERP29/MSN/AZGP1/PRTN3/MMP9/NCF1/LCP1/G6PD/C4B/ELANE/HRG/APOB/FGG/FGB/FGA/WDR1/ACTN4/CLIC1/CFI	36	Group	BP
GO:0048519	negative regulation of biological process	45/105	129/303	0.519012	1	0.941296	PYCARD/CYRIB/VAT1/FLNA/ITIH4/ARHGAP1/YWHAH/YWHAZ/PPIA/YWHAE/YWHAG/NUTF2/CAPZA1/ARHGDIB/SERPINB10/CAPZB/CAPZA2/NAMPT/MNDA/CAPG/YWHAB/SERPINB1/DDT/ERP29/AZGP1/PRTN3/MMP8/ITIH1/VCL/MMP9/ACTN1/G6PD/C4B/GSTP1/SERPINF2/ELANE/PFN1/GPI/HRG/SOD2/FGG/FGB/FGA/PGK1/ACTN4	45	Group	BP
GO:0001944	vasculature development	9/105	25/303	0.520894	1	0.941296	FLNA/YWHAZ/CHI3L1/SERPINF2/HRG/SOD2/APOB/PGK1/CAMP	9	Group	BP
GO:0040017	positive regulation of locomotion	9/105	25/303	0.520894	1	0.941296	PYCARD/FERMT3/FLNA/IQGAP1/MMP9/PFN1/GPI/SOD2/ACTN4	9	Group	BP
GO:0051272	positive regulation of cellular component movement	9/105	25/303	0.520894	1	0.941296	PYCARD/FERMT3/FLNA/IQGAP1/MMP9/PFN1/GPI/SOD2/ACTN4	9	Group	BP
GO:2000147	positive regulation of cell motility	9/105	25/303	0.520894	1	0.941296	PYCARD/FERMT3/FLNA/IQGAP1/MMP9/PFN1/GPI/SOD2/ACTN4	9	Group	BP
GO:0035239	tube morphogenesis	10/105	28/303	0.526617	1	0.941296	FLNA/YWHAZ/VASP/CHI3L1/SERPINF2/PFN1/HRG/APOB/PGK1/CAMP	10	Group	BP
GO:0044271	cellular nitrogen compound biosynthetic process	21/105	60/303	0.531485	1	0.941296	PYCARD/NAPRT/FLNA/YWHAH/S100A12/PPIA/NAMPT/YWHAB/ADSS2/MMP8/NCF1/ACTN1/SERPINF2/ELANE/PFN1/SOD2/ALDOA/HPRT1/PNP/ACTN4/PDXK	21	Group	BP
GO:0060429	epithelium development	11/105	31/303	0.531896	1	0.941296	FLNA/VASP/IQGAP1/MSN/VCL/MMP9/ALDOC/PFN1/IVL/PGK1/WDR1	11	Group	BP
GO:0120036	plasma membrane bounded cell projection organization	11/105	31/303	0.531896	1	0.941296	FLNA/YWHAH/VASP/CAPZB/IQGAP1/VCL/PFN1/HRG/HPRT1/ARPC5/ARPC2	11	Group	BP
GO:0009056	catabolic process	32/105	92/303	0.537746	1	0.941296	PYCARD/NAGK/PDCD6IP/FLNA/NQO2/CHIT1/YWHAH/TPI1/HK3/PGD/NAMPT/CHI3L1/BLVRB/PRDX6/MSN/PRTN3/MMP8/UBA1/FAH/MMP9/AKR1A1/RNASE2/ALDOC/ELANE/GPI/PYGL/APOB/ALDOA/PGK1/HPRT1/PNP/LDHA	32	Group	BP
GO:0048523	negative regulation of cellular process	42/105	121/303	0.541253	1	0.941296	PYCARD/CYRIB/VAT1/FLNA/ITIH4/ARHGAP1/YWHAH/YWHAZ/PPIA/YWHAE/YWHAG/CAPZA1/ARHGDIB/SERPINB10/CAPZB/CAPZA2/NAMPT/MNDA/CAPG/YWHAB/SERPINB1/DDT/ERP29/AZGP1/PRTN3/ITIH1/VCL/MMP9/ACTN1/G6PD/C4B/GSTP1/SERPINF2/ELANE/PFN1/GPI/HRG/SOD2/FGG/FGB/FGA/ACTN4	42	Group	BP
GO:0006355	regulation of transcription, DNA-templated	14/105	40/303	0.545875	1	0.941296	PYCARD/FLNA/YWHAH/S100A12/PPIA/NAMPT/YWHAB/NCF1/ACTN1/SERPINF2/ELANE/PFN1/SOD2/ACTN4	14	Group	BP
GO:1903506	regulation of nucleic acid-templated transcription	14/105	40/303	0.545875	1	0.941296	PYCARD/FLNA/YWHAH/S100A12/PPIA/NAMPT/YWHAB/NCF1/ACTN1/SERPINF2/ELANE/PFN1/SOD2/ACTN4	14	Group	BP
GO:2001141	regulation of RNA biosynthetic process	14/105	40/303	0.545875	1	0.941296	PYCARD/FLNA/YWHAH/S100A12/PPIA/NAMPT/YWHAB/NCF1/ACTN1/SERPINF2/ELANE/PFN1/SOD2/ACTN4	14	Group	BP
GO:0003008	system process	16/105	46/303	0.554138	1	0.941296	FLNA/NQO2/YWHAZ/YWHAE/NAMPT/AZGP1/G6PD/SERPINF2/GPI/SOD2/ALDOA/FGG/FGB/FGA/WDR1/TPM3	16	Group	BP
GO:0051649	establishment of localization in cell	17/105	49/303	0.558047	1	0.941296	FLNA/RAB11B/KPNB1/ARHGAP1/YWHAH/NUCB1/YWHAZ/YWHAE/YWHAG/NUTF2/YWHAB/ERP29/MSN/NCF1/LCP1/WDR1/ACTN4	17	Group	BP
GO:0044249	cellular biosynthetic process	28/105	81/303	0.559142	1	0.941296	PYCARD/NAPRT/FLNA/YWHAH/S100A12/PPIA/TPI1/NAMPT/YWHAB/ADSS2/DDT/TKT/MMP8/NCF1/AKR1A1/ACTN1/GSTP1/SERPINF2/ELANE/PFN1/SOD2/APOB/ALDOA/HPRT1/PNP/ACTN4/B4GAT1/PDXK	28	Group	BP
GO:0015833	peptide transport	4/105	11/303	0.566995	1	0.941296	RAB11B/FGG/FGB/FGA	4	Group	BP
GO:0019731	antibacterial humoral response	4/105	11/303	0.566995	1	0.941296	ELANE/FGB/FGA/CAMP	4	Group	BP
GO:0031640	killing of cells of other organism	4/105	11/303	0.566995	1	0.941296	S100A12/ELANE/HRG/CAMP	4	Group	BP
GO:0048667	cell morphogenesis involved in neuron differentiation	4/105	11/303	0.566995	1	0.941296	YWHAH/VASP/VCL/HPRT1	4	Group	BP
GO:0061844	antimicrobial humoral immune response mediated by antimicrobial peptide	4/105	11/303	0.566995	1	0.941296	S100A12/ELANE/HRG/CAMP	4	Group	BP
GO:1903037	regulation of leukocyte cell-cell adhesion	4/105	11/303	0.566995	1	0.941296	PYCARD/CYRIB/ELANE/PNP	4	Group	BP
GO:0006605	protein targeting	5/105	14/303	0.569142	1	0.941296	NUCB1/YWHAZ/YWHAG/YWHAB/NCF1	5	Group	BP
GO:0008285	negative regulation of cell population proliferation	5/105	14/303	0.569142	1	0.941296	MNDA/AZGP1/GSTP1/HRG/SOD2	5	Group	BP
GO:0042110	T cell activation	5/105	14/303	0.569142	1	0.941296	PYCARD/CYRIB/MSN/LCP1/PNP	5	Group	BP
GO:0061041	regulation of wound healing	5/105	14/303	0.569142	1	0.941296	SERPINF2/HRG/FGG/FGB/FGA	5	Group	BP
GO:1901652	response to peptide	5/105	14/303	0.569142	1	0.941296	YWHAG/IQGAP1/NAMPT/MMP9/GSTP1	5	Group	BP
GO:0006366	transcription by RNA polymerase II	6/105	17/303	0.57163	1	0.941296	FLNA/NAMPT/SERPINF2/ELANE/PFN1/SOD2	6	Group	BP
GO:0009790	embryo development	6/105	17/303	0.57163	1	0.941296	VASP/MMP8/MMP9/PFN1/GPI/APOB	6	Group	BP
GO:0010557	positive regulation of macromolecule biosynthetic process	6/105	17/303	0.57163	1	0.941296	YWHAH/NAMPT/NCF1/ACTN1/SERPINF2/ACTN4	6	Group	BP
GO:0002443	leukocyte mediated immunity	7/105	20/303	0.57428	1	0.941296	CYRIB/AZGP1/C4B/ELANE/HPRT1/WDR1/CFI	7	Group	BP
GO:0120035	regulation of plasma membrane bounded cell projection organization	7/105	20/303	0.57428	1	0.941296	FLNA/YWHAH/CAPZB/IQGAP1/PFN1/HRG/ARPC2	7	Group	BP
GO:0001906	cell killing	8/105	23/303	0.577011	1	0.941296	CYRIB/S100A12/AZGP1/CFH/ELANE/HRG/HPRT1/CAMP	8	Group	BP
GO:0010942	positive regulation of cell death	8/105	23/303	0.577011	1	0.941296	HEBP2/PYCARD/NQO2/MNDA/MMP9/HRG/SOD2/LDHA	8	Group	BP
GO:0030001	metal ion transport	8/105	23/303	0.577011	1	0.941296	FLNA/RAB11B/ARHGAP1/YWHAH/YWHAE/G6PD/HRG/ACTN4	8	Group	BP
GO:0032102	negative regulation of response to external stimulus	8/105	23/303	0.577011	1	0.941296	DDT/GSTP1/SERPINF2/ELANE/HRG/FGG/FGB/FGA	8	Group	BP
GO:0006807	nitrogen compound metabolic process	68/105	197/303	0.578441	1	0.941296	PYCARD/NAGK/MSRA/RNPEP/CPPED1/PDCD6IP/NAPRT/FLNA/ITIH4/CHIT1/YWHAH/S100A12/YWHAZ/PPIA/YWHAE/YWHAG/TPI1/HK3/SERPINB10/IQGAP1/NAMPT/CHI3L1/YWHAB/SERPINB1/ADSS2/BLVRB/PRDX6/ERP29/MSN/AZGP1/PRTN3/MMP8/UBA1/ITIH1/FAH/MMP9/NCF1/AKR1A1/ACTN1/G6PD/RNASE2/C4B/ALDOC/GSTP1/SERPINF2/ELANE/PFN1/IVL/P4HB/GPI/HRG/SOD2/APOB/ALDOA/FGG/FGB/FGA/PGK1/HPRT1/PNP/LDHA/ACTN4/B4GAT1/PDXK/CLIC1/CAMP/CFI/PCMT1	68	Group	BP
GO:0007417	central nervous system development	9/105	26/303	0.579777	1	0.941296	FLNA/YWHAH/YWHAE/CAPG/G6PD/GSTP1/HPRT1/WDR1/ARPC5	9	Group	BP
GO:0043269	regulation of ion transport	9/105	26/303	0.579777	1	0.941296	FLNA/RAB11B/YWHAH/YWHAE/MMP9/G6PD/WDR1/ACTN4/CLIC1	9	Group	BP
GO:0071345	cellular response to cytokine stimulus	10/105	29/303	0.582557	1	0.941296	PYCARD/MNDA/CHI3L1/GSTP1/P4HB/APOB/FGG/FGB/ACTN4/CAMP	10	Group	BP
GO:0010648	negative regulation of cell communication	11/105	32/303	0.585336	1	0.941296	PYCARD/CYRIB/PPIA/YWHAB/MMP9/GSTP1/HRG/SOD2/FGG/FGB/FGA	11	Group	BP
GO:0023057	negative regulation of signaling	11/105	32/303	0.585336	1	0.941296	PYCARD/CYRIB/PPIA/YWHAB/MMP9/GSTP1/HRG/SOD2/FGG/FGB/FGA	11	Group	BP
GO:0010035	response to inorganic substance	12/105	35/303	0.588109	1	0.941296	IQGAP1/ADSS2/MMP9/NCF1/G6PD/GPI/SOD2/APOB/FGG/FGB/FGA/LDHA	12	Group	BP
GO:0006351	transcription, DNA-templated	14/105	41/303	0.593624	1	0.941296	PYCARD/FLNA/YWHAH/S100A12/PPIA/NAMPT/YWHAB/NCF1/ACTN1/SERPINF2/ELANE/PFN1/SOD2/ACTN4	14	Group	BP
GO:0032774	RNA biosynthetic process	14/105	41/303	0.593624	1	0.941296	PYCARD/FLNA/YWHAH/S100A12/PPIA/NAMPT/YWHAB/NCF1/ACTN1/SERPINF2/ELANE/PFN1/SOD2/ACTN4	14	Group	BP
GO:0097659	nucleic acid-templated transcription	14/105	41/303	0.593624	1	0.941296	PYCARD/FLNA/YWHAH/S100A12/PPIA/NAMPT/YWHAB/NCF1/ACTN1/SERPINF2/ELANE/PFN1/SOD2/ACTN4	14	Group	BP
GO:0019219	regulation of nucleobase-containing compound metabolic process	15/105	44/303	0.596364	1	0.941296	PYCARD/FLNA/YWHAH/S100A12/PPIA/NAMPT/YWHAB/PRDX6/NCF1/ACTN1/SERPINF2/ELANE/PFN1/SOD2/ACTN4	15	Group	BP
GO:0033554	cellular response to stress	18/105	53/303	0.604524	1	0.941296	PYCARD/MSRA/FLNA/PPIA/YWHAE/NAMPT/MNDA/ERP29/MMP8/UBA1/MMP9/NCF1/G6PD/GSTP1/SERPINF2/P4HB/SOD2/PGK1	18	Group	BP
GO:0051641	cellular localization	19/105	56/303	0.607229	1	0.941296	FLNA/RAB11B/KPNB1/ARHGAP1/YWHAH/NUCB1/YWHAZ/YWHAE/YWHAG/NUTF2/IQGAP1/YWHAB/ERP29/MSN/VCL/NCF1/LCP1/WDR1/ACTN4	19	Group	BP
GO:0010467	gene expression	33/105	97/303	0.611672	1	0.941296	PYCARD/CYRIB/FLNA/YWHAH/S100A12/PPIA/NUTF2/NAMPT/MNDA/CHI3L1/YWHAB/SERPINB1/DDT/PRDX6/ERP29/MSN/MMP8/NCF1/ACTN1/GSTP1/SERPINF2/ELANE/PFN1/GPI/HRG/SOD2/APOB/FGG/FGB/FGA/PGK1/PNP/ACTN4	33	Group	BP
GO:0051239	regulation of multicellular organismal process	28/105	83/303	0.631535	1	0.941296	PYCARD/CYRIB/FLNA/YWHAH/YWHAE/NUTF2/ARHGDIB/MNDA/CHI3L1/SERPINB1/DDT/MMP8/VCL/MMP9/NCF1/G6PD/GSTP1/SERPINF2/ELANE/PFN1/GPI/HRG/FGG/FGB/FGA/PGK1/PNP/CAMP	28	Group	BP
GO:0001568	blood vessel development	8/105	24/303	0.63565	1	0.941296	FLNA/YWHAZ/CHI3L1/SERPINF2/HRG/APOB/PGK1/CAMP	8	Group	BP
GO:0002237	response to molecule of bacterial origin	8/105	24/303	0.63565	1	0.941296	PYCARD/CYRIB/C4B/GSTP1/ELANE/SOD2/APOB/CAMP	8	Group	BP
GO:0007267	cell-cell signaling	8/105	24/303	0.63565	1	0.941296	FLNA/RAB11B/YWHAH/YWHAG/NAMPT/FGG/FGB/FGA	8	Group	BP
GO:0031328	positive regulation of cellular biosynthetic process	8/105	24/303	0.63565	1	0.941296	YWHAH/NAMPT/MMP8/NCF1/ACTN1/SERPINF2/SOD2/ACTN4	8	Group	BP
GO:0048514	blood vessel morphogenesis	8/105	24/303	0.63565	1	0.941296	FLNA/YWHAZ/CHI3L1/SERPINF2/HRG/APOB/PGK1/CAMP	8	Group	BP
GO:0009611	response to wounding	11/105	33/303	0.636105	1	0.941296	TLN1/FERMT3/FLNA/PPIA/VCL/SERPINF2/HRG/FGG/FGB/FGA/CLIC1	11	Group	BP
GO:0010243	response to organonitrogen compound	11/105	33/303	0.636105	1	0.941296	FLNA/YWHAG/IQGAP1/NAMPT/ADSS2/MMP9/GSTP1/GPI/HPRT1/LDHA/CAMP	11	Group	BP
GO:0014070	response to organic cyclic compound	11/105	33/303	0.636105	1	0.941296	FLNA/YWHAH/NAMPT/ADSS2/MSN/G6PD/GSTP1/GPI/SOD2/APOB/LDHA	11	Group	BP
GO:0034097	response to cytokine	11/105	33/303	0.636105	1	0.941296	PYCARD/ITIH4/MNDA/CHI3L1/GSTP1/P4HB/APOB/FGG/FGB/ACTN4/CAMP	11	Group	BP
GO:0018193	peptidyl-amino acid modification	7/105	21/303	0.636617	1	0.941296	PPIA/IQGAP1/CHI3L1/NCF1/IVL/P4HB/HRG	7	Group	BP
GO:0031344	regulation of cell projection organization	7/105	21/303	0.636617	1	0.941296	FLNA/YWHAH/CAPZB/IQGAP1/PFN1/HRG/ARPC2	7	Group	BP
GO:0051050	positive regulation of transport	13/105	39/303	0.638012	1	0.941296	PYCARD/PDCD6IP/FLNA/PPIA/YWHAE/NUTF2/MSN/G6PD/C4B/FGG/FGB/FGA/ACTN4	13	Group	BP
GO:0001667	ameboidal-type cell migration	6/105	18/303	0.638547	1	0.941296	CAP1/ARHGDIB/MMP9/PFN1/GPI/HRG	6	Group	BP
GO:0002520	immune system development	6/105	18/303	0.638547	1	0.941296	PRTN3/MMP9/ACTN1/G6PD/PNP/WDR1	6	Group	BP
GO:0030097	hemopoiesis	6/105	18/303	0.638547	1	0.941296	PRTN3/MMP9/ACTN1/G6PD/PNP/WDR1	6	Group	BP
GO:0048534	hematopoietic or lymphoid organ development	6/105	18/303	0.638547	1	0.941296	PRTN3/MMP9/ACTN1/G6PD/PNP/WDR1	6	Group	BP
GO:0098655	cation transmembrane transport	6/105	18/303	0.638547	1	0.941296	FLNA/YWHAH/YWHAE/MMP9/G6PD/ACTN4	6	Group	BP
GO:0051094	positive regulation of developmental process	14/105	42/303	0.639257	1	0.941296	FLNA/IQGAP1/CHI3L1/SERPINF2/P4HB/SOD2/APOB/FGG/FGB/FGA/PNP/ARPC2/CLIC1/CAMP	14	Group	BP
GO:0048585	negative regulation of response to stimulus	15/105	45/303	0.64065	1	0.941296	PYCARD/CYRIB/PPIA/NAMPT/YWHAB/DDT/MMP9/GSTP1/SERPINF2/ELANE/HRG/SOD2/FGG/FGB/FGA	15	Group	BP
GO:0002449	lymphocyte mediated immunity	5/105	15/303	0.641931	1	0.941296	CYRIB/AZGP1/C4B/HPRT1/CFI	5	Group	BP
GO:0032870	cellular response to hormone stimulus	5/105	15/303	0.641931	1	0.941296	YWHAH/YWHAG/GSTP1/APOB/FGB	5	Group	BP
GO:0033365	protein localization to organelle	5/105	15/303	0.641931	1	0.941296	FLNA/KPNB1/YWHAE/NUTF2/MSN	5	Group	BP
GO:0036293	response to decreased oxygen levels	5/105	15/303	0.641931	1	0.941296	NAMPT/P4HB/SOD2/PGK1/LDHA	5	Group	BP
GO:0071417	cellular response to organonitrogen compound	5/105	15/303	0.641931	1	0.941296	FLNA/YWHAG/NAMPT/GSTP1/CAMP	5	Group	BP
GO:1901136	carbohydrate derivative catabolic process	5/105	15/303	0.641931	1	0.941296	NAGK/CHIT1/CHI3L1/HPRT1/PNP	5	Group	BP
GO:1901699	cellular response to nitrogen compound	5/105	15/303	0.641931	1	0.941296	FLNA/YWHAG/NAMPT/GSTP1/CAMP	5	Group	BP
GO:0001909	leukocyte mediated cytotoxicity	4/105	12/303	0.647675	1	0.941296	CYRIB/AZGP1/ELANE/HPRT1	4	Group	BP
GO:0006909	phagocytosis	4/105	12/303	0.647675	1	0.941296	PYCARD/PRTN3/C4B/ELANE	4	Group	BP
GO:0007162	negative regulation of cell adhesion	4/105	12/303	0.647675	1	0.941296	ARHGDIB/HRG/FGG/ACTN4	4	Group	BP
GO:0010558	negative regulation of macromolecule biosynthetic process	4/105	12/303	0.647675	1	0.941296	FLNA/YWHAB/GSTP1/ELANE	4	Group	BP
GO:0010632	regulation of epithelial cell migration	4/105	12/303	0.647675	1	0.941296	MMP9/PFN1/GPI/HRG	4	Group	BP
GO:0042886	amide transport	4/105	12/303	0.647675	1	0.941296	RAB11B/FGG/FGB/FGA	4	Group	BP
GO:0045596	negative regulation of cell differentiation	4/105	12/303	0.647675	1	0.941296	YWHAH/MMP9/G6PD/ACTN4	4	Group	BP
GO:1901564	organonitrogen compound metabolic process	60/105	177/303	0.674153	1	0.941296	PYCARD/NAGK/MSRA/RNPEP/CPPED1/PDCD6IP/NAPRT/FLNA/ITIH4/CHIT1/S100A12/YWHAZ/PPIA/YWHAE/YWHAG/TPI1/HK3/SERPINB10/IQGAP1/NAMPT/CHI3L1/YWHAB/SERPINB1/ADSS2/BLVRB/ERP29/MSN/PRTN3/MMP8/UBA1/ITIH1/FAH/MMP9/NCF1/AKR1A1/G6PD/C4B/ALDOC/GSTP1/SERPINF2/ELANE/IVL/P4HB/GPI/HRG/APOB/ALDOA/FGG/FGB/FGA/PGK1/HPRT1/PNP/LDHA/B4GAT1/PDXK/CLIC1/CAMP/CFI/PCMT1	60	Group	BP
GO:0065009	regulation of molecular function	32/105	96/303	0.675268	1	0.941296	PYCARD/FLNA/ITIH4/ARHGAP1/YWHAH/NUCB1/CAP1/S100A12/PPIA/YWHAE/YWHAG/ARHGDIB/GDI2/SERPINB10/IQGAP1/CHI3L1/YWHAB/SERPINB1/ERP29/PRTN3/MMP8/ITIH1/MMP9/NCF1/C4B/GSTP1/SERPINF2/ELANE/PFN1/GPI/HRG/ACTN4	32	Group	BP
GO:0006979	response to oxidative stress	11/105	34/303	0.683588	1	0.941296	MSRA/NAPRT/PPIA/PRDX6/MMP9/NCF1/G6PD/GSTP1/P4HB/SOD2/LDHA	11	Group	BP
GO:1901698	response to nitrogen compound	11/105	34/303	0.683588	1	0.941296	FLNA/YWHAG/IQGAP1/NAMPT/ADSS2/MMP9/GSTP1/GPI/HPRT1/LDHA/CAMP	11	Group	BP
GO:0009057	macromolecule catabolic process	10/105	31/303	0.684903	1	0.941296	PDCD6IP/FLNA/CHIT1/CHI3L1/MSN/UBA1/RNASE2/ELANE/PYGL/APOB	10	Group	BP
GO:0072359	circulatory system development	10/105	31/303	0.684903	1	0.941296	FLNA/YWHAZ/CHI3L1/G6PD/SERPINF2/HRG/SOD2/APOB/PGK1/CAMP	10	Group	BP
GO:0030182	neuron differentiation	9/105	28/303	0.686861	1	0.941296	FLNA/YWHAH/YWHAZ/PPIA/YWHAG/VASP/IQGAP1/VCL/HPRT1	9	Group	BP
GO:0048699	generation of neurons	9/105	28/303	0.686861	1	0.941296	FLNA/YWHAH/YWHAZ/PPIA/YWHAG/VASP/IQGAP1/VCL/HPRT1	9	Group	BP
GO:0055085	transmembrane transport	9/105	28/303	0.686861	1	0.941296	FLNA/YWHAH/YWHAE/AZGP1/MMP9/G6PD/WDR1/ACTN4/CLIC1	9	Group	BP
GO:0009891	positive regulation of biosynthetic process	8/105	25/303	0.689652	1	0.941296	YWHAH/NAMPT/MMP8/NCF1/ACTN1/SERPINF2/SOD2/ACTN4	8	Group	BP
GO:0046903	secretion	7/105	22/303	0.69356	1	0.941296	PDCD6IP/RAB11B/PPIA/ERP29/FGG/FGB/FGA	7	Group	BP
GO:0072593	reactive oxygen species metabolic process	7/105	22/303	0.69356	1	0.941296	NQO2/PRDX6/MMP8/NCF1/G6PD/GSTP1/SOD2	7	Group	BP
GO:0051604	protein maturation	6/105	19/303	0.699017	1	0.941296	PYCARD/SERPINF2/FGG/FGB/FGA/PGK1	6	Group	BP
GO:0071704	organic substance metabolic process	78/105	229/303	0.700818	1	0.941296	PYCARD/NAGK/MSRA/CYRIB/RNPEP/CPPED1/PDCD6IP/NAPRT/FLNA/NQO2/RAB11B/ITIH4/CHIT1/YWHAH/S100A12/YWHAZ/PPIA/YWHAE/YWHAG/NUTF2/TPI1/HK3/PGD/SERPINB10/IQGAP1/NAMPT/MNDA/TALDO1/CHI3L1/YWHAB/SERPINB1/ADSS2/DDT/BLVRB/PRDX6/ERP29/TKT/MSN/AZGP1/PRTN3/MMP8/UBA1/ITIH1/FAH/MMP9/NCF1/AKR1A1/ACTN1/G6PD/RNASE2/C4B/ALDOC/GSTP1/SERPINF2/ELANE/PFN1/IVL/P4HB/GPI/PYGL/HRG/SOD2/APOB/ALDOA/FGG/FGB/FGA/PGK1/HPRT1/PNP/LDH…	78	Group	BP
GO:0002694	regulation of leukocyte activation	5/105	16/303	0.706724	1	0.941296	PYCARD/CYRIB/MNDA/MMP8/PNP	5	Group	BP
GO:0006357	regulation of transcription by RNA polymerase II	5/105	16/303	0.706724	1	0.941296	NAMPT/SERPINF2/ELANE/PFN1/SOD2	5	Group	BP
GO:0010959	regulation of metal ion transport	5/105	16/303	0.706724	1	0.941296	FLNA/YWHAH/YWHAE/G6PD/ACTN4	5	Group	BP
GO:0051051	negative regulation of transport	5/105	16/303	0.706724	1	0.941296	ARHGAP1/YWHAE/ERP29/PRTN3/MMP9	5	Group	BP
GO:0070482	response to oxygen levels	5/105	16/303	0.706724	1	0.941296	NAMPT/P4HB/SOD2/PGK1/LDHA	5	Group	BP
GO:0098660	inorganic ion transmembrane transport	5/105	16/303	0.706724	1	0.941296	FLNA/YWHAH/YWHAE/G6PD/ACTN4	5	Group	BP
GO:0098662	inorganic cation transmembrane transport	5/105	16/303	0.706724	1	0.941296	FLNA/YWHAH/YWHAE/G6PD/ACTN4	5	Group	BP
GO:0001666	response to hypoxia	4/105	13/303	0.717912	1	0.941296	P4HB/SOD2/PGK1/LDHA	4	Group	BP
GO:0002831	regulation of response to biotic stimulus	4/105	13/303	0.717912	1	0.941296	PYCARD/MNDA/NCF1/HRG	4	Group	BP
GO:0006066	alcohol metabolic process	4/105	13/303	0.717912	1	0.941296	TPI1/AKR1A1/G6PD/APOB	4	Group	BP
GO:0019221	cytokine-mediated signaling pathway	4/105	13/303	0.717912	1	0.941296	PYCARD/GSTP1/P4HB/ACTN4	4	Group	BP
GO:0031346	positive regulation of cell projection organization	4/105	13/303	0.717912	1	0.941296	FLNA/IQGAP1/PFN1/ARPC2	4	Group	BP
GO:0032640	tumor necrosis factor production	4/105	13/303	0.717912	1	0.941296	PYCARD/DDT/MMP8/GSTP1	4	Group	BP
GO:0032680	regulation of tumor necrosis factor production	4/105	13/303	0.717912	1	0.941296	PYCARD/DDT/MMP8/GSTP1	4	Group	BP
GO:0043523	regulation of neuron apoptotic process	4/105	13/303	0.717912	1	0.941296	NQO2/G6PD/GPI/SOD2	4	Group	BP
GO:0045765	regulation of angiogenesis	4/105	13/303	0.717912	1	0.941296	CHI3L1/HRG/PGK1/CAMP	4	Group	BP
GO:0051249	regulation of lymphocyte activation	4/105	13/303	0.717912	1	0.941296	PYCARD/CYRIB/MNDA/PNP	4	Group	BP
GO:0071706	tumor necrosis factor superfamily cytokine production	4/105	13/303	0.717912	1	0.941296	PYCARD/DDT/MMP8/GSTP1	4	Group	BP
GO:1901342	regulation of vasculature development	4/105	13/303	0.717912	1	0.941296	CHI3L1/HRG/PGK1/CAMP	4	Group	BP
GO:1903555	regulation of tumor necrosis factor superfamily cytokine production	4/105	13/303	0.717912	1	0.941296	PYCARD/DDT/MMP8/GSTP1	4	Group	BP
GO:0010556	regulation of macromolecule biosynthetic process	15/105	47/303	0.721613	1	0.941296	PYCARD/FLNA/YWHAH/S100A12/PPIA/NAMPT/YWHAB/NCF1/ACTN1/GSTP1/SERPINF2/ELANE/PFN1/SOD2/ACTN4	15	Group	BP
GO:0009617	response to bacterium	13/105	41/303	0.72358	1	0.941296	PYCARD/CYRIB/CHIT1/S100A12/C4B/GSTP1/ELANE/PYGL/SOD2/APOB/FGB/FGA/CAMP	13	Group	BP
GO:1901565	organonitrogen compound catabolic process	13/105	41/303	0.72358	1	0.941296	NAGK/PDCD6IP/FLNA/CHIT1/CHI3L1/BLVRB/MSN/UBA1/FAH/ELANE/APOB/HPRT1/PNP	13	Group	BP
GO:0022008	neurogenesis	11/105	35/303	0.727348	1	0.941296	FLNA/YWHAH/YWHAZ/PPIA/YWHAG/VASP/IQGAP1/VCL/GSTP1/HPRT1/WDR1	11	Group	BP
GO:0050776	regulation of immune response	11/105	35/303	0.727348	1	0.941296	PYCARD/CYRIB/MNDA/AZGP1/NCF1/C4B/CFH/ELANE/HRG/CFI/FCGR3B	11	Group	BP
GO:0071495	cellular response to endogenous stimulus	10/105	32/303	0.730161	1	0.941296	FLNA/YWHAH/YWHAG/IQGAP1/NAMPT/GSTP1/APOB/FGB/ARPC3/CAMP	10	Group	BP
GO:0006812	cation transport	9/105	29/303	0.733798	1	0.941296	FLNA/RAB11B/ARHGAP1/YWHAH/YWHAE/MMP9/G6PD/HRG/ACTN4	9	Group	BP
GO:0002699	positive regulation of immune effector process	3/105	10/303	0.73497	1	0.941296	CYRIB/AZGP1/GPI	3	Group	BP
GO:0016042	lipid catabolic process	3/105	10/303	0.73497	1	0.941296	YWHAH/PRDX6/APOB	3	Group	BP
GO:0030595	leukocyte chemotaxis	3/105	10/303	0.73497	1	0.941296	S100A12/PPIA/DDT	3	Group	BP
GO:0032760	positive regulation of tumor necrosis factor production	3/105	10/303	0.73497	1	0.941296	PYCARD/DDT/MMP8	3	Group	BP
GO:0043281	regulation of cysteine-type endopeptidase activity involved in apoptotic process	3/105	10/303	0.73497	1	0.941296	PYCARD/MMP9/GPI	3	Group	BP
GO:0045088	regulation of innate immune response	3/105	10/303	0.73497	1	0.941296	PYCARD/MNDA/NCF1	3	Group	BP
GO:0045934	negative regulation of nucleobase-containing compound metabolic process	3/105	10/303	0.73497	1	0.941296	FLNA/YWHAB/ELANE	3	Group	BP
GO:0050863	regulation of T cell activation	3/105	10/303	0.73497	1	0.941296	PYCARD/CYRIB/PNP	3	Group	BP
GO:0051092	positive regulation of NF-kappaB transcription factor activity	3/105	10/303	0.73497	1	0.941296	PYCARD/S100A12/PPIA	3	Group	BP
GO:1903557	positive regulation of tumor necrosis factor superfamily cytokine production	3/105	10/303	0.73497	1	0.941296	PYCARD/DDT/MMP8	3	Group	BP
GO:0009725	response to hormone	8/105	26/303	0.738486	1	0.941296	YWHAH/YWHAG/IQGAP1/GSTP1/GPI/APOB/FGB/LDHA	8	Group	BP
GO:0050896	response to stimulus	71/105	211/303	0.754951	1	0.941296	TLN1/PYCARD/MSRA/CYRIB/FERMT3/NAPRT/FLNA/NQO2/RAB11B/KPNB1/ITIH4/CHIT1/ARHGAP1/YWHAH/NUCB1/CAP1/S100A12/YWHAZ/PPIA/YWHAE/YWHAG/ARHGDIB/VASP/GDI2/IQGAP1/NAMPT/MNDA/CHI3L1/YWHAB/ADSS2/DDT/PRDX6/ERP29/S100A4/MSN/AZGP1/PRTN3/MMP8/UBA1/VCL/MMP9/NCF1/AKR1A1/LCP1/G6PD/RNASE2/C4B/GSTP1/SERPINF2/CFH/ELANE/IVL/P4HB/GPI/PYGL/HRG/SOD2/APOB/FGG/FGB/FGA/PGK1/HPRT1/PNP/LDHA/ACTN4/ARPC3/CLIC1/CAMP/CFI/FCGR3B	71	Group	BP
GO:0009888	tissue development	16/105	51/303	0.756494	1	0.941296	FLNA/VASP/IQGAP1/CHI3L1/S100A4/MSN/MMP8/VCL/MMP9/G6PD/ALDOC/PFN1/IVL/GPI/PGK1/WDR1	16	Group	BP
GO:0010033	response to organic substance	31/105	96/303	0.762847	1	0.941296	PYCARD/CYRIB/FLNA/RAB11B/ITIH4/YWHAH/YWHAG/IQGAP1/NAMPT/MNDA/CHI3L1/ADSS2/MSN/MMP9/AKR1A1/G6PD/C4B/GSTP1/ELANE/P4HB/GPI/HRG/SOD2/APOB/FGG/FGB/HPRT1/LDHA/ACTN4/ARPC3/CAMP	31	Group	BP
GO:0002697	regulation of immune effector process	5/105	17/303	0.763014	1	0.941296	CYRIB/AZGP1/NCF1/CFH/GPI	5	Group	BP
GO:0070997	neuron death	5/105	17/303	0.763014	1	0.941296	NQO2/NAMPT/G6PD/GPI/SOD2	5	Group	BP
GO:1901701	cellular response to oxygen-containing compound	12/105	39/303	0.763943	1	0.941296	PYCARD/FLNA/RAB11B/YWHAG/NAMPT/MSN/MMP9/NCF1/AKR1A1/GSTP1/SOD2/CAMP	12	Group	BP
GO:0002376	immune system process	32/105	99/303	0.764265	1	0.941296	PYCARD/CYRIB/CHIT1/S100A12/PPIA/NAMPT/MNDA/ADSS2/DDT/MSN/AZGP1/PRTN3/MMP8/MMP9/NCF1/LCP1/ACTN1/G6PD/RNASE2/C4B/CFH/ELANE/GPI/HRG/FGB/FGA/HPRT1/PNP/WDR1/CAMP/CFI/FCGR3B	32	Group	BP
GO:0009605	response to external stimulus	33/105	102/303	0.765766	1	0.941296	PYCARD/CYRIB/FLNA/CHIT1/S100A12/PPIA/VASP/NAMPT/MNDA/CHI3L1/DDT/PRTN3/MMP8/MMP9/NCF1/G6PD/RNASE2/C4B/GSTP1/SERPINF2/CFH/ELANE/GPI/PYGL/HRG/SOD2/APOB/FGG/FGB/FGA/LDHA/CAMP/CFI	33	Group	BP
GO:0006811	ion transport	11/105	36/303	0.767125	1	0.941296	FLNA/RAB11B/ARHGAP1/YWHAH/YWHAE/MMP9/G6PD/HRG/WDR1/ACTN4/CLIC1	11	Group	BP
GO:0032270	positive regulation of cellular protein metabolic process	11/105	36/303	0.767125	1	0.941296	PYCARD/S100A12/PPIA/IQGAP1/CHI3L1/ERP29/MSN/MMP9/NCF1/ELANE/CAMP	11	Group	BP
GO:0051247	positive regulation of protein metabolic process	11/105	36/303	0.767125	1	0.941296	PYCARD/S100A12/PPIA/IQGAP1/CHI3L1/ERP29/MSN/MMP9/NCF1/ELANE/CAMP	11	Group	BP
GO:0035295	tube development	10/105	33/303	0.771055	1	0.941296	FLNA/YWHAZ/VASP/CHI3L1/SERPINF2/PFN1/HRG/APOB/PGK1/CAMP	10	Group	BP
GO:0032501	multicellular organismal process	56/105	169/303	0.771978	1	0.941296	TLN1/PYCARD/CYRIB/FERMT3/FLNA/NQO2/RAB11B/CHIT1/YWHAH/YWHAZ/PPIA/YWHAE/YWHAG/NUTF2/ARHGDIB/VASP/IQGAP1/NAMPT/MNDA/CAPG/CHI3L1/SERPINB1/DDT/S100A4/MSN/AZGP1/PRTN3/MMP8/VCL/MMP9/NCF1/LCP1/ACTN1/G6PD/GSTP1/SERPINF2/ELANE/PFN1/IVL/GPI/HRG/SOD2/APOB/ALDOA/FGG/FGB/FGA/PGK1/HPRT1/PNP/LDHA/WDR1/ARPC5/CLIC1/CAMP/TPM3	56	Group	BP
GO:0007167	enzyme linked receptor protein signaling pathway	4/105	14/303	0.77742	1	0.941296	IQGAP1/MMP9/NCF1/HRG	4	Group	BP
GO:0051090	regulation of DNA-binding transcription factor activity	4/105	14/303	0.77742	1	0.941296	PYCARD/FLNA/S100A12/PPIA	4	Group	BP
GO:0051668	localization within membrane	4/105	14/303	0.77742	1	0.941296	FLNA/RAB11B/ARHGAP1/NCF1	4	Group	BP
GO:0051726	regulation of cell cycle	4/105	14/303	0.77742	1	0.941296	PDCD6IP/YWHAE/IQGAP1/CLIC1	4	Group	BP
GO:0071219	cellular response to molecule of bacterial origin	4/105	14/303	0.77742	1	0.941296	PYCARD/CYRIB/GSTP1/CAMP	4	Group	BP
GO:1901214	regulation of neuron death	4/105	14/303	0.77742	1	0.941296	NQO2/G6PD/GPI/SOD2	4	Group	BP
GO:0050790	regulation of catalytic activity	27/105	85/303	0.785738	1	0.941296	PYCARD/ITIH4/ARHGAP1/NUCB1/CAP1/S100A12/PPIA/YWHAG/ARHGDIB/GDI2/SERPINB10/IQGAP1/CHI3L1/YWHAB/SERPINB1/ERP29/PRTN3/ITIH1/MMP9/NCF1/C4B/GSTP1/SERPINF2/ELANE/PFN1/GPI/HRG	27	Group	BP
GO:0042221	response to chemical	44/105	135/303	0.787156	1	0.941296	PYCARD/MSRA/CYRIB/FLNA/RAB11B/ITIH4/YWHAH/NUCB1/S100A12/PPIA/YWHAG/VASP/IQGAP1/NAMPT/MNDA/CHI3L1/ADSS2/DDT/PRDX6/MSN/AZGP1/MMP9/NCF1/AKR1A1/G6PD/RNASE2/C4B/GSTP1/ELANE/P4HB/GPI/HRG/SOD2/APOB/FGG/FGB/FGA/PGK1/HPRT1/PNP/LDHA/ACTN4/ARPC3/CAMP	44	Group	BP
GO:0009059	macromolecule biosynthetic process	17/105	55/303	0.787433	1	0.941296	PYCARD/FLNA/YWHAH/S100A12/PPIA/NAMPT/YWHAB/NCF1/ACTN1/GSTP1/SERPINF2/ELANE/PFN1/SOD2/APOB/ACTN4/B4GAT1	17	Group	BP
GO:2000112	regulation of cellular macromolecule biosynthetic process	14/105	46/303	0.792942	1	0.941296	PYCARD/FLNA/YWHAH/S100A12/PPIA/NAMPT/YWHAB/NCF1/ACTN1/SERPINF2/ELANE/PFN1/SOD2/ACTN4	14	Group	BP
GO:0007275	multicellular organism development	35/105	109/303	0.79441	1	0.941296	FLNA/YWHAH/YWHAZ/PPIA/YWHAE/YWHAG/ARHGDIB/VASP/IQGAP1/CAPG/CHI3L1/S100A4/MSN/PRTN3/MMP8/VCL/MMP9/LCP1/ACTN1/G6PD/GSTP1/SERPINF2/PFN1/IVL/GPI/HRG/SOD2/APOB/PGK1/HPRT1/PNP/LDHA/WDR1/ARPC5/CAMP	35	Group	BP
GO:0006575	cellular modified amino acid metabolic process	3/105	11/303	0.797961	1	0.941296	G6PD/GSTP1/CLIC1	3	Group	BP
GO:0007584	response to nutrient	3/105	11/303	0.797961	1	0.941296	GSTP1/SOD2/LDHA	3	Group	BP
GO:0007610	behavior	3/105	11/303	0.797961	1	0.941296	NQO2/GPI/HPRT1	3	Group	BP
GO:0009615	response to virus	3/105	11/303	0.797961	1	0.941296	PYCARD/RNASE2/APOB	3	Group	BP
GO:0019058	viral life cycle	3/105	11/303	0.797961	1	0.941296	PDCD6IP/PPIA/P4HB	3	Group	BP
GO:0031327	negative regulation of cellular biosynthetic process	3/105	11/303	0.797961	1	0.941296	FLNA/YWHAB/ELANE	3	Group	BP
GO:0043434	response to peptide hormone	3/105	11/303	0.797961	1	0.941296	YWHAG/IQGAP1/GSTP1	3	Group	BP
GO:0072594	establishment of protein localization to organelle	3/105	11/303	0.797961	1	0.941296	FLNA/KPNB1/NUTF2	3	Group	BP
GO:2000113	negative regulation of cellular macromolecule biosynthetic process	3/105	11/303	0.797961	1	0.941296	FLNA/YWHAB/ELANE	3	Group	BP
GO:2000116	regulation of cysteine-type endopeptidase activity	3/105	11/303	0.797961	1	0.941296	PYCARD/MMP9/GPI	3	Group	BP
GO:0001525	angiogenesis	6/105	21/303	0.798819	1	0.941296	FLNA/YWHAZ/CHI3L1/HRG/PGK1/CAMP	6	Group	BP
GO:0032496	response to lipopolysaccharide	6/105	21/303	0.798819	1	0.941296	PYCARD/GSTP1/ELANE/SOD2/APOB/CAMP	6	Group	BP
GO:0071310	cellular response to organic substance	20/105	65/303	0.812614	1	0.941296	PYCARD/FLNA/RAB11B/YWHAH/YWHAG/IQGAP1/NAMPT/MNDA/CHI3L1/MSN/GSTP1/P4HB/HRG/SOD2/APOB/FGG/FGB/ACTN4/ARPC3/CAMP	20	Group	BP
GO:0051171	regulation of nitrogen compound metabolic process	34/105	107/303	0.81681	1	0.941296	PYCARD/FLNA/ITIH4/YWHAH/S100A12/PPIA/YWHAE/YWHAG/SERPINB10/IQGAP1/NAMPT/CHI3L1/YWHAB/SERPINB1/PRDX6/ERP29/MSN/MMP8/ITIH1/MMP9/NCF1/ACTN1/G6PD/C4B/GSTP1/SERPINF2/ELANE/PFN1/GPI/HRG/SOD2/HPRT1/ACTN4/CAMP	34	Group	BP
GO:0002682	regulation of immune system process	16/105	53/303	0.818284	1	0.941296	PYCARD/CYRIB/MNDA/DDT/MSN/AZGP1/MMP8/NCF1/C4B/CFH/ELANE/GPI/HRG/PNP/CFI/FCGR3B	16	Group	BP
GO:0007166	cell surface receptor signaling pathway	16/105	53/303	0.818284	1	0.941296	TLN1/PYCARD/FERMT3/FLNA/IQGAP1/MNDA/MMP9/NCF1/GSTP1/P4HB/HRG/FGG/FGB/FGA/ACTN4/FCGR3B	16	Group	BP
GO:0044237	cellular metabolic process	68/105	205/303	0.819697	1	0.941296	PYCARD/NAGK/MSRA/CPPED1/PDCD6IP/NAPRT/FLNA/NQO2/RAB11B/ITIH4/YWHAH/S100A12/YWHAZ/PPIA/YWHAE/YWHAG/TPI1/HK3/PGD/SERPINB10/IQGAP1/NAMPT/TALDO1/CHI3L1/YWHAB/SERPINB1/ADSS2/DDT/BLVRB/PRDX6/ERP29/TKT/MSN/AZGP1/MMP8/UBA1/ITIH1/FAH/MMP9/NCF1/AKR1A1/ACTN1/G6PD/RNASE2/C4B/ALDOC/GSTP1/SERPINF2/ELANE/PFN1/IVL/P4HB/GPI/PYGL/HRG/SOD2/APOB/ALDOA/PGK1/HPRT1/PNP/LDHA/ACTN4/B4GAT1/PDXK/CLIC1/CAMP/PCMT1	68	Group	BP
GO:0007017	microtubule-based process	4/105	15/303	0.826688	1	0.941296	PDCD6IP/FLNA/KPNB1/APOB	4	Group	BP
GO:0010631	epithelial cell migration	4/105	15/303	0.826688	1	0.941296	MMP9/PFN1/GPI/HRG	4	Group	BP
GO:0010817	regulation of hormone levels	4/105	15/303	0.826688	1	0.941296	RAB11B/FGG/FGB/FGA	4	Group	BP
GO:0016049	cell growth	4/105	15/303	0.826688	1	0.941296	IQGAP1/VCL/G6PD/HRG	4	Group	BP
GO:0051402	neuron apoptotic process	4/105	15/303	0.826688	1	0.941296	NQO2/G6PD/GPI/SOD2	4	Group	BP
GO:0071216	cellular response to biotic stimulus	4/105	15/303	0.826688	1	0.941296	PYCARD/CYRIB/GSTP1/CAMP	4	Group	BP
GO:0090130	tissue migration	4/105	15/303	0.826688	1	0.941296	MMP9/PFN1/GPI/HRG	4	Group	BP
GO:0090132	epithelium migration	4/105	15/303	0.826688	1	0.941296	MMP9/PFN1/GPI/HRG	4	Group	BP
GO:0048666	neuron development	7/105	25/303	0.82818	1	0.941296	FLNA/YWHAH/YWHAZ/VASP/IQGAP1/VCL/HPRT1	7	Group	BP
GO:0006954	inflammatory response	12/105	41/303	0.830069	1	0.941296	PYCARD/ITIH4/S100A12/CHI3L1/DDT/MMP8/MMP9/NCF1/C4B/GSTP1/SERPINF2/ELANE	12	Group	BP
GO:0048731	system development	32/105	102/303	0.837072	1	0.941296	FLNA/YWHAH/YWHAZ/PPIA/YWHAE/YWHAG/VASP/IQGAP1/CAPG/CHI3L1/S100A4/MSN/PRTN3/VCL/MMP9/LCP1/ACTN1/G6PD/GSTP1/SERPINF2/PFN1/IVL/HRG/SOD2/APOB/PGK1/HPRT1/PNP/LDHA/WDR1/ARPC5/CAMP	32	Group	BP
GO:0031175	neuron projection development	6/105	22/303	0.838291	1	0.941296	FLNA/YWHAH/VASP/IQGAP1/VCL/HPRT1	6	Group	BP
GO:0043066	negative regulation of apoptotic process	10/105	35/303	0.83956	1	0.941296	FLNA/YWHAZ/PPIA/MMP9/GSTP1/GPI/SOD2/FGG/FGB/FGA	10	Group	BP
GO:0043069	negative regulation of programmed cell death	10/105	35/303	0.83956	1	0.941296	FLNA/YWHAZ/PPIA/MMP9/GSTP1/GPI/SOD2/FGG/FGB/FGA	10	Group	BP
GO:0051248	negative regulation of protein metabolic process	17/105	57/303	0.842519	1	0.941296	PYCARD/FLNA/ITIH4/PPIA/YWHAE/YWHAG/SERPINB10/YWHAB/SERPINB1/ITIH1/MMP9/G6PD/C4B/GSTP1/SERPINF2/GPI/HRG	17	Group	BP
GO:0044238	primary metabolic process	68/105	206/303	0.842701	1	0.941296	PYCARD/NAGK/MSRA/RNPEP/CPPED1/PDCD6IP/NAPRT/FLNA/ITIH4/CHIT1/YWHAH/S100A12/YWHAZ/PPIA/YWHAE/YWHAG/TPI1/HK3/PGD/SERPINB10/IQGAP1/NAMPT/TALDO1/CHI3L1/YWHAB/SERPINB1/ADSS2/PRDX6/ERP29/MSN/AZGP1/PRTN3/MMP8/UBA1/ITIH1/FAH/MMP9/NCF1/AKR1A1/ACTN1/G6PD/RNASE2/C4B/ALDOC/GSTP1/SERPINF2/ELANE/PFN1/IVL/P4HB/GPI/PYGL/HRG/SOD2/APOB/ALDOA/FGG/FGB/FGA/PGK1/HPRT1/PNP/LDHA/ACTN4/B4GAT1/CAMP/CFI/PCMT1	68	Group	BP
GO:0032269	negative regulation of cellular protein metabolic process	16/105	54/303	0.844682	1	0.941296	PYCARD/ITIH4/PPIA/YWHAE/YWHAG/SERPINB10/YWHAB/SERPINB1/ITIH1/MMP9/G6PD/C4B/GSTP1/SERPINF2/GPI/HRG	16	Group	BP
GO:0034645	cellular macromolecule biosynthetic process	16/105	54/303	0.844682	1	0.941296	PYCARD/FLNA/YWHAH/S100A12/PPIA/NAMPT/YWHAB/NCF1/ACTN1/SERPINF2/ELANE/PFN1/SOD2/APOB/ACTN4/B4GAT1	16	Group	BP
GO:0008610	lipid biosynthetic process	3/105	12/303	0.848057	1	0.941296	G6PD/GSTP1/APOB	3	Group	BP
GO:0009620	response to fungus	3/105	12/303	0.848057	1	0.941296	S100A12/ELANE/HRG	3	Group	BP
GO:0016032	viral process	3/105	12/303	0.848057	1	0.941296	PDCD6IP/PPIA/P4HB	3	Group	BP
GO:0031647	regulation of protein stability	3/105	12/303	0.848057	1	0.941296	PYCARD/FLNA/PFN1	3	Group	BP
GO:0034614	cellular response to reactive oxygen species	3/105	12/303	0.848057	1	0.941296	MMP9/NCF1/SOD2	3	Group	BP
GO:0045471	response to ethanol	3/105	12/303	0.848057	1	0.941296	G6PD/GSTP1/SOD2	3	Group	BP
GO:0050832	defense response to fungus	3/105	12/303	0.848057	1	0.941296	S100A12/ELANE/HRG	3	Group	BP
GO:0051091	positive regulation of DNA-binding transcription factor activity	3/105	12/303	0.848057	1	0.941296	PYCARD/S100A12/PPIA	3	Group	BP
GO:0051702	biological process involved in interaction with symbiont	3/105	12/303	0.848057	1	0.941296	ELANE/HRG/CAMP	3	Group	BP
GO:0051240	positive regulation of multicellular organismal process	14/105	48/303	0.850165	1	0.941296	PYCARD/CYRIB/MNDA/CHI3L1/DDT/MMP8/SERPINF2/ELANE/HRG/FGG/FGB/FGA/PNP/CAMP	14	Group	BP
GO:0044403	biological process involved in symbiotic interaction	5/105	19/303	0.850839	1	0.941296	PPIA/ELANE/P4HB/HRG/CAMP	5	Group	BP
GO:1901700	response to oxygen-containing compound	18/105	61/303	0.863819	1	0.941296	PYCARD/FLNA/RAB11B/YWHAG/IQGAP1/NAMPT/MSN/MMP9/NCF1/AKR1A1/G6PD/GSTP1/ELANE/GPI/SOD2/APOB/LDHA/CAMP	18	Group	BP
GO:0060255	regulation of macromolecule metabolic process	39/105	124/303	0.863927	1	0.941296	PYCARD/CYRIB/FLNA/ITIH4/YWHAH/S100A12/PPIA/YWHAE/YWHAG/NUTF2/SERPINB10/IQGAP1/NAMPT/MNDA/CHI3L1/YWHAB/SERPINB1/DDT/PRDX6/ERP29/MSN/MMP8/ITIH1/MMP9/NCF1/ACTN1/G6PD/C4B/GSTP1/SERPINF2/ELANE/PFN1/GPI/HRG/SOD2/APOB/PNP/ACTN4/CAMP	39	Group	BP
GO:0009889	regulation of biosynthetic process	17/105	58/303	0.865834	1	0.941296	PYCARD/FLNA/YWHAH/S100A12/PPIA/NAMPT/YWHAB/MMP8/NCF1/ACTN1/GSTP1/SERPINF2/ELANE/PFN1/SOD2/APOB/ACTN4	17	Group	BP
GO:0002526	acute inflammatory response	4/105	16/303	0.866676	1	0.941296	ITIH4/GSTP1/SERPINF2/ELANE	4	Group	BP
GO:0009890	negative regulation of biosynthetic process	4/105	16/303	0.866676	1	0.941296	FLNA/YWHAB/GSTP1/ELANE	4	Group	BP
GO:0050808	synapse organization	4/105	16/303	0.866676	1	0.941296	FLNA/YWHAZ/ACTN1/PFN1	4	Group	BP
GO:0071407	cellular response to organic cyclic compound	4/105	16/303	0.866676	1	0.941296	FLNA/YWHAH/MSN/GSTP1	4	Group	BP
GO:0060548	negative regulation of cell death	10/105	36/303	0.86742	1	0.941296	FLNA/YWHAZ/PPIA/MMP9/GSTP1/GPI/SOD2/FGG/FGB/FGA	10	Group	BP
GO:0030163	protein catabolic process	6/105	23/303	0.871375	1	0.941296	PDCD6IP/FLNA/MSN/UBA1/ELANE/APOB	6	Group	BP
GO:0051246	regulation of protein metabolic process	25/105	83/303	0.876205	1	0.941296	PYCARD/FLNA/ITIH4/S100A12/PPIA/YWHAE/YWHAG/SERPINB10/IQGAP1/CHI3L1/YWHAB/SERPINB1/ERP29/MSN/ITIH1/MMP9/NCF1/G6PD/C4B/GSTP1/SERPINF2/ELANE/GPI/HRG/CAMP	25	Group	BP
GO:0032268	regulation of cellular protein metabolic process	24/105	80/303	0.876785	1	0.941296	PYCARD/ITIH4/S100A12/PPIA/YWHAE/YWHAG/SERPINB10/IQGAP1/CHI3L1/YWHAB/SERPINB1/ERP29/MSN/ITIH1/MMP9/NCF1/G6PD/C4B/GSTP1/SERPINF2/ELANE/GPI/HRG/CAMP	24	Group	BP
GO:0009719	response to endogenous stimulus	12/105	43/303	0.881506	1	0.941296	FLNA/YWHAH/YWHAG/IQGAP1/NAMPT/GSTP1/GPI/APOB/FGB/LDHA/ARPC3/CAMP	12	Group	BP
GO:0009991	response to extracellular stimulus	5/105	20/303	0.883627	1	0.941296	NAMPT/G6PD/GSTP1/SOD2/LDHA	5	Group	BP
GO:0031667	response to nutrient levels	5/105	20/303	0.883627	1	0.941296	NAMPT/G6PD/GSTP1/SOD2/LDHA	5	Group	BP
GO:0071396	cellular response to lipid	5/105	20/303	0.883627	1	0.941296	PYCARD/YWHAH/MSN/GSTP1/CAMP	5	Group	BP
GO:0002521	leukocyte differentiation	3/105	13/303	0.8871	1	0.941296	PRTN3/MMP9/PNP	3	Group	BP
GO:0022402	cell cycle process	3/105	13/303	0.8871	1	0.941296	PDCD6IP/FLNA/KPNB1	3	Group	BP
GO:0048589	developmental growth	3/105	13/303	0.8871	1	0.941296	IQGAP1/VCL/G6PD	3	Group	BP
GO:0051345	positive regulation of hydrolase activity	3/105	13/303	0.8871	1	0.941296	PYCARD/PRTN3/PFN1	3	Group	BP
GO:0071222	cellular response to lipopolysaccharide	3/105	13/303	0.8871	1	0.941296	PYCARD/GSTP1/CAMP	3	Group	BP
GO:0072657	protein localization to membrane	3/105	13/303	0.8871	1	0.941296	FLNA/RAB11B/NCF1	3	Group	BP
GO:0097305	response to alcohol	3/105	13/303	0.8871	1	0.941296	G6PD/GSTP1/SOD2	3	Group	BP
GO:0044260	cellular macromolecule metabolic process	44/105	140/303	0.887816	1	0.941296	PYCARD/MSRA/CPPED1/PDCD6IP/FLNA/RAB11B/ITIH4/YWHAH/S100A12/YWHAZ/PPIA/YWHAE/YWHAG/SERPINB10/IQGAP1/NAMPT/CHI3L1/YWHAB/SERPINB1/ERP29/MSN/UBA1/ITIH1/MMP9/NCF1/ACTN1/G6PD/RNASE2/C4B/GSTP1/SERPINF2/ELANE/PFN1/IVL/P4HB/GPI/PYGL/HRG/SOD2/APOB/ACTN4/B4GAT1/CAMP/PCMT1	44	Group	BP
GO:0070887	cellular response to chemical stimulus	30/105	99/303	0.892535	1	0.941296	PYCARD/MSRA/FLNA/RAB11B/YWHAH/S100A12/PPIA/YWHAG/IQGAP1/NAMPT/MNDA/CHI3L1/DDT/PRDX6/MSN/MMP9/NCF1/AKR1A1/G6PD/GSTP1/P4HB/HRG/SOD2/APOB/FGG/FGB/PGK1/ACTN4/ARPC3/CAMP	30	Group	BP
GO:0080090	regulation of primary metabolic process	34/105	111/303	0.893688	1	0.941296	PYCARD/FLNA/ITIH4/YWHAH/S100A12/PPIA/YWHAE/YWHAG/SERPINB10/IQGAP1/NAMPT/CHI3L1/YWHAB/SERPINB1/PRDX6/ERP29/MSN/ITIH1/MMP9/NCF1/ACTN1/G6PD/C4B/GSTP1/SERPINF2/ELANE/PFN1/GPI/HRG/SOD2/APOB/HPRT1/ACTN4/CAMP	34	Group	BP
GO:0000003	reproduction	6/105	24/303	0.898703	1	0.941296	FLNA/ARHGDIB/NAMPT/MMP9/APOB/ALDOA	6	Group	BP
GO:0007049	cell cycle	6/105	24/303	0.898703	1	0.941296	PDCD6IP/FLNA/KPNB1/YWHAE/IQGAP1/CLIC1	6	Group	BP
GO:0022414	reproductive process	6/105	24/303	0.898703	1	0.941296	FLNA/ARHGDIB/NAMPT/MMP9/APOB/ALDOA	6	Group	BP
GO:0048513	animal organ development	20/105	69/303	0.898952	1	0.941296	FLNA/YWHAH/YWHAZ/YWHAE/IQGAP1/CHI3L1/S100A4/MSN/PRTN3/MMP9/LCP1/ACTN1/G6PD/GSTP1/IVL/HPRT1/PNP/LDHA/WDR1/ARPC5	20	Group	BP
GO:0043170	macromolecule metabolic process	60/105	187/303	0.90576	1	0.941296	PYCARD/MSRA/CYRIB/RNPEP/CPPED1/PDCD6IP/FLNA/RAB11B/ITIH4/CHIT1/YWHAH/S100A12/YWHAZ/PPIA/YWHAE/YWHAG/NUTF2/SERPINB10/IQGAP1/NAMPT/MNDA/CHI3L1/YWHAB/SERPINB1/DDT/PRDX6/ERP29/MSN/AZGP1/PRTN3/MMP8/UBA1/ITIH1/MMP9/NCF1/ACTN1/G6PD/RNASE2/C4B/GSTP1/SERPINF2/ELANE/PFN1/IVL/P4HB/GPI/PYGL/HRG/SOD2/APOB/FGG/FGB/FGA/PGK1/PNP/ACTN4/B4GAT1/CAMP/CFI/PCMT1	60	Group	BP
GO:0044267	cellular protein metabolic process	34/105	112/303	0.908499	1	0.941296	PYCARD/MSRA/CPPED1/PDCD6IP/FLNA/ITIH4/S100A12/YWHAZ/PPIA/YWHAE/YWHAG/SERPINB10/IQGAP1/CHI3L1/YWHAB/SERPINB1/ERP29/MSN/UBA1/ITIH1/MMP9/NCF1/G6PD/C4B/GSTP1/SERPINF2/ELANE/IVL/P4HB/GPI/HRG/B4GAT1/CAMP/PCMT1	34	Group	BP
GO:0031326	regulation of cellular biosynthetic process	15/105	54/303	0.909662	1	0.941296	PYCARD/FLNA/YWHAH/S100A12/PPIA/NAMPT/YWHAB/MMP8/NCF1/ACTN1/SERPINF2/ELANE/PFN1/SOD2/ACTN4	15	Group	BP
GO:0000302	response to reactive oxygen species	5/105	21/303	0.910129	1	0.941296	MMP9/NCF1/GSTP1/SOD2/LDHA	5	Group	BP
GO:0009410	response to xenobiotic stimulus	5/105	21/303	0.910129	1	0.941296	S100A12/GSTP1/SOD2/PNP/LDHA	5	Group	BP
GO:0001655	urogenital system development	2/105	10/303	0.914158	1	0.941296	IQGAP1/MMP9	2	Group	BP
GO:0006874	cellular calcium ion homeostasis	2/105	10/303	0.914158	1	0.941296	YWHAE/ELANE	2	Group	BP
GO:0006953	acute-phase response	2/105	10/303	0.914158	1	0.941296	ITIH4/SERPINF2	2	Group	BP
GO:0010594	regulation of endothelial cell migration	2/105	10/303	0.914158	1	0.941296	GPI/HRG	2	Group	BP
GO:0016053	organic acid biosynthetic process	2/105	10/303	0.914158	1	0.941296	AKR1A1/GSTP1	2	Group	BP
GO:0016567	protein ubiquitination	2/105	10/303	0.914158	1	0.941296	PPIA/UBA1	2	Group	BP
GO:0045766	positive regulation of angiogenesis	2/105	10/303	0.914158	1	0.941296	CHI3L1/CAMP	2	Group	BP
GO:0046394	carboxylic acid biosynthetic process	2/105	10/303	0.914158	1	0.941296	AKR1A1/GSTP1	2	Group	BP
GO:0051606	detection of stimulus	2/105	10/303	0.914158	1	0.941296	AZGP1/C4B	2	Group	BP
GO:0055074	calcium ion homeostasis	2/105	10/303	0.914158	1	0.941296	YWHAE/ELANE	2	Group	BP
GO:1904018	positive regulation of vasculature development	2/105	10/303	0.914158	1	0.941296	CHI3L1/CAMP	2	Group	BP
GO:0048878	chemical homeostasis	9/105	35/303	0.917336	1	0.941296	RAB11B/YWHAE/HK3/GSTP1/ELANE/GPI/PYGL/SOD2/APOB	9	Group	BP
GO:2000026	regulation of multicellular organismal development	9/105	35/303	0.917336	1	0.941296	YWHAH/CHI3L1/VCL/MMP9/G6PD/HRG/PGK1/PNP/CAMP	9	Group	BP
GO:0051172	negative regulation of nitrogen compound metabolic process	18/105	64/303	0.918237	1	0.941296	PYCARD/FLNA/ITIH4/PPIA/YWHAE/YWHAG/SERPINB10/YWHAB/SERPINB1/ITIH1/MMP9/G6PD/C4B/GSTP1/SERPINF2/ELANE/GPI/HRG	18	Group	BP
GO:0042742	defense response to bacterium	6/105	25/303	0.920973	1	0.941296	PYCARD/S100A12/ELANE/FGB/FGA/CAMP	6	Group	BP
GO:0071363	cellular response to growth factor stimulus	4/105	18/303	0.923625	1	0.941296	IQGAP1/GSTP1/HRG/ARPC3	4	Group	BP
GO:0043086	negative regulation of catalytic activity	15/105	55/303	0.925222	1	0.941296	PYCARD/ITIH4/PPIA/YWHAG/SERPINB10/IQGAP1/YWHAB/SERPINB1/ITIH1/MMP9/C4B/GSTP1/SERPINF2/GPI/HRG	15	Group	BP
GO:0010605	negative regulation of macromolecule metabolic process	21/105	74/303	0.927162	1	0.941296	PYCARD/FLNA/ITIH4/PPIA/YWHAE/YWHAG/NUTF2/SERPINB10/YWHAB/SERPINB1/ERP29/MMP8/ITIH1/MMP9/G6PD/C4B/GSTP1/SERPINF2/ELANE/GPI/HRG	21	Group	BP
GO:0008152	metabolic process	78/105	238/303	0.9272	1	0.941296	PYCARD/NAGK/MSRA/CYRIB/RNPEP/CPPED1/PDCD6IP/NAPRT/FLNA/NQO2/RAB11B/ITIH4/CHIT1/YWHAH/S100A12/YWHAZ/PPIA/YWHAE/YWHAG/NUTF2/TPI1/HK3/PGD/SERPINB10/IQGAP1/NAMPT/MNDA/TALDO1/CHI3L1/YWHAB/SERPINB1/ADSS2/DDT/BLVRB/PRDX6/ERP29/TKT/MSN/AZGP1/PRTN3/MMP8/UBA1/ITIH1/FAH/MMP9/NCF1/AKR1A1/ACTN1/G6PD/RNASE2/C4B/ALDOC/GSTP1/SERPINF2/ELANE/PFN1/IVL/P4HB/GPI/PYGL/HRG/SOD2/APOB/ALDOA/FGG/FGB/FGA/PGK1/HPRT1/PNP/LDH…	78	Group	BP
GO:0040007	growth	5/105	22/303	0.931258	1	0.941296	IQGAP1/TKT/VCL/G6PD/HRG	5	Group	BP
GO:0050877	nervous system process	5/105	22/303	0.931258	1	0.941296	NQO2/AZGP1/GPI/SOD2/WDR1	5	Group	BP
GO:0006955	immune response	22/105	78/303	0.937967	1	0.941296	PYCARD/CYRIB/CHIT1/S100A12/MNDA/AZGP1/PRTN3/NCF1/LCP1/RNASE2/C4B/CFH/ELANE/GPI/HRG/FGB/FGA/HPRT1/PNP/CAMP/CFI/FCGR3B	22	Group	BP
GO:0010975	regulation of neuron projection development	3/105	15/303	0.939595	1	0.941296	FLNA/YWHAH/IQGAP1	3	Group	BP
GO:0007568	aging	2/105	11/303	0.93998	1	0.941296	NAMPT/SOD2	2	Group	BP
GO:0034976	response to endoplasmic reticulum stress	2/105	11/303	0.93998	1	0.941296	ERP29/P4HB	2	Group	BP
GO:0031324	negative regulation of cellular metabolic process	19/105	69/303	0.94199	1	0.941296	PYCARD/FLNA/ITIH4/PPIA/YWHAE/YWHAG/SERPINB10/NAMPT/YWHAB/SERPINB1/ITIH1/MMP9/G6PD/C4B/GSTP1/SERPINF2/ELANE/GPI/HRG	19	Group	BP
GO:0006897	endocytosis	4/105	19/303	0.943035	1	0.941296	PYCARD/CAP1/C4B/CFI	4	Group	BP
GO:0070848	response to growth factor	4/105	19/303	0.943035	1	0.941296	IQGAP1/GSTP1/HRG/ARPC3	4	Group	BP
GO:0044092	negative regulation of molecular function	17/105	63/303	0.945511	1	0.941296	PYCARD/FLNA/ITIH4/PPIA/YWHAE/YWHAG/SERPINB10/IQGAP1/YWHAB/SERPINB1/ITIH1/MMP9/C4B/GSTP1/SERPINF2/GPI/HRG	17	Group	BP
GO:0044419	biological process involved in interspecies interaction between organisms	22/105	79/303	0.948357	1	0.941296	PYCARD/CYRIB/CHIT1/S100A12/PPIA/MNDA/PRTN3/NCF1/RNASE2/C4B/GSTP1/CFH/ELANE/P4HB/PYGL/HRG/SOD2/APOB/FGB/FGA/CAMP/CFI	22	Group	BP
GO:0043207	response to external biotic stimulus	20/105	73/303	0.950733	1	0.941296	PYCARD/CYRIB/CHIT1/S100A12/MNDA/PRTN3/NCF1/RNASE2/C4B/GSTP1/CFH/ELANE/PYGL/HRG/SOD2/APOB/FGB/FGA/CAMP/CFI	20	Group	BP
GO:0051707	response to other organism	20/105	73/303	0.950733	1	0.941296	PYCARD/CYRIB/CHIT1/S100A12/MNDA/PRTN3/NCF1/RNASE2/C4B/GSTP1/CFH/ELANE/PYGL/HRG/SOD2/APOB/FGB/FGA/CAMP/CFI	20	Group	BP
GO:0031323	regulation of cellular metabolic process	35/105	119/303	0.952719	1	0.941296	PYCARD/FLNA/NQO2/ITIH4/YWHAH/S100A12/PPIA/YWHAE/YWHAG/SERPINB10/IQGAP1/NAMPT/CHI3L1/YWHAB/SERPINB1/PRDX6/ERP29/MSN/MMP8/ITIH1/MMP9/NCF1/ACTN1/G6PD/C4B/GSTP1/SERPINF2/ELANE/PFN1/GPI/HRG/SOD2/HPRT1/ACTN4/CAMP	35	Group	BP
GO:0044248	cellular catabolic process	18/105	67/303	0.953676	1	0.941296	PYCARD/NAGK/PDCD6IP/NQO2/TPI1/PGD/NAMPT/BLVRB/PRDX6/MSN/UBA1/FAH/AKR1A1/RNASE2/PYGL/APOB/HPRT1/PNP	18	Group	BP
GO:0040008	regulation of growth	3/105	16/303	0.956422	1	0.941296	TKT/G6PD/HRG	3	Group	BP
GO:0048545	response to steroid hormone	3/105	16/303	0.956422	1	0.941296	YWHAH/GSTP1/GPI	3	Group	BP
GO:0009894	regulation of catabolic process	4/105	20/303	0.957886	1	0.941296	PYCARD/FLNA/NAMPT/MSN	4	Group	BP
GO:0044265	cellular macromolecule catabolic process	4/105	20/303	0.957886	1	0.941296	PDCD6IP/MSN/UBA1/RNASE2	4	Group	BP
GO:0001558	regulation of cell growth	2/105	12/303	0.958364	1	0.941296	G6PD/HRG	2	Group	BP
GO:0032446	protein modification by small protein conjugation	2/105	12/303	0.958364	1	0.941296	PPIA/UBA1	2	Group	BP
GO:0042542	response to hydrogen peroxide	2/105	12/303	0.958364	1	0.941296	SOD2/LDHA	2	Group	BP
GO:0051098	regulation of binding	2/105	12/303	0.958364	1	0.941296	MMP8/MMP9	2	Group	BP
GO:0070647	protein modification by small protein conjugation or removal	2/105	12/303	0.958364	1	0.941296	PPIA/UBA1	2	Group	BP
GO:0072503	cellular divalent inorganic cation homeostasis	2/105	12/303	0.958364	1	0.941296	YWHAE/ELANE	2	Group	BP
GO:0072507	divalent inorganic cation homeostasis	2/105	12/303	0.958364	1	0.941296	YWHAE/ELANE	2	Group	BP
GO:0009607	response to biotic stimulus	20/105	74/303	0.959463	1	0.941296	PYCARD/CYRIB/CHIT1/S100A12/MNDA/PRTN3/NCF1/RNASE2/C4B/GSTP1/CFH/ELANE/PYGL/HRG/SOD2/APOB/FGB/FGA/CAMP/CFI	20	Group	BP
GO:0019222	regulation of metabolic process	41/105	138/303	0.962366	1	0.941296	PYCARD/CYRIB/FLNA/NQO2/ITIH4/YWHAH/S100A12/PPIA/YWHAE/YWHAG/NUTF2/SERPINB10/IQGAP1/NAMPT/MNDA/CHI3L1/YWHAB/SERPINB1/DDT/PRDX6/ERP29/MSN/MMP8/ITIH1/MMP9/NCF1/ACTN1/G6PD/C4B/GSTP1/SERPINF2/ELANE/PFN1/GPI/HRG/SOD2/APOB/HPRT1/PNP/ACTN4/CAMP	41	Group	BP
GO:0019538	protein metabolic process	43/105	144/303	0.963438	1	0.941296	PYCARD/MSRA/RNPEP/CPPED1/PDCD6IP/FLNA/ITIH4/S100A12/YWHAZ/PPIA/YWHAE/YWHAG/SERPINB10/IQGAP1/CHI3L1/YWHAB/SERPINB1/ERP29/MSN/PRTN3/MMP8/UBA1/ITIH1/MMP9/NCF1/G6PD/C4B/GSTP1/SERPINF2/ELANE/IVL/P4HB/GPI/HRG/APOB/FGG/FGB/FGA/PGK1/B4GAT1/CAMP/CFI/PCMT1	43	Group	BP
GO:0019725	cellular homeostasis	6/105	28/303	0.964382	1	0.941296	RAB11B/YWHAE/HK3/PRDX6/ELANE/ALDOA	6	Group	BP
GO:0009892	negative regulation of metabolic process	22/105	81/303	0.964849	1	0.941296	PYCARD/FLNA/ITIH4/PPIA/YWHAE/YWHAG/NUTF2/SERPINB10/NAMPT/YWHAB/SERPINB1/ERP29/MMP8/ITIH1/MMP9/G6PD/C4B/GSTP1/SERPINF2/ELANE/GPI/HRG	22	Group	BP
GO:0010951	negative regulation of endopeptidase activity	9/105	39/303	0.967871	1	0.941296	ITIH4/SERPINB10/SERPINB1/ITIH1/MMP9/C4B/SERPINF2/GPI/HRG	9	Group	BP
GO:0033993	response to lipid	9/105	39/303	0.967871	1	0.941296	PYCARD/YWHAH/MSN/GSTP1/ELANE/GPI/SOD2/APOB/CAMP	9	Group	BP
GO:0061024	membrane organization	3/105	17/303	0.968819	1	0.941296	HEBP2/PDCD6IP/APOB	3	Group	BP
GO:0042592	homeostatic process	14/105	56/303	0.969111	1	0.941296	RAB11B/YWHAE/HK3/PRDX6/AZGP1/VCL/G6PD/GSTP1/ELANE/GPI/PYGL/SOD2/APOB/ALDOA	14	Group	BP
GO:0045087	innate immune response	11/105	46/303	0.969122	1	0.941296	PYCARD/S100A12/MNDA/NCF1/RNASE2/C4B/CFH/FGB/FGA/CAMP/CFI	11	Group	BP
GO:0055082	cellular chemical homeostasis	4/105	21/303	0.969123	1	0.941296	RAB11B/YWHAE/HK3/ELANE	4	Group	BP
GO:0097237	cellular response to toxic substance	4/105	21/303	0.969123	1	0.941296	PRDX6/AKR1A1/GSTP1/SOD2	4	Group	BP
GO:0098754	detoxification	4/105	21/303	0.969123	1	0.941296	PRDX6/AKR1A1/GSTP1/SOD2	4	Group	BP
GO:1990748	cellular detoxification	4/105	21/303	0.969123	1	0.941296	PRDX6/AKR1A1/GSTP1/SOD2	4	Group	BP
GO:0003006	developmental process involved in reproduction	2/105	13/303	0.971321	1	0.941296	FLNA/APOB	2	Group	BP
GO:0006914	autophagy	2/105	13/303	0.971321	1	0.941296	PYCARD/NAMPT	2	Group	BP
GO:0042743	hydrogen peroxide metabolic process	2/105	13/303	0.971321	1	0.941296	PRDX6/SOD2	2	Group	BP
GO:0043542	endothelial cell migration	2/105	13/303	0.971321	1	0.941296	GPI/HRG	2	Group	BP
GO:0061919	process utilizing autophagic mechanism	2/105	13/303	0.971321	1	0.941296	PYCARD/NAMPT	2	Group	BP
GO:0043603	cellular amide metabolic process	6/105	29/303	0.973127	1	0.941296	NAGK/G6PD/GSTP1/ELANE/PNP/CLIC1	6	Group	BP
GO:0010466	negative regulation of peptidase activity	9/105	40/303	0.975095	1	0.941296	ITIH4/SERPINB10/SERPINB1/ITIH1/MMP9/C4B/SERPINF2/GPI/HRG	9	Group	BP
GO:0006457	protein folding	3/105	18/303	0.977858	1	0.941296	PPIA/ERP29/P4HB	3	Group	BP
GO:0044257	cellular protein catabolic process	3/105	18/303	0.977858	1	0.941296	PDCD6IP/MSN/UBA1	3	Group	BP
GO:0002683	negative regulation of immune system process	2/105	14/303	0.980373	1	0.941296	MNDA/DDT	2	Group	BP
GO:0007600	sensory perception	2/105	14/303	0.980373	1	0.941296	AZGP1/WDR1	2	Group	BP
GO:0052548	regulation of endopeptidase activity	10/105	45/303	0.983196	1	0.941296	PYCARD/ITIH4/SERPINB10/SERPINB1/ITIH1/MMP9/C4B/SERPINF2/GPI/HRG	10	Group	BP
GO:0006518	peptide metabolic process	4/105	23/303	0.983779	1	0.941296	G6PD/GSTP1/ELANE/CLIC1	4	Group	BP
GO:0031329	regulation of cellular catabolic process	3/105	19/303	0.984387	1	0.941296	PYCARD/NAMPT/MSN	3	Group	BP
GO:0098869	cellular oxidant detoxification	3/105	19/303	0.984387	1	0.941296	PRDX6/GSTP1/SOD2	3	Group	BP
GO:0006869	lipid transport	1/105	10/303	0.986906	1	0.941296	APOB	1	Group	BP
GO:0019216	regulation of lipid metabolic process	1/105	10/303	0.986906	1	0.941296	APOB	1	Group	BP
GO:0043393	regulation of protein binding	1/105	10/303	0.986906	1	0.941296	MMP9	1	Group	BP
GO:0051301	cell division	1/105	10/303	0.986906	1	0.941296	PDCD6IP	1	Group	BP
GO:0062012	regulation of small molecule metabolic process	1/105	10/303	0.986906	1	0.941296	APOB	1	Group	BP
GO:1903706	regulation of hemopoiesis	1/105	10/303	0.986906	1	0.941296	PNP	1	Group	BP
GO:0009636	response to toxic substance	4/105	24/303	0.988367	1	0.941296	PRDX6/AKR1A1/GSTP1/SOD2	4	Group	BP
GO:0006950	response to stress	40/105	141/303	0.98849	1	0.941296	TLN1/PYCARD/MSRA/FERMT3/NAPRT/FLNA/ITIH4/S100A12/PPIA/YWHAE/NAMPT/MNDA/CHI3L1/DDT/PRDX6/ERP29/MMP8/UBA1/VCL/MMP9/NCF1/G6PD/RNASE2/C4B/GSTP1/SERPINF2/CFH/ELANE/P4HB/GPI/HRG/SOD2/FGG/FGB/FGA/PGK1/LDHA/CLIC1/CAMP/CFI	40	Group	BP
GO:0045861	negative regulation of proteolysis	9/105	43/303	0.988869	1	0.941296	ITIH4/SERPINB10/SERPINB1/ITIH1/MMP9/C4B/SERPINF2/GPI/HRG	9	Group	BP
GO:0051235	maintenance of location	3/105	20/303	0.989063	1	0.941296	FLNA/YWHAB/APOB	3	Group	BP
GO:0060249	anatomical structure homeostasis	3/105	20/303	0.989063	1	0.941296	AZGP1/VCL/ALDOA	3	Group	BP
GO:0051336	regulation of hydrolase activity	13/105	57/303	0.989131	1	0.941296	PYCARD/ITIH4/SERPINB10/IQGAP1/SERPINB1/PRTN3/ITIH1/MMP9/C4B/SERPINF2/PFN1/GPI/HRG	13	Group	BP
GO:0098542	defense response to other organism	13/105	57/303	0.989131	1	0.941296	PYCARD/S100A12/MNDA/NCF1/RNASE2/C4B/CFH/ELANE/HRG/FGB/FGA/CAMP/CFI	13	Group	BP
GO:0052547	regulation of peptidase activity	10/105	47/303	0.990169	1	0.941296	PYCARD/ITIH4/SERPINB10/SERPINB1/ITIH1/MMP9/C4B/SERPINF2/GPI/HRG	10	Group	BP
GO:0006952	defense response	20/105	81/303	0.991258	1	0.941296	PYCARD/ITIH4/S100A12/MNDA/CHI3L1/DDT/MMP8/MMP9/NCF1/RNASE2/C4B/GSTP1/SERPINF2/CFH/ELANE/HRG/FGB/FGA/CAMP/CFI	20	Group	BP
GO:0006511	ubiquitin-dependent protein catabolic process	1/105	11/303	0.991598	1	0.941296	UBA1	1	Group	BP
GO:0006898	receptor-mediated endocytosis	1/105	11/303	0.991598	1	0.941296	CAP1	1	Group	BP
GO:0042744	hydrogen peroxide catabolic process	1/105	11/303	0.991598	1	0.941296	PRDX6	1	Group	BP
GO:0048608	reproductive structure development	1/105	11/303	0.991598	1	0.941296	FLNA	1	Group	BP
GO:0050673	epithelial cell proliferation	1/105	11/303	0.991598	1	0.941296	SERPINB1	1	Group	BP
GO:0061458	reproductive system development	1/105	11/303	0.991598	1	0.941296	FLNA	1	Group	BP
GO:0006629	lipid metabolic process	5/105	29/303	0.991619	1	0.941296	YWHAH/PRDX6/G6PD/GSTP1/APOB	5	Group	BP
GO:0051346	negative regulation of hydrolase activity	9/105	45/303	0.993702	1	0.941296	ITIH4/SERPINB10/SERPINB1/ITIH1/MMP9/C4B/SERPINF2/GPI/HRG	9	Group	BP
GO:0006875	cellular metal ion homeostasis	2/105	17/303	0.993917	1	0.941296	YWHAE/ELANE	2	Group	BP
GO:0009887	animal organ morphogenesis	2/105	17/303	0.993917	1	0.941296	FLNA/MSN	2	Group	BP
GO:0051603	proteolysis involved in cellular protein catabolic process	2/105	17/303	0.993917	1	0.941296	PDCD6IP/UBA1	2	Group	BP
GO:0008544	epidermis development	1/105	12/303	0.994619	1	0.941296	IVL	1	Group	BP
GO:0019941	modification-dependent protein catabolic process	1/105	12/303	0.994619	1	0.941296	UBA1	1	Group	BP
GO:0043632	modification-dependent macromolecule catabolic process	1/105	12/303	0.994619	1	0.941296	UBA1	1	Group	BP
GO:0045862	positive regulation of proteolysis	1/105	12/303	0.994619	1	0.941296	PYCARD	1	Group	BP
GO:0044255	cellular lipid metabolic process	3/105	22/303	0.994731	1	0.941296	PRDX6/GSTP1/APOB	3	Group	BP
GO:0010876	lipid localization	1/105	13/303	0.996561	1	0.941296	APOB	1	Group	BP
GO:0001894	tissue homeostasis	2/105	19/303	0.997282	1	0.941296	AZGP1/VCL	2	Group	BP
GO:0006873	cellular ion homeostasis	2/105	19/303	0.997282	1	0.941296	YWHAE/ELANE	2	Group	BP
GO:0030003	cellular cation homeostasis	2/105	19/303	0.997282	1	0.941296	YWHAE/ELANE	2	Group	BP
GO:0055065	metal ion homeostasis	2/105	19/303	0.997282	1	0.941296	YWHAE/ELANE	2	Group	BP
GO:0001895	retina homeostasis	1/105	14/303	0.997806	1	0.941296	AZGP1	1	Group	BP
GO:0050801	ion homeostasis	2/105	21/303	0.998806	1	0.941296	YWHAE/ELANE	2	Group	BP
GO:0055080	cation homeostasis	2/105	21/303	0.998806	1	0.941296	YWHAE/ELANE	2	Group	BP
GO:0098771	inorganic ion homeostasis	2/105	21/303	0.998806	1	0.941296	YWHAE/ELANE	2	Group	BP
GO:0030162	regulation of proteolysis	10/105	55/303	0.999098	1	0.941296	PYCARD/ITIH4/SERPINB10/SERPINB1/ITIH1/MMP9/C4B/SERPINF2/GPI/HRG	10	Group	BP
GO:0048871	multicellular organismal homeostasis	2/105	23/303	0.999484	1	0.941296	AZGP1/VCL	2	Group	BP
GO:0006508	proteolysis	21/105	95/303	0.999521	1	0.941296	PYCARD/RNPEP/PDCD6IP/ITIH4/SERPINB10/SERPINB1/PRTN3/MMP8/UBA1/ITIH1/MMP9/C4B/SERPINF2/ELANE/GPI/HRG/FGG/FGB/FGA/PGK1/CFI	21	Group	BP
GO:0008150	biological_process	105/105	303/303	1	1	0.941296	HEBP2/TLN1/PYCARD/NAGK/MSRA/ABRACL/CYRIB/RNPEP/CPPED1/VAT1/PDCD6IP/FERMT3/NAPRT/FLNA/NQO2/RAB11B/KPNB1/ITIH4/CHIT1/ARHGAP1/YWHAH/NUCB1/CAP1/S100A12/YWHAZ/PPIA/YWHAE/YWHAG/NUTF2/TPI1/CAPZA1/HK3/ARHGDIB/PGD/VASP/GDI2/SERPINB10/CAPZB/CAPZA2/IQGAP1/NAMPT/MNDA/CAPG/TALDO1/CHI3L1/YWHAB/SERPINB1/ADSS2/DDT/BLVRB/PRDX6/ERP29/TKT/S100A4/MSN/AZGP1/PRTN3/MMP8/UBA1/ITIH1/VCL/FAH/MMP9/NCF1/AKR1A1/LCP1/ACTN1/G6…	105	Group	BP
GO:0031982	vesicle	104/105	276/309	9.01452e-06	0.00103757	0.000912996	HEBP2/TLN1/PYCARD/NAGK/MSRA/CYRIB/RNPEP/CPPED1/VAT1/PDCD6IP/FERMT3/NAPRT/FLNA/NQO2/RAB11B/KPNB1/ITIH4/CHIT1/ARHGAP1/YWHAH/NUCB1/CAP1/S100A12/YWHAZ/PPIA/YWHAE/YWHAG/NUTF2/TPI1/CAPZA1/HK3/ARHGDIB/PGD/VASP/GDI2/SERPINB10/CAPZB/CAPZA2/IQGAP1/NAMPT/MNDA/CAPG/TALDO1/CHI3L1/YWHAB/SERPINB1/ADSS2/DDT/BLVRB/PRDX6/ERP29/TKT/S100A4/MSN/AZGP1/PRTN3/MMP8/UBA1/ITIH1/VCL/FAH/MMP9/NCF1/AKR1A1/LCP1/ACTN1/G6PD/RNAS…	104	Group	CC
GO:0005856	cytoskeleton	31/105	51/309	1.62121e-05	0.00103757	0.000912996	TLN1/MSRA/PDCD6IP/FERMT3/FLNA/CAP1/S100A12/YWHAE/CAPZA1/ARHGDIB/VASP/CAPZB/CAPZA2/IQGAP1/CAPG/MSN/VCL/LCP1/ACTN1/G6PD/ALDOC/PFN1/IVL/P4HB/ALDOA/WDR1/ACTN4/ARPC5/ARPC3/ARPC2/TPM3	31	Group	CC
GO:0015629	actin cytoskeleton	21/105	30/309	2.46581e-05	0.00105208	0.00092576	MSRA/PDCD6IP/FERMT3/FLNA/CAP1/CAPZA1/VASP/CAPZB/CAPZA2/IQGAP1/CAPG/VCL/LCP1/ACTN1/ALDOA/WDR1/ACTN4/ARPC5/ARPC3/ARPC2/TPM3	21	Group	CC
GO:0005829	cytosol	70/105	162/309	0.000233935	0.00748593	0.00658712	TLN1/PYCARD/NAGK/MSRA/CPPED1/PDCD6IP/NAPRT/FLNA/NQO2/RAB11B/KPNB1/ARHGAP1/YWHAH/S100A12/YWHAZ/PPIA/YWHAE/YWHAG/NUTF2/TPI1/CAPZA1/HK3/ARHGDIB/PGD/VASP/GDI2/SERPINB10/CAPZB/CAPZA2/IQGAP1/NAMPT/MNDA/TALDO1/YWHAB/ADSS2/BLVRB/PRDX6/TKT/MSN/PRTN3/UBA1/VCL/FAH/NCF1/AKR1A1/LCP1/ACTN1/G6PD/ALDOC/GSTP1/ELANE/PFN1/IVL/P4HB/GPI/PYGL/APOB/ALDOA/PGK1/HPRT1/PNP/LDHA/WDR1/ACTN4/ARPC5/ARPC3/ARPC2/PDXK/PCMT1/TPM3	70	Group	CC
GO:0043228	non-membrane-bounded organelle	38/105	75/309	0.000459831	0.00980972	0.00863191	TLN1/PYCARD/MSRA/PDCD6IP/FERMT3/FLNA/KPNB1/CAP1/S100A12/YWHAE/CAPZA1/ARHGDIB/VASP/CAPZB/CAPZA2/IQGAP1/MNDA/CAPG/SERPINB1/MSN/UBA1/VCL/LCP1/ACTN1/G6PD/ALDOC/PFN1/IVL/P4HB/SOD2/APOB/ALDOA/WDR1/ACTN4/ARPC5/ARPC3/ARPC2/TPM3	38	Group	CC
GO:0043232	intracellular non-membrane-bounded organelle	38/105	75/309	0.000459831	0.00980972	0.00863191	TLN1/PYCARD/MSRA/PDCD6IP/FERMT3/FLNA/KPNB1/CAP1/S100A12/YWHAE/CAPZA1/ARHGDIB/VASP/CAPZB/CAPZA2/IQGAP1/MNDA/CAPG/SERPINB1/MSN/UBA1/VCL/LCP1/ACTN1/G6PD/ALDOC/PFN1/IVL/P4HB/SOD2/APOB/ALDOA/WDR1/ACTN4/ARPC5/ARPC3/ARPC2/TPM3	38	Group	CC
GO:0030055	cell-substrate junction	23/105	40/309	0.000935763	0.0171111	0.0150566	TLN1/PDCD6IP/FERMT3/FLNA/CAP1/YWHAZ/PPIA/YWHAE/YWHAG/VASP/GDI2/IQGAP1/YWHAB/MSN/VCL/LCP1/ACTN1/PFN1/P4HB/ACTN4/ARPC5/ARPC3/ARPC2	23	Group	CC
GO:0030054	cell junction	33/105	65/309	0.00127585	0.0204135	0.0179626	TLN1/PDCD6IP/FERMT3/FLNA/RAB11B/YWHAH/CAP1/YWHAZ/PPIA/YWHAE/YWHAG/VASP/GDI2/CAPZB/IQGAP1/NAMPT/YWHAB/BLVRB/MSN/UBA1/VCL/AKR1A1/LCP1/ACTN1/C4B/PFN1/P4HB/FGB/WDR1/ACTN4/ARPC5/ARPC3/ARPC2	33	Group	CC
GO:0005925	focal adhesion	22/105	39/309	0.00178966	0.0254529	0.0223969	TLN1/PDCD6IP/FLNA/CAP1/YWHAZ/PPIA/YWHAE/YWHAG/VASP/GDI2/IQGAP1/YWHAB/MSN/VCL/LCP1/ACTN1/PFN1/P4HB/ACTN4/ARPC5/ARPC3/ARPC2	22	Group	CC
GO:0070161	anchoring junction	26/105	50/309	0.0032405	0.0414784	0.0364983	TLN1/PDCD6IP/FERMT3/FLNA/YWHAH/CAP1/YWHAZ/PPIA/YWHAE/YWHAG/VASP/GDI2/IQGAP1/YWHAB/MSN/UBA1/VCL/LCP1/ACTN1/PFN1/P4HB/WDR1/ACTN4/ARPC5/ARPC3/ARPC2	26	Group	CC
GO:0043227	membrane-bounded organelle	104/105	291/309	0.00482444	0.056139	0.0493986	HEBP2/TLN1/PYCARD/NAGK/MSRA/CYRIB/RNPEP/CPPED1/VAT1/PDCD6IP/FERMT3/NAPRT/FLNA/NQO2/RAB11B/KPNB1/ITIH4/CHIT1/ARHGAP1/YWHAH/NUCB1/CAP1/S100A12/YWHAZ/PPIA/YWHAE/YWHAG/NUTF2/TPI1/CAPZA1/HK3/ARHGDIB/PGD/VASP/GDI2/SERPINB10/CAPZB/CAPZA2/IQGAP1/NAMPT/MNDA/CAPG/TALDO1/CHI3L1/YWHAB/SERPINB1/ADSS2/DDT/BLVRB/PRDX6/ERP29/TKT/S100A4/MSN/AZGP1/PRTN3/MMP8/UBA1/ITIH1/VCL/FAH/MMP9/NCF1/AKR1A1/LCP1/ACTN1/G6PD/RNAS…	104	Group	CC
GO:0043230	extracellular organelle	95/105	257/309	0.00887966	0.0757731	0.0666754	HEBP2/TLN1/NAGK/MSRA/CYRIB/RNPEP/VAT1/PDCD6IP/FERMT3/NAPRT/FLNA/NQO2/RAB11B/KPNB1/ITIH4/ARHGAP1/YWHAH/NUCB1/CAP1/YWHAZ/PPIA/YWHAE/YWHAG/NUTF2/TPI1/CAPZA1/ARHGDIB/PGD/VASP/GDI2/CAPZB/CAPZA2/IQGAP1/NAMPT/MNDA/CAPG/TALDO1/CHI3L1/YWHAB/SERPINB1/ADSS2/DDT/BLVRB/PRDX6/TKT/S100A4/MSN/AZGP1/PRTN3/UBA1/ITIH1/VCL/FAH/MMP9/AKR1A1/LCP1/ACTN1/G6PD/RNASE2/C4B/ALDOC/GSTP1/SERPINF2/CFH/ELANE/PFN1/IVL/P4HB/GPI/PY…	95	Group	CC
GO:0065010	extracellular membrane-bounded organelle	95/105	257/309	0.00887966	0.0757731	0.0666754	HEBP2/TLN1/NAGK/MSRA/CYRIB/RNPEP/VAT1/PDCD6IP/FERMT3/NAPRT/FLNA/NQO2/RAB11B/KPNB1/ITIH4/ARHGAP1/YWHAH/NUCB1/CAP1/YWHAZ/PPIA/YWHAE/YWHAG/NUTF2/TPI1/CAPZA1/ARHGDIB/PGD/VASP/GDI2/CAPZB/CAPZA2/IQGAP1/NAMPT/MNDA/CAPG/TALDO1/CHI3L1/YWHAB/SERPINB1/ADSS2/DDT/BLVRB/PRDX6/TKT/S100A4/MSN/AZGP1/PRTN3/UBA1/ITIH1/VCL/FAH/MMP9/AKR1A1/LCP1/ACTN1/G6PD/RNASE2/C4B/ALDOC/GSTP1/SERPINF2/CFH/ELANE/PFN1/IVL/P4HB/GPI/PY…	95	Group	CC
GO:0070062	extracellular exosome	95/105	257/309	0.00887966	0.0757731	0.0666754	HEBP2/TLN1/NAGK/MSRA/CYRIB/RNPEP/VAT1/PDCD6IP/FERMT3/NAPRT/FLNA/NQO2/RAB11B/KPNB1/ITIH4/ARHGAP1/YWHAH/NUCB1/CAP1/YWHAZ/PPIA/YWHAE/YWHAG/NUTF2/TPI1/CAPZA1/ARHGDIB/PGD/VASP/GDI2/CAPZB/CAPZA2/IQGAP1/NAMPT/MNDA/CAPG/TALDO1/CHI3L1/YWHAB/SERPINB1/ADSS2/DDT/BLVRB/PRDX6/TKT/S100A4/MSN/AZGP1/PRTN3/UBA1/ITIH1/VCL/FAH/MMP9/AKR1A1/LCP1/ACTN1/G6PD/RNASE2/C4B/ALDOC/GSTP1/SERPINF2/CFH/ELANE/PFN1/IVL/P4HB/GPI/PY…	95	Group	CC
GO:1903561	extracellular vesicle	95/105	257/309	0.00887966	0.0757731	0.0666754	HEBP2/TLN1/NAGK/MSRA/CYRIB/RNPEP/VAT1/PDCD6IP/FERMT3/NAPRT/FLNA/NQO2/RAB11B/KPNB1/ITIH4/ARHGAP1/YWHAH/NUCB1/CAP1/YWHAZ/PPIA/YWHAE/YWHAG/NUTF2/TPI1/CAPZA1/ARHGDIB/PGD/VASP/GDI2/CAPZB/CAPZA2/IQGAP1/NAMPT/MNDA/CAPG/TALDO1/CHI3L1/YWHAB/SERPINB1/ADSS2/DDT/BLVRB/PRDX6/TKT/S100A4/MSN/AZGP1/PRTN3/UBA1/ITIH1/VCL/FAH/MMP9/AKR1A1/LCP1/ACTN1/G6PD/RNASE2/C4B/ALDOC/GSTP1/SERPINF2/CFH/ELANE/PFN1/IVL/P4HB/GPI/PY…	95	Group	CC
GO:0043226	organelle	104/105	293/309	0.0104532	0.0836259	0.0735853	HEBP2/TLN1/PYCARD/NAGK/MSRA/CYRIB/RNPEP/CPPED1/VAT1/PDCD6IP/FERMT3/NAPRT/FLNA/NQO2/RAB11B/KPNB1/ITIH4/CHIT1/ARHGAP1/YWHAH/NUCB1/CAP1/S100A12/YWHAZ/PPIA/YWHAE/YWHAG/NUTF2/TPI1/CAPZA1/HK3/ARHGDIB/PGD/VASP/GDI2/SERPINB10/CAPZB/CAPZA2/IQGAP1/NAMPT/MNDA/CAPG/TALDO1/CHI3L1/YWHAB/SERPINB1/ADSS2/DDT/BLVRB/PRDX6/ERP29/TKT/S100A4/MSN/AZGP1/PRTN3/MMP8/UBA1/ITIH1/VCL/FAH/MMP9/NCF1/AKR1A1/LCP1/ACTN1/G6PD/RNAS…	104	Group	CC
GO:0016020	membrane	69/105	175/309	0.0139167	0.104784	0.0922033	TLN1/PYCARD/MSRA/CYRIB/RNPEP/CPPED1/VAT1/PDCD6IP/FERMT3/FLNA/RAB11B/KPNB1/ITIH4/ARHGAP1/YWHAH/NUCB1/CAP1/S100A12/PPIA/YWHAE/YWHAG/NUTF2/ARHGDIB/VASP/GDI2/SERPINB10/CAPZB/CAPZA2/IQGAP1/NAMPT/YWHAB/SERPINB1/BLVRB/PRDX6/ERP29/TKT/MSN/AZGP1/PRTN3/UBA1/VCL/NCF1/AKR1A1/LCP1/ACTN1/G6PD/C4B/GSTP1/PFN1/IVL/P4HB/GPI/HRG/APOB/ALDOA/FGG/FGB/FGA/PGK1/LDHA/LYPD3/WDR1/ACTN4/B4GAT1/ARPC3/ARPC2/CLIC1/CFI/FCGR3B	69	Group	CC
GO:0031252	cell leading edge	11/105	20/309	0.0379899	0.254103	0.223594	TLN1/VASP/CAPZB/IQGAP1/CAPG/LCP1/ACTN1/P4HB/ARPC5/ARPC3/ARPC2	11	Group	CC
GO:0030016	myofibril	7/105	11/309	0.0399865	0.254103	0.223594	FLNA/CAPZB/VCL/ACTN1/ALDOA/ACTN4/TPM3	7	Group	CC
GO:0043292	contractile fiber	7/105	11/309	0.0399865	0.254103	0.223594	FLNA/CAPZB/VCL/ACTN1/ALDOA/ACTN4/TPM3	7	Group	CC
GO:0042995	cell projection	24/105	53/309	0.0416888	0.254103	0.223594	TLN1/CYRIB/FERMT3/FLNA/YWHAE/VASP/CAPZB/IQGAP1/CAPG/BLVRB/S100A4/MSN/NCF1/LCP1/ACTN1/C4B/P4HB/GPI/WDR1/ACTN4/ARPC5/ARPC3/ARPC2/CAMP	24	Group	CC
GO:0031983	vesicle lumen	41/105	101/309	0.0574452	0.334227	0.294097	HEBP2/PYCARD/CYRIB/CPPED1/VAT1/FERMT3/NAPRT/KPNB1/ITIH4/CHIT1/CAP1/S100A12/PPIA/HK3/GDI2/MNDA/CHI3L1/SERPINB1/PRDX6/PRTN3/MMP8/VCL/ACTN1/RNASE2/ALDOC/GSTP1/SERPINF2/ELANE/GPI/PYGL/HRG/APOB/ALDOA/FGG/FGB/FGA/PNP/ACTN4/ARPC5/PDXK/CAMP	41	Group	CC
GO:0043229	intracellular organelle	90/105	249/309	0.0669461	0.352838	0.310474	HEBP2/TLN1/PYCARD/MSRA/CYRIB/CPPED1/VAT1/PDCD6IP/FERMT3/NAPRT/FLNA/NQO2/RAB11B/KPNB1/ITIH4/CHIT1/ARHGAP1/NUCB1/CAP1/S100A12/YWHAZ/PPIA/YWHAE/NUTF2/TPI1/CAPZA1/HK3/ARHGDIB/PGD/VASP/GDI2/SERPINB10/CAPZB/CAPZA2/IQGAP1/NAMPT/MNDA/CAPG/TALDO1/CHI3L1/YWHAB/SERPINB1/ADSS2/BLVRB/PRDX6/ERP29/TKT/S100A4/MSN/AZGP1/PRTN3/MMP8/UBA1/VCL/MMP9/NCF1/LCP1/ACTN1/G6PD/RNASE2/ALDOC/GSTP1/SERPINF2/ELANE/PFN1/IVL/P4HB/…	90	Group	CC
GO:0030863	cortical cytoskeleton	7/105	12/309	0.0691873	0.352838	0.310474	FLNA/CAP1/CAPZB/CAPZA2/ACTN1/WDR1/ACTN4	7	Group	CC
GO:0005737	cytoplasm	98/105	276/309	0.0711238	0.352838	0.310474	HEBP2/TLN1/PYCARD/NAGK/MSRA/CYRIB/CPPED1/VAT1/PDCD6IP/FERMT3/NAPRT/FLNA/NQO2/RAB11B/KPNB1/ITIH4/CHIT1/ARHGAP1/YWHAH/NUCB1/CAP1/S100A12/YWHAZ/PPIA/YWHAE/YWHAG/NUTF2/TPI1/CAPZA1/HK3/ARHGDIB/PGD/VASP/GDI2/SERPINB10/CAPZB/CAPZA2/IQGAP1/NAMPT/MNDA/CAPG/TALDO1/CHI3L1/YWHAB/SERPINB1/ADSS2/DDT/BLVRB/PRDX6/ERP29/TKT/S100A4/MSN/PRTN3/MMP8/UBA1/VCL/FAH/MMP9/NCF1/AKR1A1/LCP1/ACTN1/G6PD/RNASE2/ALDOC/GSTP1/SER…	98	Group	CC
GO:0005938	cell cortex	9/105	17/309	0.0782939	0.352838	0.310474	FLNA/CAP1/CAPZB/CAPZA2/ACTN1/PFN1/FGB/WDR1/ACTN4	9	Group	CC
GO:0034774	secretory granule lumen	40/105	100/309	0.0788397	0.352838	0.310474	HEBP2/PYCARD/CYRIB/CPPED1/VAT1/FERMT3/NAPRT/KPNB1/ITIH4/CHIT1/CAP1/S100A12/PPIA/HK3/GDI2/MNDA/CHI3L1/SERPINB1/PRDX6/PRTN3/MMP8/VCL/ACTN1/RNASE2/ALDOC/GSTP1/SERPINF2/ELANE/GPI/PYGL/HRG/ALDOA/FGG/FGB/FGA/PNP/ACTN4/ARPC5/PDXK/CAMP	40	Group	CC
GO:0060205	cytoplasmic vesicle lumen	40/105	100/309	0.0788397	0.352838	0.310474	HEBP2/PYCARD/CYRIB/CPPED1/VAT1/FERMT3/NAPRT/KPNB1/ITIH4/CHIT1/CAP1/S100A12/PPIA/HK3/GDI2/MNDA/CHI3L1/SERPINB1/PRDX6/PRTN3/MMP8/VCL/ACTN1/RNASE2/ALDOC/GSTP1/SERPINF2/ELANE/GPI/PYGL/HRG/ALDOA/FGG/FGB/FGA/PNP/ACTN4/ARPC5/PDXK/CAMP	40	Group	CC
GO:0030017	sarcomere	6/105	10/309	0.0799399	0.352838	0.310474	FLNA/CAPZB/ACTN1/ALDOA/ACTN4/TPM3	6	Group	CC
GO:0005576	extracellular region	103/105	295/309	0.091383	0.370112	0.325675	HEBP2/TLN1/PYCARD/NAGK/MSRA/CYRIB/RNPEP/CPPED1/VAT1/PDCD6IP/FERMT3/NAPRT/FLNA/NQO2/RAB11B/KPNB1/ITIH4/CHIT1/ARHGAP1/YWHAH/NUCB1/CAP1/S100A12/YWHAZ/PPIA/YWHAE/YWHAG/NUTF2/TPI1/CAPZA1/HK3/ARHGDIB/PGD/VASP/GDI2/SERPINB10/CAPZB/CAPZA2/IQGAP1/NAMPT/MNDA/CAPG/TALDO1/CHI3L1/YWHAB/SERPINB1/ADSS2/DDT/BLVRB/PRDX6/TKT/S100A4/MSN/AZGP1/PRTN3/MMP8/UBA1/ITIH1/VCL/FAH/MMP9/AKR1A1/LCP1/ACTN1/G6PD/RNASE2/C4B/ALDO…	103	Group	CC
GO:0045202	synapse	14/105	30/309	0.0916615	0.370112	0.325675	FLNA/RAB11B/YWHAZ/YWHAE/YWHAG/GDI2/CAPZB/BLVRB/AKR1A1/ACTN1/C4B/PFN1/FGB/ARPC2	14	Group	CC
GO:0031091	platelet alpha granule	10/105	20/309	0.0954196	0.370112	0.325675	CYRIB/FERMT3/ACTN1/SERPINF2/HRG/ALDOA/FGG/FGB/FGA/ACTN4	10	Group	CC
GO:0031093	platelet alpha granule lumen	10/105	20/309	0.0954196	0.370112	0.325675	CYRIB/FERMT3/ACTN1/SERPINF2/HRG/ALDOA/FGG/FGB/FGA/ACTN4	10	Group	CC
GO:0030027	lamellipodium	7/105	13/309	0.108318	0.407787	0.358826	VASP/CAPZB/CAPG/P4HB/ARPC5/ARPC3/ARPC2	7	Group	CC
GO:0005622	intracellular anatomical structure	99/105	282/309	0.126159	0.419722	0.369327	HEBP2/TLN1/PYCARD/NAGK/MSRA/CYRIB/CPPED1/VAT1/PDCD6IP/FERMT3/NAPRT/FLNA/NQO2/RAB11B/KPNB1/ITIH4/CHIT1/ARHGAP1/YWHAH/NUCB1/CAP1/S100A12/YWHAZ/PPIA/YWHAE/YWHAG/NUTF2/TPI1/CAPZA1/HK3/ARHGDIB/PGD/VASP/GDI2/SERPINB10/CAPZB/CAPZA2/IQGAP1/NAMPT/MNDA/CAPG/TALDO1/CHI3L1/YWHAB/SERPINB1/ADSS2/DDT/BLVRB/PRDX6/ERP29/TKT/S100A4/MSN/AZGP1/PRTN3/MMP8/UBA1/VCL/FAH/MMP9/NCF1/AKR1A1/LCP1/ACTN1/G6PD/RNASE2/ALDOC/GST…	99	Group	CC
GO:0120025	plasma membrane bounded cell projection	21/105	50/309	0.126777	0.419722	0.369327	TLN1/CYRIB/FLNA/YWHAE/VASP/CAPZB/IQGAP1/CAPG/BLVRB/S100A4/MSN/NCF1/LCP1/ACTN1/C4B/P4HB/GPI/ACTN4/ARPC5/ARPC3/ARPC2	21	Group	CC
GO:0005884	actin filament	6/105	11/309	0.127884	0.419722	0.369327	FLNA/IQGAP1/LCP1/ACTN1/ARPC3/TPM3	6	Group	CC
GO:0015630	microtubule cytoskeleton	6/105	11/309	0.127884	0.419722	0.369327	PDCD6IP/YWHAE/IQGAP1/CAPG/G6PD/IVL	6	Group	CC
GO:0031253	cell projection membrane	6/105	11/309	0.127884	0.419722	0.369327	TLN1/VASP/MSN/LCP1/GPI/ARPC2	6	Group	CC
GO:0005615	extracellular space	100/105	286/309	0.143913	0.460523	0.40523	HEBP2/TLN1/NAGK/MSRA/CYRIB/RNPEP/VAT1/PDCD6IP/FERMT3/NAPRT/FLNA/NQO2/RAB11B/KPNB1/ITIH4/CHIT1/ARHGAP1/YWHAH/NUCB1/CAP1/S100A12/YWHAZ/PPIA/YWHAE/YWHAG/NUTF2/TPI1/CAPZA1/ARHGDIB/PGD/VASP/GDI2/SERPINB10/CAPZB/CAPZA2/IQGAP1/NAMPT/MNDA/CAPG/TALDO1/CHI3L1/YWHAB/SERPINB1/ADSS2/DDT/BLVRB/PRDX6/TKT/S100A4/MSN/AZGP1/PRTN3/MMP8/UBA1/ITIH1/VCL/FAH/MMP9/AKR1A1/LCP1/ACTN1/G6PD/RNASE2/C4B/ALDOC/GSTP1/SERPINF2/C…	100	Group	CC
GO:0099080	supramolecular complex	12/105	27/309	0.161121	0.503012	0.442617	FLNA/KPNB1/CAPZB/IQGAP1/SERPINB1/VCL/LCP1/ACTN1/ALDOA/ACTN4/ARPC3/TPM3	12	Group	CC
GO:0048471	perinuclear region of cytoplasm	10/105	22/309	0.171567	0.522872	0.460093	FLNA/ARHGAP1/CHI3L1/YWHAB/PRDX6/S100A4/MSN/LCP1/ACTN4/CLIC1	10	Group	CC
GO:0031410	cytoplasmic vesicle	59/105	161/309	0.181053	0.526699	0.463461	HEBP2/PYCARD/CYRIB/CPPED1/VAT1/PDCD6IP/FERMT3/NAPRT/RAB11B/KPNB1/ITIH4/CHIT1/ARHGAP1/NUCB1/CAP1/S100A12/YWHAZ/PPIA/YWHAE/HK3/ARHGDIB/GDI2/SERPINB10/IQGAP1/MNDA/CAPG/CHI3L1/YWHAB/SERPINB1/PRDX6/ERP29/PRTN3/MMP8/UBA1/VCL/MMP9/NCF1/ACTN1/RNASE2/ALDOC/GSTP1/SERPINF2/ELANE/P4HB/GPI/PYGL/HRG/APOB/ALDOA/FGG/FGB/FGA/PNP/ACTN4/ARPC5/ARPC2/PDXK/CAMP/FCGR3B	59	Group	CC
GO:0097708	intracellular vesicle	59/105	161/309	0.181053	0.526699	0.463461	HEBP2/PYCARD/CYRIB/CPPED1/VAT1/PDCD6IP/FERMT3/NAPRT/RAB11B/KPNB1/ITIH4/CHIT1/ARHGAP1/NUCB1/CAP1/S100A12/YWHAZ/PPIA/YWHAE/HK3/ARHGDIB/GDI2/SERPINB10/IQGAP1/MNDA/CAPG/CHI3L1/YWHAB/SERPINB1/PRDX6/ERP29/PRTN3/MMP8/UBA1/VCL/MMP9/NCF1/ACTN1/RNASE2/ALDOC/GSTP1/SERPINF2/ELANE/P4HB/GPI/PYGL/HRG/APOB/ALDOA/FGG/FGB/FGA/PNP/ACTN4/ARPC5/ARPC2/PDXK/CAMP/FCGR3B	59	Group	CC
GO:0150034	distal axon	6/105	12/309	0.186581	0.530718	0.466997	FLNA/YWHAE/IQGAP1/BLVRB/ARPC5/ARPC3	6	Group	CC
GO:0005911	cell-cell junction	10/105	23/309	0.218099	0.606884	0.534018	TLN1/PDCD6IP/FLNA/YWHAH/VASP/IQGAP1/UBA1/VCL/ACTN1/WDR1	10	Group	CC
GO:0098978	glutamatergic synapse	6/105	13/309	0.253662	0.690825	0.607881	FLNA/YWHAZ/YWHAE/ACTN1/PFN1/ARPC2	6	Group	CC
GO:0099081	supramolecular polymer	10/105	24/309	0.269151	0.70309	0.618673	FLNA/CAPZB/IQGAP1/VCL/LCP1/ACTN1/ALDOA/ACTN4/ARPC3/TPM3	10	Group	CC
GO:0099512	supramolecular fiber	10/105	24/309	0.269151	0.70309	0.618673	FLNA/CAPZB/IQGAP1/VCL/LCP1/ACTN1/ALDOA/ACTN4/ARPC3/TPM3	10	Group	CC
GO:0035578	azurophil granule lumen	12/105	30/309	0.29406	0.745353	0.655862	HEBP2/PYCARD/CPPED1/VAT1/NAPRT/CAP1/GDI2/MNDA/PRDX6/PRTN3/RNASE2/ELANE	12	Group	CC
GO:0005654	nucleoplasm	18/105	47/309	0.301478	0.745353	0.655862	PYCARD/MSRA/NQO2/KPNB1/YWHAZ/NUTF2/SERPINB10/NAMPT/MNDA/CAPG/BLVRB/TKT/UBA1/IVL/GPI/ACTN4/ARPC2/PDXK	18	Group	CC
GO:0009897	external side of plasma membrane	5/105	11/309	0.3028	0.745353	0.655862	AZGP1/P4HB/FGG/FGB/FGA	5	Group	CC
GO:0099513	polymeric cytoskeletal fiber	6/105	14/309	0.326212	0.787832	0.69324	FLNA/IQGAP1/LCP1/ACTN1/ARPC3/TPM3	6	Group	CC
GO:0005766	primary lysosome	12/105	31/309	0.344528	0.797649	0.701878	HEBP2/PYCARD/CPPED1/VAT1/NAPRT/CAP1/GDI2/MNDA/PRDX6/PRTN3/RNASE2/ELANE	12	Group	CC
GO:0042582	azurophil granule	12/105	31/309	0.344528	0.797649	0.701878	HEBP2/PYCARD/CPPED1/VAT1/NAPRT/CAP1/GDI2/MNDA/PRDX6/PRTN3/RNASE2/ELANE	12	Group	CC
GO:0031981	nuclear lumen	19/105	51/309	0.348971	0.797649	0.701878	PYCARD/MSRA/FLNA/NQO2/KPNB1/YWHAZ/NUTF2/SERPINB10/NAMPT/MNDA/CAPG/BLVRB/TKT/UBA1/IVL/GPI/ACTN4/ARPC2/PDXK	19	Group	CC
GO:0098552	side of membrane	8/105	20/309	0.358367	0.801147	0.704957	NUCB1/IQGAP1/AZGP1/G6PD/P4HB/FGG/FGB/FGA	8	Group	CC
GO:0005773	vacuole	19/105	52/309	0.390952	0.801147	0.704957	HEBP2/PYCARD/CPPED1/VAT1/NAPRT/CHIT1/CAP1/GDI2/MNDA/YWHAB/SERPINB1/PRDX6/PRTN3/UBA1/NCF1/RNASE2/ELANE/HRG/APOB	19	Group	CC
GO:0005634	nucleus	42/105	119/309	0.395459	0.801147	0.704957	PYCARD/MSRA/FLNA/NQO2/KPNB1/NUCB1/S100A12/YWHAZ/PPIA/YWHAE/NUTF2/TPI1/PGD/SERPINB10/IQGAP1/NAMPT/MNDA/CAPG/TALDO1/YWHAB/BLVRB/PRDX6/TKT/S100A4/MSN/AZGP1/UBA1/G6PD/GSTP1/PFN1/IVL/GPI/ALDOA/PNP/LDHA/SH3BGRL/ACTN4/ARPC5/ARPC3/ARPC2/PDXK/CLIC1	42	Group	CC
GO:0005739	mitochondrion	12/105	32/309	0.396584	0.801147	0.704957	HEBP2/PYCARD/MSRA/CYRIB/VAT1/HK3/ADSS2/PRDX6/UBA1/GSTP1/SOD2/CLIC1	12	Group	CC
GO:0031974	membrane-enclosed lumen	59/105	169/309	0.398353	0.801147	0.704957	HEBP2/PYCARD/MSRA/CYRIB/CPPED1/VAT1/FERMT3/NAPRT/FLNA/NQO2/KPNB1/ITIH4/CHIT1/NUCB1/CAP1/S100A12/YWHAZ/PPIA/NUTF2/HK3/GDI2/SERPINB10/NAMPT/MNDA/CAPG/CHI3L1/SERPINB1/BLVRB/PRDX6/ERP29/TKT/PRTN3/MMP8/UBA1/VCL/MMP9/ACTN1/RNASE2/ALDOC/GSTP1/SERPINF2/ELANE/IVL/P4HB/GPI/PYGL/HRG/SOD2/APOB/ALDOA/FGG/FGB/FGA/PNP/ACTN4/ARPC5/ARPC2/PDXK/CAMP	59	Group	CC
GO:0043233	organelle lumen	59/105	169/309	0.398353	0.801147	0.704957	HEBP2/PYCARD/MSRA/CYRIB/CPPED1/VAT1/FERMT3/NAPRT/FLNA/NQO2/KPNB1/ITIH4/CHIT1/NUCB1/CAP1/S100A12/YWHAZ/PPIA/NUTF2/HK3/GDI2/SERPINB10/NAMPT/MNDA/CAPG/CHI3L1/SERPINB1/BLVRB/PRDX6/ERP29/TKT/PRTN3/MMP8/UBA1/VCL/MMP9/ACTN1/RNASE2/ALDOC/GSTP1/SERPINF2/ELANE/IVL/P4HB/GPI/PYGL/HRG/SOD2/APOB/ALDOA/FGG/FGB/FGA/PNP/ACTN4/ARPC5/ARPC2/PDXK/CAMP	59	Group	CC
GO:0070013	intracellular organelle lumen	59/105	169/309	0.398353	0.801147	0.704957	HEBP2/PYCARD/MSRA/CYRIB/CPPED1/VAT1/FERMT3/NAPRT/FLNA/NQO2/KPNB1/ITIH4/CHIT1/NUCB1/CAP1/S100A12/YWHAZ/PPIA/NUTF2/HK3/GDI2/SERPINB10/NAMPT/MNDA/CAPG/CHI3L1/SERPINB1/BLVRB/PRDX6/ERP29/TKT/PRTN3/MMP8/UBA1/VCL/MMP9/ACTN1/RNASE2/ALDOC/GSTP1/SERPINF2/ELANE/IVL/P4HB/GPI/PYGL/HRG/SOD2/APOB/ALDOA/FGG/FGB/FGA/PNP/ACTN4/ARPC5/ARPC2/PDXK/CAMP	59	Group	CC
GO:0005775	vacuolar lumen	13/105	35/309	0.403413	0.801147	0.704957	HEBP2/PYCARD/CPPED1/VAT1/NAPRT/CAP1/GDI2/MNDA/PRDX6/PRTN3/RNASE2/ELANE/APOB	13	Group	CC
GO:0042470	melanosome	7/105	18/309	0.413092	0.801147	0.704957	PDCD6IP/YWHAZ/YWHAE/CAPG/YWHAB/ERP29/P4HB	7	Group	CC
GO:0048770	pigment granule	7/105	18/309	0.413092	0.801147	0.704957	PDCD6IP/YWHAZ/YWHAE/CAPG/YWHAB/ERP29/P4HB	7	Group	CC
GO:0005768	endosome	9/105	24/309	0.430818	0.818563	0.720282	RAB11B/ARHGAP1/NUCB1/SERPINB1/UBA1/HRG/APOB/ARPC5/ARPC2	9	Group	CC
GO:0099503	secretory vesicle	45/105	129/309	0.434862	0.818563	0.720282	HEBP2/PYCARD/CYRIB/CPPED1/VAT1/FERMT3/NAPRT/RAB11B/KPNB1/ITIH4/CHIT1/CAP1/S100A12/PPIA/HK3/GDI2/SERPINB10/IQGAP1/MNDA/CHI3L1/SERPINB1/PRDX6/PRTN3/MMP8/VCL/MMP9/ACTN1/RNASE2/ALDOC/GSTP1/SERPINF2/ELANE/GPI/PYGL/HRG/ALDOA/FGG/FGB/FGA/PNP/ACTN4/ARPC5/PDXK/CAMP/FCGR3B	45	Group	CC
GO:0043025	neuronal cell body	4/105	10/309	0.458665	0.833298	0.733248	PYCARD/FLNA/NCF1/APOB	4	Group	CC
GO:0043231	intracellular membrane-bounded organelle	82/105	239/309	0.470622	0.833298	0.733248	HEBP2/PYCARD/MSRA/CYRIB/CPPED1/VAT1/PDCD6IP/FERMT3/NAPRT/FLNA/NQO2/RAB11B/KPNB1/ITIH4/CHIT1/ARHGAP1/NUCB1/CAP1/S100A12/YWHAZ/PPIA/YWHAE/NUTF2/TPI1/HK3/ARHGDIB/PGD/GDI2/SERPINB10/IQGAP1/NAMPT/MNDA/CAPG/TALDO1/CHI3L1/YWHAB/SERPINB1/ADSS2/BLVRB/PRDX6/ERP29/TKT/S100A4/MSN/AZGP1/PRTN3/MMP8/UBA1/VCL/MMP9/NCF1/ACTN1/G6PD/RNASE2/ALDOC/GSTP1/SERPINF2/ELANE/PFN1/IVL/P4HB/GPI/PYGL/HRG/SOD2/APOB/ALDOA/FGG/FG…	82	Group	CC
GO:0000323	lytic vacuole	18/105	51/309	0.473467	0.833298	0.733248	HEBP2/PYCARD/CPPED1/VAT1/NAPRT/CHIT1/CAP1/GDI2/MNDA/SERPINB1/PRDX6/PRTN3/UBA1/NCF1/RNASE2/ELANE/HRG/APOB	18	Group	CC
GO:0005764	lysosome	18/105	51/309	0.473467	0.833298	0.733248	HEBP2/PYCARD/CPPED1/VAT1/NAPRT/CHIT1/CAP1/GDI2/MNDA/SERPINB1/PRDX6/PRTN3/UBA1/NCF1/RNASE2/ELANE/HRG/APOB	18	Group	CC
GO:0071944	cell periphery	52/105	151/309	0.48175	0.833298	0.733248	TLN1/MSRA/RNPEP/CPPED1/PDCD6IP/FLNA/ITIH4/YWHAH/CAP1/S100A12/YWHAE/VASP/SERPINB10/CAPZB/CAPZA2/IQGAP1/NAMPT/CHI3L1/SERPINB1/BLVRB/S100A4/MSN/AZGP1/PRTN3/MMP8/ITIH1/VCL/MMP9/NCF1/AKR1A1/LCP1/ACTN1/G6PD/C4B/GSTP1/SERPINF2/ELANE/PFN1/IVL/P4HB/GPI/HRG/APOB/FGG/FGB/FGA/LYPD3/WDR1/ACTN4/ARPC2/CLIC1/FCGR3B	52	Group	CC
GO:0030424	axon	7/105	19/309	0.481751	0.833298	0.733248	FLNA/YWHAE/IQGAP1/BLVRB/C4B/ARPC5/ARPC3	7	Group	CC
GO:0043005	neuron projection	11/105	31/309	0.498482	0.839801	0.738969	FLNA/YWHAE/IQGAP1/BLVRB/S100A4/NCF1/C4B/GPI/ARPC5/ARPC3/ARPC2	11	Group	CC
GO:0030141	secretory granule	44/105	128/309	0.498632	0.839801	0.738969	HEBP2/PYCARD/CYRIB/CPPED1/VAT1/FERMT3/NAPRT/KPNB1/ITIH4/CHIT1/CAP1/S100A12/PPIA/HK3/GDI2/SERPINB10/IQGAP1/MNDA/CHI3L1/SERPINB1/PRDX6/PRTN3/MMP8/VCL/MMP9/ACTN1/RNASE2/ALDOC/GSTP1/SERPINF2/ELANE/GPI/PYGL/HRG/ALDOA/FGG/FGB/FGA/PNP/ACTN4/ARPC5/PDXK/CAMP/FCGR3B	44	Group	CC
GO:0005886	plasma membrane	41/105	120/309	0.525998	0.874386	0.769403	TLN1/MSRA/RNPEP/CPPED1/PDCD6IP/FLNA/ITIH4/YWHAH/CAP1/S100A12/YWHAE/VASP/SERPINB10/IQGAP1/NAMPT/BLVRB/MSN/AZGP1/PRTN3/VCL/NCF1/AKR1A1/LCP1/ACTN1/G6PD/C4B/GSTP1/IVL/P4HB/GPI/HRG/APOB/FGG/FGB/FGA/LYPD3/WDR1/ACTN4/ARPC2/CLIC1/FCGR3B	41	Group	CC
GO:0005694	chromosome	4/105	11/309	0.547731	0.875589	0.77046	UBA1/ARPC5/ARPC3/ARPC2	4	Group	CC
GO:0010008	endosome membrane	4/105	11/309	0.547731	0.875589	0.77046	RAB11B/ARHGAP1/UBA1/APOB	4	Group	CC
GO:0072562	blood microparticle	13/105	38/309	0.554083	0.875589	0.77046	ITIH4/YWHAZ/MSN/ITIH1/C4B/SERPINF2/CFH/PFN1/HRG/FGG/FGB/FGA/CLIC1	13	Group	CC
GO:1904813	ficolin-1-rich granule lumen	13/105	38/309	0.554083	0.875589	0.77046	KPNB1/PPIA/HK3/MNDA/VCL/MMP9/ALDOC/GSTP1/GPI/PYGL/ALDOA/PNP/ARPC5	13	Group	CC
GO:0009986	cell surface	11/105	33/309	0.603147	0.938434	0.82576	TLN1/ERP29/MSN/AZGP1/SERPINF2/ELANE/P4HB/HRG/FGG/FGB/FGA	11	Group	CC
GO:0032991	protein-containing complex	28/105	84/309	0.608516	0.938434	0.82576	PYCARD/FLNA/KPNB1/PPIA/YWHAE/NUTF2/CAPZA1/CAPZB/CAPZA2/IQGAP1/CAPG/YWHAB/VCL/NCF1/GSTP1/SERPINF2/ELANE/P4HB/APOB/FGG/FGB/FGA/ACTN4/ARPC5/ARPC3/ARPC2/CLIC1/TPM3	28	Group	CC
GO:0036477	somatodendritic compartment	5/105	15/309	0.620513	0.945543	0.832016	PYCARD/FLNA/NCF1/C4B/APOB	5	Group	CC
GO:0044297	cell body	4/105	12/309	0.62869	0.946734	0.833063	PYCARD/FLNA/NCF1/APOB	4	Group	CC
GO:0035580	specific granule lumen	8/105	25/309	0.663007	0.975459	0.85834	KPNB1/CHIT1/CHI3L1/MMP8/VCL/ELANE/PDXK/CAMP	8	Group	CC
GO:0098590	plasma membrane region	8/105	25/309	0.663007	0.975459	0.85834	TLN1/VASP/MSN/PRTN3/AKR1A1/LCP1/GPI/ARPC2	8	Group	CC
GO:0101002	ficolin-1-rich granule	14/105	44/309	0.687287	0.999691	0.879662	KPNB1/PPIA/HK3/SERPINB10/MNDA/VCL/MMP9/ALDOC/GSTP1/GPI/PYGL/ALDOA/PNP/ARPC5	14	Group	CC
GO:0005769	early endosome	3/105	10/309	0.719751	1	0.879934	NUCB1/SERPINB1/APOB	3	Group	CC
GO:0045121	membrane raft	3/105	10/309	0.719751	1	0.879934	IQGAP1/PRTN3/PGK1	3	Group	CC
GO:0098857	membrane microdomain	3/105	10/309	0.719751	1	0.879934	IQGAP1/PRTN3/PGK1	3	Group	CC
GO:0031984	organelle subcompartment	6/105	20/309	0.731298	1	0.879934	FLNA/KPNB1/NUCB1/TKT/UBA1/APOB	6	Group	CC
GO:0012505	endomembrane system	59/105	180/309	0.742211	1	0.879934	HEBP2/PYCARD/CYRIB/CPPED1/VAT1/PDCD6IP/FERMT3/NAPRT/FLNA/RAB11B/KPNB1/ITIH4/CHIT1/ARHGAP1/NUCB1/CAP1/S100A12/PPIA/NUTF2/HK3/GDI2/SERPINB10/IQGAP1/MNDA/CHI3L1/SERPINB1/PRDX6/ERP29/TKT/PRTN3/MMP8/UBA1/VCL/MMP9/NCF1/ACTN1/RNASE2/ALDOC/GSTP1/SERPINF2/ELANE/P4HB/GPI/PYGL/HRG/APOB/ALDOA/FGG/FGB/FGA/PNP/ACTN4/B4GAT1/ARPC5/ARPC2/PDXK/CLIC1/CAMP/FCGR3B	59	Group	CC
GO:0030425	dendrite	3/105	11/309	0.784259	1	0.879934	FLNA/NCF1/C4B	3	Group	CC
GO:0045335	phagocytic vesicle	3/105	11/309	0.784259	1	0.879934	RAB11B/NCF1/ELANE	3	Group	CC
GO:0097447	dendritic tree	3/105	11/309	0.784259	1	0.879934	FLNA/NCF1/C4B	3	Group	CC
GO:0042581	specific granule	8/105	28/309	0.798615	1	0.879934	KPNB1/CHIT1/CHI3L1/MMP8/VCL/ELANE/PDXK/CAMP	8	Group	CC
GO:0030312	external encapsulating structure	15/105	51/309	0.819529	1	0.879934	ITIH4/CHI3L1/SERPINB1/S100A4/AZGP1/PRTN3/MMP8/ITIH1/MMP9/SERPINF2/ELANE/HRG/FGG/FGB/FGA	15	Group	CC
GO:0031012	extracellular matrix	15/105	51/309	0.819529	1	0.879934	ITIH4/CHI3L1/SERPINB1/S100A4/AZGP1/PRTN3/MMP8/ITIH1/MMP9/SERPINF2/ELANE/HRG/FGG/FGB/FGA	15	Group	CC
GO:0062023	collagen-containing extracellular matrix	14/105	48/309	0.82386	1	0.879934	ITIH4/SERPINB1/S100A4/AZGP1/PRTN3/MMP8/ITIH1/MMP9/SERPINF2/ELANE/HRG/FGG/FGB/FGA	14	Group	CC
GO:0031226	intrinsic component of plasma membrane	3/105	12/309	0.836115	1	0.879934	NCF1/LYPD3/FCGR3B	3	Group	CC
GO:1902494	catalytic complex	3/105	12/309	0.836115	1	0.879934	PYCARD/NCF1/P4HB	3	Group	CC
GO:0098588	bounding membrane of organelle	14/105	49/309	0.850131	1	0.879934	PYCARD/VAT1/RAB11B/ARHGAP1/NUCB1/NUTF2/SERPINB10/IQGAP1/YWHAB/UBA1/GPI/APOB/B4GAT1/FCGR3B	14	Group	CC
GO:0042175	nuclear outer membrane-endoplasmic reticulum membrane network	4/105	16/309	0.853899	1	0.879934	NUTF2/TKT/UBA1/APOB	4	Group	CC
GO:0098827	endoplasmic reticulum subcompartment	4/105	16/309	0.853899	1	0.879934	KPNB1/TKT/UBA1/APOB	4	Group	CC
GO:0030667	secretory granule membrane	3/105	13/309	0.876971	1	0.879934	SERPINB10/IQGAP1/FCGR3B	3	Group	CC
GO:0031090	organelle membrane	17/105	60/309	0.882046	1	0.879934	PYCARD/VAT1/RAB11B/KPNB1/ARHGAP1/NUCB1/NUTF2/SERPINB10/IQGAP1/YWHAB/TKT/UBA1/GPI/APOB/B4GAT1/CLIC1/FCGR3B	17	Group	CC
GO:1904724	tertiary granule lumen	6/105	24/309	0.885462	1	0.879934	CHIT1/MMP8/MMP9/ALDOC/ALDOA/CAMP	6	Group	CC
GO:0031967	organelle envelope	4/105	17/309	0.887693	1	0.879934	VAT1/KPNB1/NUTF2/CLIC1	4	Group	CC
GO:0031975	envelope	4/105	17/309	0.887693	1	0.879934	VAT1/KPNB1/NUTF2/CLIC1	4	Group	CC
GO:0012506	vesicle membrane	7/105	28/309	0.898917	1	0.879934	RAB11B/ARHGAP1/SERPINB10/IQGAP1/UBA1/APOB/FCGR3B	7	Group	CC
GO:0030659	cytoplasmic vesicle membrane	7/105	28/309	0.898917	1	0.879934	RAB11B/ARHGAP1/SERPINB10/IQGAP1/UBA1/APOB/FCGR3B	7	Group	CC
GO:0005793	endoplasmic reticulum-Golgi intermediate compartment	2/105	10/309	0.907011	1	0.879934	NUCB1/P4HB	2	Group	CC
GO:0005887	integral component of plasma membrane	2/105	10/309	0.907011	1	0.879934	NCF1/FCGR3B	2	Group	CC
GO:0016324	apical plasma membrane	2/105	10/309	0.907011	1	0.879934	MSN/AKR1A1	2	Group	CC
GO:0005789	endoplasmic reticulum membrane	3/105	15/309	0.932772	1	0.879934	TKT/UBA1/APOB	3	Group	CC
GO:0045177	apical part of cell	2/105	11/309	0.934289	1	0.879934	MSN/AKR1A1	2	Group	CC
GO:0030139	endocytic vesicle	4/105	20/309	0.951841	1	0.879934	RAB11B/NCF1/ELANE/APOB	4	Group	CC
GO:0031224	intrinsic component of membrane	7/105	32/309	0.961638	1	0.879934	VAT1/RAB11B/NCF1/LYPD3/B4GAT1/CLIC1/FCGR3B	7	Group	CC
GO:0070820	tertiary granule	7/105	32/309	0.961638	1	0.879934	CHIT1/SERPINB10/MMP8/MMP9/ALDOC/ALDOA/CAMP	7	Group	CC
GO:0098796	membrane protein complex	2/105	13/309	0.967915	1	0.879934	NCF1/CLIC1	2	Group	CC
GO:0016021	integral component of membrane	6/105	30/309	0.975663	1	0.879934	VAT1/NCF1/LYPD3/B4GAT1/CLIC1/FCGR3B	6	Group	CC
GO:0005794	Golgi apparatus	5/105	27/309	0.980917	1	0.879934	PYCARD/FLNA/NUCB1/NCF1/B4GAT1	5	Group	CC
GO:0071682	endocytic vesicle lumen	1/105	10/309	0.985435	1	0.879934	APOB	1	Group	CC
GO:0005783	endoplasmic reticulum	14/105	62/309	0.989932	1	0.879934	PYCARD/PDCD6IP/KPNB1/NUCB1/CHI3L1/ERP29/TKT/UBA1/NCF1/P4HB/APOB/FGG/FGB/FGA	14	Group	CC
GO:0005788	endoplasmic reticulum lumen	6/105	34/309	0.992506	1	0.879934	NUCB1/ERP29/P4HB/APOB/FGG/FGA	6	Group	CC
GO:0005575	cellular_component	105/105	309/309	1	1	0.879934	HEBP2/TLN1/PYCARD/NAGK/MSRA/CYRIB/RNPEP/CPPED1/VAT1/PDCD6IP/FERMT3/NAPRT/FLNA/NQO2/RAB11B/KPNB1/ITIH4/CHIT1/ARHGAP1/YWHAH/NUCB1/CAP1/S100A12/YWHAZ/PPIA/YWHAE/YWHAG/NUTF2/TPI1/CAPZA1/HK3/ARHGDIB/PGD/VASP/GDI2/SERPINB10/CAPZB/CAPZA2/IQGAP1/NAMPT/MNDA/CAPG/TALDO1/CHI3L1/YWHAB/SERPINB1/ADSS2/DDT/BLVRB/PRDX6/ERP29/TKT/S100A4/MSN/AZGP1/PRTN3/MMP8/UBA1/ITIH1/VCL/FAH/MMP9/NCF1/AKR1A1/LCP1/ACTN1/G6PD/RNAS…	105	Group	CC
GO:0110165	cellular anatomical entity	105/105	309/309	1	1	0.879934	HEBP2/TLN1/PYCARD/NAGK/MSRA/CYRIB/RNPEP/CPPED1/VAT1/PDCD6IP/FERMT3/NAPRT/FLNA/NQO2/RAB11B/KPNB1/ITIH4/CHIT1/ARHGAP1/YWHAH/NUCB1/CAP1/S100A12/YWHAZ/PPIA/YWHAE/YWHAG/NUTF2/TPI1/CAPZA1/HK3/ARHGDIB/PGD/VASP/GDI2/SERPINB10/CAPZB/CAPZA2/IQGAP1/NAMPT/MNDA/CAPG/TALDO1/CHI3L1/YWHAB/SERPINB1/ADSS2/DDT/BLVRB/PRDX6/ERP29/TKT/S100A4/MSN/AZGP1/PRTN3/MMP8/UBA1/ITIH1/VCL/FAH/MMP9/NCF1/AKR1A1/LCP1/ACTN1/G6PD/RNAS…	105	Group	CC
GO:0003779	actin binding	24/105	33/308	1.83943e-06	0.000156351	0.000143282	TLN1/FLNA/YWHAH/CAP1/CAPZA1/VASP/CAPZB/CAPZA2/IQGAP1/CAPG/S100A4/MSN/VCL/LCP1/ACTN1/PFN1/P4HB/ALDOA/WDR1/ACTN4/ARPC5/ARPC3/ARPC2/TPM3	24	Group	MF
GO:0008092	cytoskeletal protein binding	27/105	45/308	0.00010639	0.00349589	0.00320366	TLN1/PYCARD/FLNA/RAB11B/YWHAH/CAP1/CAPZA1/VASP/CAPZB/CAPZA2/IQGAP1/CAPG/S100A4/MSN/VCL/LCP1/ACTN1/ALDOC/PFN1/P4HB/ALDOA/WDR1/ACTN4/ARPC5/ARPC3/ARPC2/TPM3	27	Group	MF
GO:0051020	GTPase binding	10/105	11/308	0.000123384	0.00349589	0.00320366	CYRIB/FLNA/KPNB1/ARHGAP1/NUTF2/ARHGDIB/GDI2/IQGAP1/LCP1/PFN1	10	Group	MF
GO:0050839	cell adhesion molecule binding	29/105	54/308	0.000884908	0.0188043	0.0172324	TLN1/FERMT3/FLNA/RAB11B/ARHGAP1/YWHAZ/PPIA/YWHAE/CAPZA1/VASP/CAPZB/IQGAP1/CAPG/YWHAB/PRDX6/MSN/VCL/LCP1/ACTN1/PFN1/P4HB/ALDOA/FGG/FGB/FGA/LDHA/ACTN4/CLIC1/PCMT1	29	Group	MF
GO:0051015	actin filament binding	15/105	23/308	0.00154151	0.0262057	0.0240151	TLN1/FLNA/CAPZA1/CAPZB/CAPZA2/IQGAP1/CAPG/LCP1/ACTN1/WDR1/ACTN4/ARPC5/ARPC3/ARPC2/TPM3	15	Group	MF
GO:0016740	transferase activity	15/105	25/308	0.00516796	0.0732127	0.0670928	NAGK/NAPRT/HK3/NAMPT/TALDO1/PRDX6/TKT/GSTP1/PYGL/PGK1/HPRT1/PNP/B4GAT1/PDXK/PCMT1	15	Group	MF
GO:0005488	binding	104/105	293/308	0.014944	0.172794	0.15835	HEBP2/TLN1/PYCARD/NAGK/MSRA/CYRIB/RNPEP/CPPED1/VAT1/PDCD6IP/FERMT3/NAPRT/FLNA/NQO2/RAB11B/KPNB1/ITIH4/CHIT1/ARHGAP1/YWHAH/NUCB1/CAP1/S100A12/YWHAZ/PPIA/YWHAE/YWHAG/NUTF2/TPI1/CAPZA1/HK3/ARHGDIB/PGD/VASP/GDI2/CAPZB/CAPZA2/IQGAP1/NAMPT/MNDA/CAPG/TALDO1/CHI3L1/YWHAB/SERPINB1/ADSS2/DDT/BLVRB/PRDX6/ERP29/TKT/S100A4/MSN/AZGP1/PRTN3/MMP8/UBA1/ITIH1/VCL/FAH/MMP9/NCF1/AKR1A1/LCP1/ACTN1/G6PD/RNASE2/C4B/ALD…	104	Group	MF
GO:0045296	cadherin binding	19/105	37/308	0.0162629	0.172794	0.15835	TLN1/FLNA/RAB11B/ARHGAP1/YWHAZ/YWHAE/CAPZA1/VASP/CAPZB/IQGAP1/CAPG/YWHAB/PRDX6/VCL/PFN1/ALDOA/LDHA/CLIC1/PCMT1	19	Group	MF
GO:0019904	protein domain specific binding	13/105	24/308	0.0287145	0.271192	0.248523	TLN1/PYCARD/KPNB1/ARHGAP1/YWHAH/YWHAZ/YWHAG/VASP/IQGAP1/CAPG/YWHAB/NCF1/SH3BGRL	13	Group	MF
GO:0019899	enzyme binding	30/105	68/308	0.0347451	0.295334	0.270646	PYCARD/CYRIB/FLNA/KPNB1/ARHGAP1/YWHAH/CAP1/YWHAZ/YWHAE/YWHAG/NUTF2/TPI1/ARHGDIB/GDI2/IQGAP1/YWHAB/PRDX6/MSN/PRTN3/VCL/LCP1/GSTP1/SERPINF2/ELANE/PFN1/P4HB/GPI/SOD2/APOB/LDHA	30	Group	MF
GO:0005178	integrin binding	7/105	11/308	0.0407022	0.314517	0.288226	TLN1/FERMT3/PPIA/LCP1/ACTN1/P4HB/ACTN4	7	Group	MF
GO:0005515	protein binding	96/105	267/308	0.0535367	0.379218	0.347519	HEBP2/TLN1/PYCARD/NAGK/MSRA/CYRIB/VAT1/PDCD6IP/FERMT3/NAPRT/FLNA/NQO2/RAB11B/KPNB1/ITIH4/ARHGAP1/YWHAH/NUCB1/CAP1/S100A12/YWHAZ/PPIA/YWHAE/YWHAG/NUTF2/TPI1/CAPZA1/HK3/ARHGDIB/VASP/GDI2/CAPZB/CAPZA2/IQGAP1/NAMPT/MNDA/CAPG/TALDO1/CHI3L1/YWHAB/SERPINB1/ADSS2/DDT/BLVRB/PRDX6/ERP29/TKT/S100A4/MSN/AZGP1/PRTN3/UBA1/VCL/FAH/MMP9/NCF1/AKR1A1/LCP1/ACTN1/G6PD/RNASE2/C4B/ALDOC/GSTP1/SERPINF2/CFH/ELANE/PFN1/I…	96	Group	MF
GO:0042802	identical protein binding	30/105	72/308	0.0806449	0.527293	0.483216	PYCARD/PDCD6IP/FLNA/NQO2/YWHAH/YWHAZ/YWHAE/YWHAG/NUTF2/TPI1/NAMPT/YWHAB/PRDX6/ERP29/TKT/S100A4/MMP9/ACTN1/G6PD/SERPINF2/CFH/PYGL/SOD2/ALDOA/FGG/HPRT1/PNP/LDHA/ACTN4/PDXK	30	Group	MF
GO:0005102	signaling receptor binding	25/105	59/308	0.091202	0.553727	0.50744	TLN1/PYCARD/CYRIB/PDCD6IP/FERMT3/FLNA/YWHAH/S100A12/PPIA/YWHAG/NAMPT/DDT/S100A4/MSN/PRTN3/LCP1/ACTN1/P4HB/GPI/HRG/APOB/FGG/FGB/FGA/ACTN4	25	Group	MF
GO:0044877	protein-containing complex binding	24/105	58/308	0.126423	0.716398	0.656513	TLN1/CYRIB/FERMT3/FLNA/PPIA/YWHAE/CAPZA1/CAPZB/CAPZA2/IQGAP1/CAPG/YWHAB/MMP9/LCP1/ACTN1/P4HB/HRG/WDR1/ACTN4/ARPC5/ARPC3/ARPC2/FCGR3B/TPM3	24	Group	MF
GO:0030246	carbohydrate binding	8/105	17/308	0.183526	0.97498	0.89348	HK3/TALDO1/CHI3L1/G6PD/C4B/GPI/PYGL/ALDOA	8	Group	MF
GO:0005198	structural molecule activity	12/105	28/308	0.20527	1	0.916409	TLN1/NUTF2/CHI3L1/MSN/VCL/ACTN1/FGG/FGB/FGA/ARPC5/ARPC3/ARPC2	12	Group	MF
GO:0046983	protein dimerization activity	15/105	37/308	0.240521	1	0.916409	PYCARD/PDCD6IP/FLNA/NQO2/YWHAH/YWHAE/TPI1/ERP29/TKT/ACTN1/G6PD/SERPINF2/P4HB/ACTN4/PDXK	15	Group	MF
GO:0042803	protein homodimerization activity	12/105	30/308	0.29876	1	0.916409	PYCARD/PDCD6IP/FLNA/NQO2/TPI1/ERP29/TKT/ACTN1/G6PD/SERPINF2/ACTN4/PDXK	12	Group	MF
GO:0005200	structural constituent of cytoskeleton	5/105	11/308	0.305648	1	0.916409	TLN1/MSN/ARPC5/ARPC3/ARPC2	5	Group	MF
GO:0019900	kinase binding	7/105	17/308	0.347798	1	0.916409	FLNA/YWHAZ/YWHAG/IQGAP1/MSN/GSTP1/LDHA	7	Group	MF
GO:1901681	sulfur compound binding	7/105	17/308	0.347798	1	0.916409	PPIA/TKT/GSTP1/CFH/ELANE/HRG/APOB	7	Group	MF
GO:0016829	lyase activity	5/105	12/308	0.389053	1	0.916409	TPI1/DDT/RNASE2/ALDOC/ALDOA	5	Group	MF
GO:0019901	protein kinase binding	6/105	15/308	0.40485	1	0.916409	FLNA/YWHAZ/YWHAG/IQGAP1/MSN/GSTP1	6	Group	MF
GO:0031625	ubiquitin protein ligase binding	6/105	15/308	0.40485	1	0.916409	YWHAZ/YWHAE/TPI1/PRDX6/VCL/GPI	6	Group	MF
GO:0044389	ubiquitin-like protein ligase binding	6/105	15/308	0.40485	1	0.916409	YWHAZ/YWHAE/TPI1/PRDX6/VCL/GPI	6	Group	MF
GO:1901363	heterocyclic compound binding	36/105	103/308	0.459041	1	0.916409	HEBP2/NAGK/FLNA/NQO2/RAB11B/KPNB1/NUCB1/YWHAZ/PPIA/YWHAE/YWHAG/HK3/PGD/GDI2/NAMPT/MNDA/ADSS2/TKT/S100A4/MSN/UBA1/ACTN1/G6PD/RNASE2/PFN1/P4HB/PYGL/HRG/SOD2/ALDOA/PGK1/HPRT1/PNP/LDHA/ACTN4/PDXK	36	Group	MF
GO:0016491	oxidoreductase activity	14/105	39/308	0.46485	1	0.916409	MSRA/VAT1/NQO2/PGD/BLVRB/PRDX6/NCF1/AKR1A1/G6PD/GSTP1/P4HB/SOD2/PGK1/LDHA	14	Group	MF
GO:0005543	phospholipid binding	6/105	16/308	0.479665	1	0.916409	TLN1/IQGAP1/CAPG/NCF1/PFN1/APOB	6	Group	MF
GO:0008270	zinc ion binding	9/105	25/308	0.496016	1	0.916409	RNPEP/VAT1/NQO2/KPNB1/S100A12/MMP8/MMP9/HRG/PDXK	9	Group	MF
GO:0000166	nucleotide binding	15/105	43/308	0.516628	1	0.916409	NAGK/NQO2/RAB11B/HK3/PGD/NAMPT/ADSS2/UBA1/G6PD/PFN1/PYGL/PGK1/HPRT1/LDHA/PDXK	15	Group	MF
GO:1901265	nucleoside phosphate binding	15/105	43/308	0.516628	1	0.916409	NAGK/NQO2/RAB11B/HK3/PGD/NAMPT/ADSS2/UBA1/G6PD/PFN1/PYGL/PGK1/HPRT1/LDHA/PDXK	15	Group	MF
GO:0003824	catalytic activity	48/105	140/308	0.521404	1	0.916409	PYCARD/NAGK/MSRA/RNPEP/CPPED1/VAT1/NAPRT/NQO2/RAB11B/CHIT1/PPIA/TPI1/HK3/ARHGDIB/PGD/NAMPT/TALDO1/ADSS2/DDT/BLVRB/PRDX6/TKT/AZGP1/PRTN3/MMP8/UBA1/FAH/MMP9/NCF1/AKR1A1/G6PD/RNASE2/ALDOC/GSTP1/ELANE/P4HB/GPI/PYGL/SOD2/ALDOA/PGK1/HPRT1/PNP/LDHA/B4GAT1/PDXK/CFI/PCMT1	48	Group	MF
GO:0097159	organic cyclic compound binding	36/105	105/308	0.528142	1	0.916409	HEBP2/NAGK/FLNA/NQO2/RAB11B/KPNB1/NUCB1/YWHAZ/PPIA/YWHAE/YWHAG/HK3/PGD/GDI2/NAMPT/MNDA/ADSS2/TKT/S100A4/MSN/UBA1/ACTN1/G6PD/RNASE2/PFN1/P4HB/PYGL/HRG/SOD2/ALDOA/PGK1/HPRT1/PNP/LDHA/ACTN4/PDXK	36	Group	MF
GO:0016853	isomerase activity	5/105	14/308	0.55099	1	0.916409	PPIA/TPI1/DDT/P4HB/GPI	5	Group	MF
GO:0003723	RNA binding	15/105	45/308	0.607898	1	0.916409	FLNA/KPNB1/YWHAZ/PPIA/YWHAE/YWHAG/GDI2/S100A4/MSN/UBA1/ACTN1/PFN1/P4HB/ALDOA/ACTN4	15	Group	MF
GO:0000287	magnesium ion binding	4/105	12/308	0.631833	1	0.916409	ADSS2/TKT/HPRT1/PDXK	4	Group	MF
GO:0003676	nucleic acid binding	19/105	58/308	0.648845	1	0.916409	FLNA/KPNB1/NUCB1/YWHAZ/PPIA/YWHAE/YWHAG/GDI2/MNDA/S100A4/MSN/UBA1/ACTN1/RNASE2/PFN1/P4HB/SOD2/ALDOA/ACTN4	19	Group	MF
GO:0036094	small molecule binding	22/105	67/308	0.649097	1	0.916409	NAGK/NQO2/RAB11B/HK3/PGD/NAMPT/TALDO1/ADSS2/TKT/UBA1/G6PD/PFN1/GPI/PYGL/SOD2/ALDOA/PGK1/HPRT1/PNP/LDHA/ACTN4/PDXK	22	Group	MF
GO:0098772	molecular function regulator	24/105	73/308	0.649826	1	0.916409	PYCARD/FLNA/RAB11B/ITIH4/ARHGAP1/YWHAH/NUCB1/YWHAE/YWHAG/ARHGDIB/GDI2/SERPINB10/IQGAP1/NAMPT/YWHAB/SERPINB1/ITIH1/NCF1/C4B/GSTP1/SERPINF2/PFN1/GPI/HRG	24	Group	MF
GO:0097367	carbohydrate derivative binding	18/105	56/308	0.686981	1	0.916409	NAGK/RAB11B/CHIT1/PPIA/HK3/CHI3L1/ADSS2/UBA1/CFH/ELANE/PYGL/HRG/APOB/PGK1/PNP/ACTN4/PDXK/CAMP	18	Group	MF
GO:0043168	anion binding	16/105	50/308	0.689481	1	0.916409	NAGK/NQO2/RAB11B/HK3/IQGAP1/CAPG/ADSS2/TKT/UBA1/NCF1/GSTP1/PFN1/PYGL/PGK1/PNP/PDXK	16	Group	MF
GO:0004252	serine-type endopeptidase activity	5/105	16/308	0.689694	1	0.916409	PRTN3/MMP8/MMP9/ELANE/CFI	5	Group	MF
GO:0005539	glycosaminoglycan binding	5/105	16/308	0.689694	1	0.916409	PPIA/CFH/ELANE/HRG/APOB	5	Group	MF
GO:0008201	heparin binding	4/105	13/308	0.702918	1	0.916409	CFH/ELANE/HRG/APOB	4	Group	MF
GO:0005509	calcium ion binding	9/105	29/308	0.711312	1	0.916409	NUCB1/S100A12/IQGAP1/TKT/S100A4/ITIH1/LCP1/ACTN1/ACTN4	9	Group	MF
GO:0016667	oxidoreductase activity, acting on a sulfur group of donors	3/105	10/308	0.722281	1	0.916409	MSRA/P4HB/PGK1	3	Group	MF
GO:0004867	serine-type endopeptidase inhibitor activity	6/105	20/308	0.734838	1	0.916409	ITIH4/SERPINB10/SERPINB1/ITIH1/SERPINF2/HRG	6	Group	MF
GO:0046872	metal ion binding	27/105	85/308	0.746117	1	0.916409	RNPEP/CPPED1/VAT1/NAPRT/NQO2/KPNB1/NUCB1/S100A12/IQGAP1/ADSS2/TKT/S100A4/MMP8/ITIH1/FAH/MMP9/LCP1/ACTN1/HRG/SOD2/FGG/FGA/HPRT1/ACTN4/B4GAT1/PDXK/CFI	27	Group	MF
GO:0016788	hydrolase activity, acting on ester bonds	4/105	14/308	0.763689	1	0.916409	CPPED1/PRDX6/AZGP1/RNASE2	4	Group	MF
GO:0030554	adenyl nucleotide binding	7/105	24/308	0.771563	1	0.916409	NAGK/HK3/UBA1/PFN1/PYGL/PGK1/PDXK	7	Group	MF
GO:0046914	transition metal ion binding	11/105	37/308	0.780802	1	0.916409	RNPEP/VAT1/NQO2/KPNB1/S100A12/S100A4/MMP8/MMP9/HRG/SOD2/PDXK	11	Group	MF
GO:0005524	ATP binding	6/105	21/308	0.782704	1	0.916409	NAGK/HK3/UBA1/PYGL/PGK1/PDXK	6	Group	MF
GO:0032559	adenyl ribonucleotide binding	6/105	21/308	0.782704	1	0.916409	NAGK/HK3/UBA1/PYGL/PGK1/PDXK	6	Group	MF
GO:0017076	purine nucleotide binding	9/105	31/308	0.793919	1	0.916409	NAGK/RAB11B/HK3/ADSS2/UBA1/PFN1/PYGL/PGK1/PDXK	9	Group	MF
GO:0008236	serine-type peptidase activity	5/105	18/308	0.796625	1	0.916409	PRTN3/MMP8/MMP9/ELANE/CFI	5	Group	MF
GO:0017171	serine hydrolase activity	5/105	18/308	0.796625	1	0.916409	PRTN3/MMP8/MMP9/ELANE/CFI	5	Group	MF
GO:0043169	cation binding	28/105	90/308	0.799302	1	0.916409	RNPEP/CPPED1/VAT1/NAPRT/NQO2/KPNB1/NUCB1/S100A12/IQGAP1/ADSS2/TKT/S100A4/MMP8/ITIH1/FAH/MMP9/LCP1/ACTN1/PYGL/HRG/SOD2/FGG/FGA/HPRT1/ACTN4/B4GAT1/PDXK/CFI	28	Group	MF
GO:0032553	ribonucleotide binding	8/105	28/308	0.802216	1	0.916409	NAGK/RAB11B/HK3/ADSS2/UBA1/PYGL/PGK1/PDXK	8	Group	MF
GO:0032555	purine ribonucleotide binding	8/105	28/308	0.802216	1	0.916409	NAGK/RAB11B/HK3/ADSS2/UBA1/PYGL/PGK1/PDXK	8	Group	MF
GO:0035639	purine ribonucleoside triphosphate binding	8/105	28/308	0.802216	1	0.916409	NAGK/RAB11B/HK3/ADSS2/UBA1/PYGL/PGK1/PDXK	8	Group	MF
GO:0043167	ion binding	38/105	121/308	0.821867	1	0.916409	NAGK/RNPEP/CPPED1/VAT1/NAPRT/NQO2/RAB11B/KPNB1/NUCB1/S100A12/HK3/IQGAP1/CAPG/ADSS2/TKT/S100A4/MMP8/UBA1/ITIH1/FAH/MMP9/NCF1/LCP1/ACTN1/GSTP1/PFN1/PYGL/HRG/SOD2/FGG/FGA/PGK1/HPRT1/PNP/ACTN4/B4GAT1/PDXK/CFI	38	Group	MF
GO:0048306	calcium-dependent protein binding	3/105	12/308	0.838117	1	0.916409	PDCD6IP/S100A12/S100A4	3	Group	MF
GO:0030234	enzyme regulator activity	17/105	58/308	0.8429	1	0.916409	PYCARD/ITIH4/ARHGAP1/NUCB1/YWHAG/ARHGDIB/GDI2/SERPINB10/IQGAP1/YWHAB/SERPINB1/ITIH1/NCF1/C4B/GSTP1/SERPINF2/HRG	17	Group	MF
GO:0003677	DNA binding	4/105	16/308	0.856053	1	0.916409	NUCB1/MNDA/SOD2/ACTN4	4	Group	MF
GO:0005215	transporter activity	3/105	13/308	0.878677	1	0.916409	AZGP1/APOB/CLIC1	3	Group	MF
GO:0004175	endopeptidase activity	6/105	24/308	0.887717	1	0.916409	PYCARD/PRTN3/MMP8/MMP9/ELANE/CFI	6	Group	MF
GO:0005126	cytokine receptor binding	2/105	10/308	0.908214	1	0.916409	PYCARD/DDT	2	Group	MF
GO:0031406	carboxylic acid binding	2/105	10/308	0.908214	1	0.916409	GSTP1/PYGL	2	Group	MF
GO:0008289	lipid binding	8/105	32/308	0.913138	1	0.916409	TLN1/IQGAP1/CAPG/NCF1/GSTP1/PFN1/APOB/CAMP	8	Group	MF
GO:0140096	catalytic activity, acting on a protein	13/105	49/308	0.918524	1	0.916409	PYCARD/RNPEP/CPPED1/PPIA/PRTN3/MMP8/UBA1/MMP9/ELANE/P4HB/PGK1/CFI/PCMT1	13	Group	MF
GO:0033218	amide binding	3/105	16/308	0.951904	1	0.916409	NQO2/KPNB1/PPIA	3	Group	MF
GO:0004601	peroxidase activity	2/105	12/308	0.954678	1	0.916409	PRDX6/GSTP1	2	Group	MF
GO:0008233	peptidase activity	7/105	32/308	0.962763	1	0.916409	PYCARD/RNPEP/PRTN3/MMP8/MMP9/ELANE/CFI	7	Group	MF
GO:0016684	oxidoreductase activity, acting on peroxide as acceptor	2/105	13/308	0.968496	1	0.916409	PRDX6/GSTP1	2	Group	MF
GO:0042277	peptide binding	2/105	13/308	0.968496	1	0.916409	KPNB1/PPIA	2	Group	MF
GO:0061134	peptidase regulator activity	8/105	37/308	0.974078	1	0.916409	PYCARD/ITIH4/SERPINB10/SERPINB1/ITIH1/C4B/SERPINF2/HRG	8	Group	MF
GO:0004866	endopeptidase inhibitor activity	7/105	34/308	0.978158	1	0.916409	ITIH4/SERPINB10/SERPINB1/ITIH1/C4B/SERPINF2/HRG	7	Group	MF
GO:0030414	peptidase inhibitor activity	7/105	34/308	0.978158	1	0.916409	ITIH4/SERPINB10/SERPINB1/ITIH1/C4B/SERPINF2/HRG	7	Group	MF
GO:0002020	protease binding	3/105	19/308	0.982281	1	0.916409	PYCARD/SERPINF2/ELANE	3	Group	MF
GO:0016209	antioxidant activity	3/105	19/308	0.982281	1	0.916409	PRDX6/GSTP1/SOD2	3	Group	MF
GO:0061135	endopeptidase regulator activity	7/105	35/308	0.983445	1	0.916409	ITIH4/SERPINB10/SERPINB1/ITIH1/C4B/SERPINF2/HRG	7	Group	MF
GO:0016787	hydrolase activity	15/105	67/308	0.993598	1	0.916409	PYCARD/RNPEP/CPPED1/RAB11B/CHIT1/ARHGDIB/PRDX6/AZGP1/PRTN3/MMP8/FAH/MMP9/RNASE2/ELANE/CFI	15	Group	MF
GO:0004869	cysteine-type endopeptidase inhibitor activity	1/105	14/308	0.997509	1	0.916409	HRG	1	Group	MF
GO:0003674	molecular_function	105/105	308/308	1	1	0.916409	HEBP2/TLN1/PYCARD/NAGK/MSRA/CYRIB/RNPEP/CPPED1/VAT1/PDCD6IP/FERMT3/NAPRT/FLNA/NQO2/RAB11B/KPNB1/ITIH4/CHIT1/ARHGAP1/YWHAH/NUCB1/CAP1/S100A12/YWHAZ/PPIA/YWHAE/YWHAG/NUTF2/TPI1/CAPZA1/HK3/ARHGDIB/PGD/VASP/GDI2/SERPINB10/CAPZB/CAPZA2/IQGAP1/NAMPT/MNDA/CAPG/TALDO1/CHI3L1/YWHAB/SERPINB1/ADSS2/DDT/BLVRB/PRDX6/ERP29/TKT/S100A4/MSN/AZGP1/PRTN3/MMP8/UBA1/ITIH1/VCL/FAH/MMP9/NCF1/AKR1A1/LCP1/ACTN1/G6PD/RNAS…	105	Group	MF
hsa05203	Viral carcinogenesis	1981-07-01	10/243	0.0175751	0.0527254	0.0370003	Q9NUQ9/Q04917/P63104/P62258/P61981/P36222/P31946	7	Group	KEGG
hsa04141	Protein processing in endoplasmic reticulum	1981-05-01	10/243	0.208791	0.313187	0.21978	Q9H4A4/Q01518/P30046/P30040/P07237	5	Group	KEGG
hsa01100	Metabolic pathways	1981-05-01	16/243	0.667561	0.667561	0.468464	Q13231/P30041/P16930/P07476/O43505	5	Group	KEGG
